# Supplementary material for: Uncovering a Phenomenon of Active Hormone Transcriptional Regulation during Early Somatic Embryogenesis in Medicago sativa
Source: Int J Mol Sci. 2022 Aug 3;23(15):8633. doi: 10.3390/ijms23158633 (PMC9368939; doi:10.3390/ijms23158633)
Supplement: Supplementary file 1 [file ijms-23-08633-s001.zip]

Archive with 18 entries (17 files):
- Supplementary Material/
- Supplementary Material/Figure S1 the change of morphology in Medicago sativa SE..pdf
- Supplementary Material/Figure S2 KOG function category in Medicago sativa.pdf
- Supplementary Material/Figure S3 Plant hormone signal transduction pathway.pdf
- Supplementary Material/Table S1 Functional classification of the unigenes according to GO.xlsx
- Supplementary Material/Table S10 target gene of known and novel miRNA.xlsx
- Supplementary Material/Table S11 Toal target gene and miRNA.xlsx
- Supplementary Material/Table S12 GO classification of target gene .xlsx
- Supplementary Material/Table S13 KEGG enrichment of target gene in in M. sativa SE.xlsx
- Supplementary Material/Table S14 Primers used for RT-PCR.xlsx
- Supplementary Material/Table S2 Summary of unigenes involved in SE.xlsx
- Supplementary Material/Table S3 Unigenes mapping to KEGG pathways in SE.xlsx
- Supplementary Material/Table S4 DEGs in M. sativa .xlsx
- Supplementary Material/Table S5 DEGs in  embryonic induction,   embryonic  and maturation.xlsx
- Supplementary Material/Table S6 Plant hormone signal transduction genes in SE.xlsx
- Supplementary Material/Table S7 known miRNA in Medicago sativa in M. sativa.xlsx
- Supplementary Material/Table S8 Expression of known miRNA in M. sativa.xlsx
- Supplementary Material/Table S9 novel miRNA in Medicago sativa in M. sativa .xlsx
