# Supplementary material for: Uncovering a Phenomenon of Active Hormone Transcriptional Regulation during Early Somatic Embryogenesis in Medicago sativa
Source: Int J Mol Sci. 2022 Aug 3;23(15):8633. doi: 10.3390/ijms23158633 (PMC9368939; doi:10.3390/ijms23158633)
Supplement: Supplementary file 1 [file ijms-23-08633-s001.zip › Supplementary Material/Table S1 Functional classification of the unigenes according to GO.xlsx]

## Sheet: Table S1
Table S1 Functional classification of the unigenes according to GO
GO description	GO ID	Unigenes	Proportion（%）
Biological process
positive regulation of signal transduction	GO:0009967	182	0.15
cellular response to endogenous stimulus	GO:0071495	171	0.15
response to organonitrogen compound	GO:0010243	27	0.02
response to hormone	GO:0009725	345	0.29
cellular response to chemical stimulus	GO:0070887	543	0.46
regulation of response to stress	GO:0080134	131	0.11
regulation of response to external stimulus	GO:0032101	99	0.08
negative regulation of signal transduction	GO:0009968	27	0.02
signal transduction	GO:0007165	4180	3.55
establishment of localization in cell	GO:0051649	4760	4.05
cellular macromolecule localization	GO:0070727	3698	3.14
single-organism cellular localization	GO:1902580	1238	1.05
post-embryonic development	GO:0009791	237	0.2
embryo development	GO:0009790	83	0.07
cell development	GO:0048468	317	0.27
tissue development	GO:0009888	245	0.21
organ development	GO:0048513	128	0.11
cellular carbohydrate biosynthetic process	GO:0034637	572	0.49
DNA repair	GO:0006281	671	0.57
cell communication	GO:0007154	8880	7.55
small molecule metabolic process	GO:0044281	12671	10.77
Cellular Component
cell wall	GO:0005618	46	0.04
intracellular membrane-bounded organelle	GO:0043231	15105	12.84
small nuclear ribonucleoprotein complex	GO:0030532	54	0.05
RNA cap binding complex	GO:0034518	38	0.03
cytochrome complex	GO:0070069	492	0.42
host cell	GO:0043657	639	0.54
proton-transporting two-sector ATPase complex, proton-transporting domain	GO:0033177	780	0.66
nuclear membrane part	GO:0044453	15	0.01
RNA polymerase complex	GO:0030880	738	0.63
cytoplasm	GO:0005737	10329	8.78
cell cortex	GO:0005938	455	0.39
plasma membrane	GO:0005886	1257	1.07
DNA packaging complex	GO:0044815	194	0.16
DNA repair complex	GO:1990391	48	0.04
organelle outer membrane	GO:0031968	526	0.45
intracellular region of host	GO:0043656	453	0.39
nuclear chromatin	GO:0000790	14	0.01
condensed chromosome outer kinetochore	GO:0000940	283	0.24
transporter complex	GO:1990351	409	0.35
microtubule associated complex	GO:0005875	475	0.4
Molecular Function
transcription factor activity, RNA polymerase II transcription factor binding	GO:0001076	558	0.47
core DNA-dependent RNA polymerase binding promoter specificity activity	GO:0000996	203	0.17
active transmembrane transporter activity	GO:0022804	1575	1.34
substrate-specific transmembrane transporter activity	GO:0022891	5043	4.29
nucleoside binding	GO:0001882	16499	14.03
enzyme activator activity	GO:0008047	355	0.3
kinase regulator activity	GO:0019207	175	0.15
hydrolase activity, acting on ester bonds	GO:0016788	4295	3.65
kinase regulator activity	GO:0019207	175	0.15
enzyme binding	GO:0019899	519	0.44
cytokine binding	GO:0019955	8	0.01
receptor signaling protein activity	GO:0005057	333	0.28
carbon-oxygen lyase activity	GO:0016835	676	0.57
