# Supplementary material for: Uncovering a Phenomenon of Active Hormone Transcriptional Regulation during Early Somatic Embryogenesis in Medicago sativa
Source: Int J Mol Sci. 2022 Aug 3;23(15):8633. doi: 10.3390/ijms23158633 (PMC9368939; doi:10.3390/ijms23158633)
Supplement: Supplementary file 1 [file ijms-23-08633-s001.zip › Supplementary Material/Table S10 target gene of known and novel miRNA.xlsx]

## Sheet: embryonic induction
Table S10 target gene of known and novel miRNA
sRNA	ICE	NEC	log2.Fold_change.	p.value	up/down	Related target gene
mtr-miR2655a	1.68858	14.3333	-3.0855	6.3336e-06	down	Cluster-23619.0,Cluster-24843.112943,Cluster-24843.118568,Cluster-24843.12114,Cluster-24843.121145,Cluster-24843.143497,Cluster-24843.148298,Cluster-24843.159225,Cluster-24843.162695,Cluster-24843.16688,Cluster-24843.173585,Cluster-24843.182777,Cluster-24843.187208,Cluster-24843.187209,Cluster-24843.187210,Cluster-24843.187211,Cluster-24843.198014,Cluster-24843.206023,Cluster-24843.206024,Cluster…
mtr-miR2666	16.8858	63.4762	-1.9104	1.4381e-16	down	Cluster-14987.0,Cluster-21746.0,Cluster-22459.0,Cluster-24843.102017,Cluster-24843.105825,Cluster-24843.106098,Cluster-24843.106251,Cluster-24843.114888,Cluster-24843.114891,Cluster-24843.119638,Cluster-24843.123302,Cluster-24843.124337,Cluster-24843.128150,Cluster-24843.128151,Cluster-24843.129999,Cluster-24843.140531,Cluster-24843.141826,Cluster-24843.14380,Cluster-24843.149886,Cluster-24843.14…
novel_45	13581.2	679.81	4.3203	0	up	Cluster-24843.23359,Cluster-24843.44865,Cluster-3000.0
novel_244	3.37715	12.2857	-1.8631	0.00031335	down	Cluster-17380.0,Cluster-18029.0,Cluster-22192.0,Cluster-22192.1,Cluster-24843.100106,Cluster-24843.100818,Cluster-24843.104253,Cluster-24843.108192,Cluster-24843.115980,Cluster-24843.120120,Cluster-24843.123286,Cluster-24843.124855,Cluster-24843.127675,Cluster-24843.128883,Cluster-24843.129828,Cluster-24843.130301,Cluster-24843.130302,Cluster-24843.132875,Cluster-24843.1412,Cluster-24843.149822,C…
mtr-miR156d-3p	3.37715	14.3333	-2.0855	5.3226e-05	down	Cluster-24843.119753,Cluster-24843.124704,Cluster-24843.173409,Cluster-24843.197204,Cluster-24843.197206,Cluster-24843.197208,Cluster-24843.197209,Cluster-24843.197210,Cluster-24843.197212,Cluster-24843.197213,Cluster-43778.1,Cluster-49372.0,Cluster-51508.0
novel_278	521.77	26.6191	4.2929	2.6278e-74	up	Cluster-24843.121288,Cluster-24843.129526,Cluster-24843.129527,Cluster-24843.129528,Cluster-24843.134567,Cluster-24843.173681,Cluster-24843.176601,Cluster-24843.33673,Cluster-24843.34767,Cluster-24843.47798,Cluster-24843.49242,Cluster-38348.0,Cluster-51978.0
novel_247	33.7715	8.19048	2.0438	0.025621	up	Cluster-11669.0,Cluster-13927.1,Cluster-16677.0,Cluster-17553.0,Cluster-17800.0,Cluster-19096.0,Cluster-1928.0,Cluster-20552.0,Cluster-24843.102339,Cluster-24843.102341,Cluster-24843.102342,Cluster-24843.102866,Cluster-24843.105115,Cluster-24843.107538,Cluster-24843.110357,Cluster-24843.112506,Cluster-24843.114151,Cluster-24843.116412,Cluster-24843.116571,Cluster-24843.117639,Cluster-24843.117708…
novel_204	32.083	98.2857	-1.6152	2.8465e-22	down	--
novel_223	23.6401	0	5.5632	1.7025e-05	up	Cluster-24843.144604,Cluster-24843.165488,Cluster-24843.165696,Cluster-24843.186991,Cluster-24843.187213,Cluster-24843.24496,Cluster-24843.32177,Cluster-24843.40072,Cluster-24843.41078,Cluster-24843.48182,Cluster-24843.53501,Cluster-24843.59117,Cluster-32361.0,Cluster-37407.0,Cluster-41539.0
mtr-miR319b-5p	3.37715	542.619	-7.328	4.7261e-164	down	Cluster-13282.0,Cluster-24843.103225,Cluster-24843.108128,Cluster-24843.108129,Cluster-24843.108130,Cluster-24843.108131,Cluster-24843.1146,Cluster-24843.119773,Cluster-24843.128041,Cluster-24843.140579,Cluster-24843.142627,Cluster-24843.142628,Cluster-24843.146330,Cluster-24843.155648,Cluster-24843.155777,Cluster-24843.163438,Cluster-24843.166628,Cluster-24843.177985,Cluster-24843.185628,Cluster…
novel_192	15.1972	43	-1.5005	3.9331e-10	down	Cluster-22139.0,Cluster-24843.101800,Cluster-24843.105636,Cluster-24843.105714,Cluster-24843.109249,Cluster-24843.111371,Cluster-24843.12439,Cluster-24843.12793,Cluster-24843.130410,Cluster-24843.131871,Cluster-24843.132772,Cluster-24843.132773,Cluster-24843.132924,Cluster-24843.137002,Cluster-24843.138836,Cluster-24843.139394,Cluster-24843.143944,Cluster-24843.147855,Cluster-24843.147946,Cluster…
novel_307	124.955	24.5714	2.3464	1.908e-07	up	Cluster-24773.0,Cluster-24843.10157,Cluster-24843.102462,Cluster-24843.108819,Cluster-24843.114646,Cluster-24843.115741,Cluster-24843.118572,Cluster-24843.127266,Cluster-24843.13310,Cluster-24843.138732,Cluster-24843.138734,Cluster-24843.139236,Cluster-24843.141651,Cluster-24843.147642,Cluster-24843.148589,Cluster-24843.149669,Cluster-24843.151090,Cluster-24843.152620,Cluster-24843.152622,Cluster…
mtr-miR5208d	6.75431	14.3333	-1.0855	0.0012551	down	Cluster-24843.161688,Cluster-24843.161689,Cluster-24843.161691,Cluster-24843.161697,Cluster-24843.161699,Cluster-24843.180598,Cluster-24843.82837,Cluster-24843.82838
novel_205	3.37715	10.2381	-1.6001	0.0017948	down	Cluster-10399.0,Cluster-14033.0,Cluster-16411.0,Cluster-16411.3,Cluster-16411.6,Cluster-16411.7,Cluster-16586.0,Cluster-18846.0,Cluster-24843.100227,Cluster-24843.100933,Cluster-24843.106166,Cluster-24843.108592,Cluster-24843.110313,Cluster-24843.117851,Cluster-24843.119762,Cluster-24843.127539,Cluster-24843.131681,Cluster-24843.131890,Cluster-24843.13565,Cluster-24843.138666,Cluster-24843.141908…
mtr-miR396b-5p	9152.08	38165.6	-2.0601	0	down	Cluster-11232.2,Cluster-11232.3,Cluster-11771.0,Cluster-19020.0,Cluster-19554.0,Cluster-24391.0,Cluster-24843.101487,Cluster-24843.101488,Cluster-24843.109498,Cluster-24843.109911,Cluster-24843.111381,Cluster-24843.112554,Cluster-24843.114937,Cluster-24843.115135,Cluster-24843.142058,Cluster-24843.148083,Cluster-24843.152826,Cluster-24843.152827,Cluster-24843.152828,Cluster-24843.152829,Cluster-2…
mtr-miR5272a	18.5743	112.619	-2.6001	8.9685e-34	down	Cluster-2158.0,Cluster-24843.112490,Cluster-24843.116738,Cluster-24843.11787,Cluster-24843.128834,Cluster-24843.129701,Cluster-24843.13259,Cluster-24843.136978,Cluster-24843.145796,Cluster-24843.148605,Cluster-24843.148608,Cluster-24843.150128,Cluster-24843.154074,Cluster-24843.169577,Cluster-24843.173569,Cluster-24843.186174,Cluster-24843.189901,Cluster-24843.199117,Cluster-24843.202994,Cluster-…
novel_185	504.884	2.04762	7.9459	1.3369e-88	up	Cluster-24843.109614,Cluster-24843.133297,Cluster-24843.133762,Cluster-24843.147684,Cluster-24843.205353,Cluster-24843.41414,Cluster-24843.75621,Cluster-24843.79713
novel_133	91.1831	368.572	-2.0151	2.6242e-91	down	Cluster-24843.10440,Cluster-24843.76922,Cluster-24843.76923,Cluster-7851.0
novel_141	87.806	374.714	-2.0934	4.3744e-95	down	Cluster-24843.104304,Cluster-24843.63037,Cluster-24843.95163
mtr-miR156e	5285.24	133.095	5.3114	0	up	Cluster-10909.1,Cluster-16718.0,Cluster-24843.100323,Cluster-24843.106856,Cluster-24843.109329,Cluster-24843.112895,Cluster-24843.117227,Cluster-24843.122848,Cluster-24843.123092,Cluster-24843.1291,Cluster-24843.132849,Cluster-24843.143029,Cluster-24843.145473,Cluster-24843.152814,Cluster-24843.158002,Cluster-24843.160286,Cluster-24843.165103,Cluster-24843.165106,Cluster-24843.168389,Cluster-2484…
mtr-miR398a-3p	221.204	38.9048	2.5074	5.486e-14	up	Cluster-24843.101768,Cluster-24843.101769,Cluster-24843.107766,Cluster-24843.121962,Cluster-24843.122520,Cluster-24843.135242,Cluster-24843.135243,Cluster-24843.135319,Cluster-24843.146037,Cluster-24843.151123,Cluster-24843.155463,Cluster-24843.155467,Cluster-24843.155468,Cluster-24843.155469,Cluster-24843.155470,Cluster-24843.164474,Cluster-24843.175474,Cluster-24843.25199,Cluster-24843.59834,Cl…
mtr-miR171e-3p	109.757	2774.52	-4.6598	0	down	Cluster-14595.0,Cluster-24843.166626,Cluster-24843.196364,Cluster-24843.2831,Cluster-24843.30337,Cluster-24843.7329,Cluster-24843.92594,Cluster-24843.92596,Cluster-24843.92600,Cluster-27461.0,Cluster-27940.0,Cluster-29307.0,Cluster-29368.0,Cluster-31916.0,Cluster-34385.0,Cluster-41555.0,Cluster-48011.0,Cluster-51733.0,Cluster-9769.0
mtr-miR1510a-3p	8187.91	3372.43	1.2797	3.3571e-32	up	Cluster-24843.111313,Cluster-24843.116304,Cluster-24843.116305,Cluster-24843.140050,Cluster-24843.140926,Cluster-24843.145647,Cluster-24843.145651,Cluster-24843.147465,Cluster-24843.152615,Cluster-24843.166008,Cluster-24843.167386,Cluster-24843.177136,Cluster-24843.177994,Cluster-24843.177995,Cluster-24843.183347,Cluster-24843.193825,Cluster-24843.195249,Cluster-24843.32798,Cluster-24843.40489,Cl…
novel_189	25.3286	286.667	-3.5005	2.2755e-95	down	Cluster-40986.0
novel_308	40.5258	180.191	-2.1526	1.7401e-47	down	Cluster-20763.0,Cluster-24843.105709,Cluster-24843.127492,Cluster-24843.129700,Cluster-24843.142356,Cluster-24843.144015,Cluster-24843.150563,Cluster-24843.16202,Cluster-24843.163841,Cluster-24843.174741,Cluster-24843.185665,Cluster-24843.26178,Cluster-24843.4238,Cluster-24843.92438,Cluster-24843.99820,Cluster-32853.0,Cluster-6195.0
mtr-miR171c	60.7888	18.4286	1.7219	0.025855	up	Cluster-14595.0,Cluster-24843.157322,Cluster-24843.166626,Cluster-24843.177370,Cluster-24843.196364,Cluster-24843.2831,Cluster-24843.47701,Cluster-24843.92594,Cluster-24843.92596,Cluster-24843.92600,Cluster-29307.0,Cluster-29368.0,Cluster-31916.0,Cluster-41555.0,Cluster-9362.1
novel_173	155.349	10.2381	3.9235	3.9584e-21	up	Cluster-24843.105492,Cluster-24843.111910,Cluster-24843.127075,Cluster-24843.134896,Cluster-24843.134897,Cluster-24843.137464,Cluster-24843.151866,Cluster-24843.161200,Cluster-24843.163833,Cluster-24843.166135,Cluster-24843.177740,Cluster-24843.1919,Cluster-24843.193956,Cluster-24843.26195,Cluster-24843.33862,Cluster-24843.39339,Cluster-24843.53084,Cluster-24843.5725,Cluster-24843.73804,Cluster-2…
mtr-miR390	694.005	1470.19	-1.083	5.2092e-234	down	Cluster-14283.0,Cluster-15303.0,Cluster-15303.2,Cluster-22670.0,Cluster-24843.100286,Cluster-24843.115620,Cluster-24843.115951,Cluster-24843.201319,Cluster-24843.6748,Cluster-24843.70048,Cluster-41754.0
novel_36	87.806	8802.72	-6.6475	0	down	Cluster-24843.122986,Cluster-24843.128427,Cluster-24843.13319,Cluster-24843.155503,Cluster-24843.162939,Cluster-24843.162940,Cluster-24843.29194,Cluster-24843.30264,Cluster-24843.31652,Cluster-24843.31653,Cluster-24843.34203,Cluster-24843.34634,Cluster-24843.87611
novel_231	23.6401	0	5.5632	1.7025e-05	up	Cluster-1262.0,Cluster-15909.0,Cluster-20670.0,Cluster-24843.102914,Cluster-24843.105630,Cluster-24843.105632,Cluster-24843.106142,Cluster-24843.107437,Cluster-24843.107438,Cluster-24843.107439,Cluster-24843.110597,Cluster-24843.110729,Cluster-24843.11493,Cluster-24843.115587,Cluster-24843.115949,Cluster-24843.117302,Cluster-24843.118761,Cluster-24843.11904,Cluster-24843.119382,Cluster-24843.1222…
mtr-miR319a-3p	6864.06	39482.2	-2.5241	0	down	Cluster-14746.0,Cluster-18967.0,Cluster-22609.0,Cluster-24202.1,Cluster-24843.124814,Cluster-24843.14392,Cluster-24843.145418,Cluster-24843.15312,Cluster-24843.15313,Cluster-24843.153412,Cluster-24843.157368,Cluster-24843.168649,Cluster-24843.173898,Cluster-24843.181580,Cluster-24843.183975,Cluster-24843.197957,Cluster-24843.202135,Cluster-24843.204867,Cluster-24843.204868,Cluster-24843.204872,Cl…
mtr-miR156j	199.252	16.381	3.6045	6.9783e-24	up	Cluster-11580.0,Cluster-16718.0,Cluster-19758.0,Cluster-24843.102742,Cluster-24843.102989,Cluster-24843.105735,Cluster-24843.106856,Cluster-24843.110633,Cluster-24843.111140,Cluster-24843.114820,Cluster-24843.123092,Cluster-24843.126333,Cluster-24843.13170,Cluster-24843.135267,Cluster-24843.1414,Cluster-24843.143029,Cluster-24843.143050,Cluster-24843.145473,Cluster-24843.14731,Cluster-24843.15212…
mtr-miR2592bl-5p	11.82	0	4.5632	0.0046355	up	Cluster-13873.1,Cluster-24153.0,Cluster-24843.121545,Cluster-24843.138845,Cluster-24843.156911,Cluster-24843.157964,Cluster-24843.166260,Cluster-24843.182863,Cluster-24843.206323,Cluster-24843.42761,Cluster-24843.61019,Cluster-24843.69032,Cluster-24843.69033,Cluster-24843.69034,Cluster-24843.94313,Cluster-24843.97066,Cluster-26365.0,Cluster-26365.1,Cluster-5148.0,Cluster-52034.0
mtr-miR167b-3p	8.44288	212.952	-4.6567	1.1539e-75	down	Cluster-15494.0,Cluster-24843.103384,Cluster-24843.115180,Cluster-24843.116106,Cluster-24843.124653,Cluster-24843.126323,Cluster-24843.126704,Cluster-24843.126799,Cluster-24843.135900,Cluster-24843.135902,Cluster-24843.138346,Cluster-24843.143727,Cluster-24843.163755,Cluster-24843.165489,Cluster-24843.168295,Cluster-24843.171514,Cluster-24843.173118,Cluster-24843.17332,Cluster-24843.17333,Cluster…
mtr-miR398b	1659.87	70667.5	-5.4119	0	down	Cluster-24843.101768,Cluster-24843.101769,Cluster-24843.128298,Cluster-24843.137065,Cluster-24843.155463,Cluster-24843.155467,Cluster-24843.155468,Cluster-24843.155469,Cluster-24843.155470,Cluster-24843.164474,Cluster-24843.175474,Cluster-29521.0
mtr-miR5266	6.75431	22.5238	-1.7376	1.8869e-06	down	Cluster-10386.0,Cluster-10673.0,Cluster-22154.0,Cluster-24843.166683,Cluster-24843.171297,Cluster-24843.197310,Cluster-24843.200059,Cluster-24843.203755,Cluster-24843.203760,Cluster-24843.203761,Cluster-24843.203767,Cluster-24843.28156,Cluster-2765.1,Cluster-30772.0,Cluster-33863.0,Cluster-36554.1,Cluster-38430.2,Cluster-39736.1,Cluster-41830.0,Cluster-41879.0,Cluster-4590.0,Cluster-48003.3,Clust…
novel_262	13.5086	0	4.7558	0.0020436	up	Cluster-24843.109549,Cluster-24843.111313,Cluster-24843.113787,Cluster-24843.13945,Cluster-24843.140050,Cluster-24843.15116,Cluster-24843.152615,Cluster-24843.152710,Cluster-24843.158241,Cluster-24843.169198,Cluster-24843.175600,Cluster-24843.177994,Cluster-24843.177995,Cluster-24843.198930,Cluster-24843.202281,Cluster-24843.202282,Cluster-24843.34537,Cluster-24843.5397,Cluster-24843.6985,Cluster…
novel_117	33.7715	366.524	-3.44	1.2243e-120	down	Cluster-22492.0,Cluster-24843.104758,Cluster-24843.105823,Cluster-24843.106813,Cluster-24843.107818,Cluster-24843.112695,Cluster-24843.113805,Cluster-24843.114464,Cluster-24843.115955,Cluster-24843.121752,Cluster-24843.122461,Cluster-24843.122777,Cluster-24843.122813,Cluster-24843.123791,Cluster-24843.124042,Cluster-24843.124153,Cluster-24843.124155,Cluster-24843.124513,Cluster-24843.127640,Clust…
novel_212	298.878	4.09524	6.1895	9.2308e-55	up	Cluster-24843.106568,Cluster-24843.206412,Cluster-24843.40605,Cluster-24843.40606,Cluster-24843.73665,Cluster-24843.80832
novel_254	3.37715	20.4762	-2.6001	2.4034e-07	down	Cluster-14850.0,Cluster-24843.111181,Cluster-24843.124125,Cluster-24843.134950,Cluster-24843.194309,Cluster-24843.21178,Cluster-24843.27064,Cluster-24843.3709,Cluster-24843.38142,Cluster-24843.51366,Cluster-24843.56943,Cluster-24843.57082,Cluster-24843.57413,Cluster-40631.0
novel_171	47.2801	210.905	-2.1573	2.3788e-55	down	Cluster-24843.155091,Cluster-24843.172236,Cluster-24843.194310,Cluster-24843.34605,Cluster-24843.39221,Cluster-24843.55208,Cluster-24843.66528,Cluster-24843.67712,Cluster-29774.1,Cluster-29774.2
mtr-miR1510b-3p	1239.42	266.191	2.2191	2.0186e-52	up	Cluster-11773.0,Cluster-24843.111313,Cluster-24843.128054,Cluster-24843.140050,Cluster-24843.152615,Cluster-24843.177994,Cluster-24843.177995,Cluster-24843.46985,Cluster-24843.90404,Cluster-24843.90565
mtr-miR5291a	1.68858	12.2857	-2.8631	4.0387e-05	down	Cluster-10605.0,Cluster-24843.131642,Cluster-24843.139912,Cluster-24843.141417,Cluster-24843.141420,Cluster-24843.149047,Cluster-24843.166742,Cluster-24843.181921,Cluster-24843.181922,Cluster-24843.195816,Cluster-24843.23730,Cluster-24843.43085,Cluster-24843.43460,Cluster-24843.53366,Cluster-24843.60309,Cluster-24843.78373,Cluster-2511.1,Cluster-5768.0
mtr-miR5297	6.75431	53.2381	-2.9786	6.1495e-18	down	Cluster-24843.160728,Cluster-24843.162402,Cluster-24843.162404,Cluster-24843.178741,Cluster-24843.178742,Cluster-24843.178743,Cluster-24843.178744,Cluster-24843.4802,Cluster-24843.60949
novel_46	1967.19	122.857	4.0011	2.583e-253	up	Cluster-24843.111511,Cluster-24843.122608,Cluster-24843.126458,Cluster-24843.131898,Cluster-24843.170047,Cluster-24843.170050,Cluster-24843.172976,Cluster-24843.173964,Cluster-24843.184081,Cluster-24843.40472,Cluster-24843.44938,Cluster-24843.59080,Cluster-24843.72956,Cluster-24843.78473,Cluster-24843.86978,Cluster-28093.0,Cluster-45769.0
mtr-miR2587a	13.5086	53.2381	-1.9786	1.9346e-14	down	Cluster-17703.0,Cluster-19370.0,Cluster-24843.12995,Cluster-24843.24570,Cluster-24843.55126
mtr-miR4414b	6.75431	217.048	-5.0061	4.659e-77	down	Cluster-24843.10239,Cluster-24843.122150,Cluster-24843.134816,Cluster-24843.134817,Cluster-24843.136441,Cluster-24843.142982,Cluster-24843.151632,Cluster-24843.154473,Cluster-24843.172684,Cluster-24843.180615,Cluster-24843.180617,Cluster-24843.180619,Cluster-24843.58477,Cluster-24843.58478,Cluster-24843.66535,Cluster-3129.0,Cluster-8393.0
mtr-miR5214-3p	1205.64	335.81	1.8441	1.8041e-29	up	--
mtr-miR1510b-5p	1968.88	421.81	2.2227	1.4169e-82	up	Cluster-24843.100127,Cluster-24843.111313,Cluster-24843.114092,Cluster-24843.114108,Cluster-24843.137187,Cluster-24843.140050,Cluster-24843.142457,Cluster-24843.147750,Cluster-24843.15116,Cluster-24843.152615,Cluster-24843.15325,Cluster-24843.165631,Cluster-24843.165633,Cluster-24843.173548,Cluster-24843.175600,Cluster-24843.176763,Cluster-24843.177994,Cluster-24843.177995,Cluster-24843.184230,Cl…
mtr-miR2111c	111.446	12.2857	3.1813	9.5283e-12	up	Cluster-2340.0,Cluster-2454.0,Cluster-24843.107437,Cluster-24843.107438,Cluster-24843.107439,Cluster-24843.131460,Cluster-24843.138794,Cluster-24843.143001,Cluster-24843.156228,Cluster-24843.168239,Cluster-24843.177784,Cluster-24843.195769,Cluster-24843.197132,Cluster-24843.200490,Cluster-24843.24141,Cluster-24843.37658,Cluster-24843.71751,Cluster-24843.77751,Cluster-24843.83932,Cluster-24843.871…
mtr-miR5211	1266.43	5495.81	-2.1176	0	down	Cluster-24843.119476
novel_89	379.93	3141.05	-3.0474	0	down	Cluster-17988.0,Cluster-24843.124220,Cluster-24843.126917,Cluster-24843.134149,Cluster-24843.135393,Cluster-24843.138253,Cluster-24843.149163,Cluster-24843.172469,Cluster-24843.196141,Cluster-24843.20194,Cluster-24843.22187,Cluster-24843.25592,Cluster-24843.35492,Cluster-24843.40396,Cluster-24843.55977,Cluster-24843.58410,Cluster-24843.63373,Cluster-24843.63551,Cluster-24843.7243,Cluster-24843.73…
novel_67	1051.98	403.381	1.3829	4.3468e-08	up	Cluster-24843.1055,Cluster-24843.110364,Cluster-24843.116196,Cluster-24843.116614,Cluster-24843.116621,Cluster-24843.119820,Cluster-24843.132398,Cluster-24843.132399,Cluster-24843.132548,Cluster-24843.20626,Cluster-24843.62580,Cluster-34601.0,Cluster-35316.0
novel_139	0	321.476	-9.3286	6.0922e-76	down	Cluster-24843.115157,Cluster-24843.120884,Cluster-24843.128853,Cluster-24843.132395,Cluster-24843.135559,Cluster-24843.139118,Cluster-24843.139122,Cluster-24843.155483,Cluster-24843.168392,Cluster-24843.171002,Cluster-24843.182055,Cluster-24843.190194,Cluster-24843.191619,Cluster-24843.199109,Cluster-24843.199110,Cluster-24843.200205,Cluster-24843.202294,Cluster-24843.41459,Cluster-24843.420,Clus…
novel_263	0	59.381	-6.8919	2.8152e-20	down	Cluster-18723.0,Cluster-21157.1,Cluster-24843.165743,Cluster-24843.165748,Cluster-24843.186095,Cluster-24843.186096,Cluster-24843.186098,Cluster-24843.197232,Cluster-24843.44950,Cluster-24843.64914,Cluster-24843.69794,Cluster-40602.3,Cluster-49758.0
mtr-miR166b	3942.83	878.429	2.1662	2.2567e-152	up	Cluster-24843.106357,Cluster-24843.115385,Cluster-24843.128108,Cluster-24843.129274,Cluster-24843.129275,Cluster-24843.139337,Cluster-24843.139999,Cluster-24843.141754,Cluster-24843.141755,Cluster-24843.162018,Cluster-24843.176826,Cluster-24843.176828,Cluster-24843.176829,Cluster-24843.176831,Cluster-24843.193245,Cluster-24843.197564,Cluster-24843.42791,Cluster-24843.81614,Cluster-24843.81617,Clu…
novel_221	167.169	2.04762	6.3512	1.5452e-31	up	Cluster-14764.0,Cluster-24843.105497,Cluster-24843.12700,Cluster-24843.15645,Cluster-24843.157533,Cluster-24843.165873,Cluster-24843.170880,Cluster-24843.203100,Cluster-24843.80711,Cluster-24843.80712,Cluster-24843.81935,Cluster-24843.83143,Cluster-24843.85345,Cluster-24843.92973
mtr-miR167a	1769.63	556.953	1.6678	1.5684e-29	up	Cluster-24843.112635,Cluster-24843.123243,Cluster-24843.126203,Cluster-24843.134419,Cluster-24843.13992,Cluster-24843.13994,Cluster-24843.149888,Cluster-24843.152603,Cluster-24843.16992,Cluster-24843.182466,Cluster-24843.182467,Cluster-24843.70038,Cluster-24843.70039,Cluster-31229.0,Cluster-31620.0,Cluster-37117.0,Cluster-38797.0,Cluster-40294.0,Cluster-49022.0
mtr-miR2118	8577.97	18488	-1.1079	0	down	Cluster-16748.3,Cluster-24843.118190,Cluster-24843.132984,Cluster-24843.13442,Cluster-24843.135398,Cluster-24843.13574,Cluster-24843.135913,Cluster-24843.165985,Cluster-24843.175621,Cluster-24843.176763,Cluster-24843.184230,Cluster-24843.185728,Cluster-24843.185730,Cluster-24843.191904,Cluster-24843.191905,Cluster-24843.34894,Cluster-24843.74098,Cluster-27132.0,Cluster-27324.1,Cluster-27324.2,Clu…
novel_306	62.4773	718.715	-3.524	1.1645e-236	down	Cluster-24843.117652,Cluster-24843.122536,Cluster-24843.123308,Cluster-24843.134209,Cluster-24843.37551,Cluster-24843.73346
mtr-miR5237	0	8.19048	-4.0339	0.00035009	down	Cluster-12872.0,Cluster-21394.0,Cluster-24843.101342,Cluster-24843.101365,Cluster-24843.10290,Cluster-24843.104673,Cluster-24843.104676,Cluster-24843.105823,Cluster-24843.112788,Cluster-24843.112791,Cluster-24843.114464,Cluster-24843.114498,Cluster-24843.115839,Cluster-24843.116762,Cluster-24843.116986,Cluster-24843.119235,Cluster-24843.119261,Cluster-24843.124153,Cluster-24843.124155,Cluster-248…
mtr-miR1509b	498.13	4005.14	-3.0073	0	down	Cluster-15001.0,Cluster-15369.0,Cluster-15823.0,Cluster-17266.0,Cluster-20689.0,Cluster-22456.0,Cluster-22729.0,Cluster-22766.0,Cluster-23376.0,Cluster-23956.1,Cluster-24843.1064,Cluster-24843.1071,Cluster-24843.110843,Cluster-24843.110862,Cluster-24843.11677,Cluster-24843.11679,Cluster-24843.117727,Cluster-24843.117806,Cluster-24843.12039,Cluster-24843.12136,Cluster-24843.126533,Cluster-24843.13…
mtr-miR2199	482.933	10.2381	5.5598	3.8196e-84	up	Cluster-24843.149436,Cluster-24843.153237,Cluster-24843.166413,Cluster-24843.167266,Cluster-24843.202010,Cluster-24843.2512,Cluster-24843.41945,Cluster-24843.53509,Cluster-24843.56990,Cluster-24843.93538,Cluster-28858.0,Cluster-28858.1
novel_28	6274.75	2244.19	1.4834	1.6461e-59	up	Cluster-11434.0,Cluster-24843.104110,Cluster-24843.106873,Cluster-24843.108806,Cluster-24843.110032,Cluster-24843.114284,Cluster-24843.13310,Cluster-24843.143013,Cluster-24843.148565,Cluster-24843.151090,Cluster-24843.156692,Cluster-24843.156693,Cluster-24843.157253,Cluster-24843.157257,Cluster-24843.157513,Cluster-24843.157680,Cluster-24843.158062,Cluster-24843.164445,Cluster-24843.165460,Cluste…
mtr-miR166a	125873	4545.72	4.7913	0	up	Cluster-24843.115385,Cluster-24843.128108,Cluster-24843.129274,Cluster-24843.129275,Cluster-24843.139337,Cluster-24843.139999,Cluster-24843.141754,Cluster-24843.141755,Cluster-24843.162018,Cluster-24843.176826,Cluster-24843.176828,Cluster-24843.176829,Cluster-24843.176831,Cluster-24843.193245,Cluster-24843.42791,Cluster-24843.81614,Cluster-24843.81617,Cluster-24843.81618,Cluster-27579.0
mtr-miR397-5p	5.06573	262.095	-5.6932	7.3691e-91	down	Cluster-24843.104912,Cluster-24843.111733,Cluster-24843.115298,Cluster-24843.117073,Cluster-24843.119577,Cluster-24843.125326,Cluster-24843.128867,Cluster-24843.131945,Cluster-24843.145689,Cluster-24843.147995,Cluster-24843.148296,Cluster-24843.148778,Cluster-24843.153615,Cluster-24843.167181,Cluster-24843.173777,Cluster-24843.201293,Cluster-24843.201739,Cluster-24843.201820,Cluster-24843.26653,C…
novel_320	354.601	77.8095	2.1882	1.3366e-15	up	Cluster-11257.0,Cluster-24843.101569,Cluster-24843.102430,Cluster-24843.102431,Cluster-24843.104994,Cluster-24843.110891,Cluster-24843.115476,Cluster-24843.115478,Cluster-24843.124892,Cluster-24843.126256,Cluster-24843.128697,Cluster-24843.130481,Cluster-24843.131609,Cluster-24843.131629,Cluster-24843.135709,Cluster-24843.135738,Cluster-24843.140659,Cluster-24843.142798,Cluster-24843.144123,Clust…
novel_250	6.75431	20.4762	-1.6001	1.0076e-05	down	Cluster-24843.130370,Cluster-24843.130373,Cluster-24843.130378,Cluster-24843.130479,Cluster-24843.130776,Cluster-24843.66625
mtr-miR5559-5p	48.9687	2.04762	4.5798	7.7941e-09	up	Cluster-10516.0,Cluster-17655.0,Cluster-22488.0,Cluster-22776.0,Cluster-24455.0,Cluster-24843.101203,Cluster-24843.109646,Cluster-24843.110306,Cluster-24843.111263,Cluster-24843.120687,Cluster-24843.127426,Cluster-24843.127757,Cluster-24843.130052,Cluster-24843.130057,Cluster-24843.133001,Cluster-24843.135209,Cluster-24843.136941,Cluster-24843.139071,Cluster-24843.147427,Cluster-24843.149056,Clus…
mtr-miR156g-3p	11.82	0	4.5632	0.0046355	up	Cluster-24843.103079,Cluster-24843.112267,Cluster-24843.119427,Cluster-24843.120418,Cluster-24843.120422,Cluster-24843.130635,Cluster-24843.135053,Cluster-24843.135054,Cluster-24843.139184,Cluster-24843.142381,Cluster-24843.152676,Cluster-24843.177971,Cluster-24843.18125,Cluster-24843.18931,Cluster-24843.197049,Cluster-24843.197087,Cluster-24843.21856,Cluster-24843.24056,Cluster-24843.29738,Clust…
mtr-miR156b-5p	40125.6	5162.05	2.9585	0	up	Cluster-11580.0,Cluster-12673.0,Cluster-16718.0,Cluster-24843.102498,Cluster-24843.102989,Cluster-24843.104445,Cluster-24843.105735,Cluster-24843.106400,Cluster-24843.106856,Cluster-24843.107072,Cluster-24843.109002,Cluster-24843.109482,Cluster-24843.110182,Cluster-24843.110746,Cluster-24843.112345,Cluster-24843.113176,Cluster-24843.116857,Cluster-24843.117227,Cluster-24843.117697,Cluster-24843.1…
mtr-miR156h-3p	190.809	12.2857	3.9571	7.5951e-26	up	Cluster-10547.0,Cluster-24843.100271,Cluster-24843.100548,Cluster-24843.104485,Cluster-24843.105435,Cluster-24843.106840,Cluster-24843.106841,Cluster-24843.106874,Cluster-24843.107096,Cluster-24843.111577,Cluster-24843.11569,Cluster-24843.117893,Cluster-24843.130884,Cluster-24843.134426,Cluster-24843.135093,Cluster-24843.135295,Cluster-24843.135298,Cluster-24843.137406,Cluster-24843.139473,Cluste…
mtr-miR2661	185.743	57.3334	1.6959	0.00015683	up	Cluster-13120.0,Cluster-1931.1,Cluster-22632.0,Cluster-23729.0,Cluster-24843.101207,Cluster-24843.101209,Cluster-24843.101210,Cluster-24843.10275,Cluster-24843.10276,Cluster-24843.10277,Cluster-24843.107381,Cluster-24843.108844,Cluster-24843.112962,Cluster-24843.113927,Cluster-24843.118806,Cluster-24843.120218,Cluster-24843.120742,Cluster-24843.125012,Cluster-24843.125013,Cluster-24843.125014,Clu…
mtr-miR172d-5p	0	6.14286	-3.6189	0.0022859	down	Cluster-24843.111917,Cluster-24843.133255,Cluster-24843.143983,Cluster-24843.146696,Cluster-24843.146697,Cluster-24843.146699,Cluster-24843.87171
novel_274	6.75431	14.3333	-1.0855	0.0012551	down	Cluster-1698.0,Cluster-24843.122431,Cluster-24843.135678,Cluster-24843.175093,Cluster-24843.179783,Cluster-24843.18031,Cluster-24843.188644,Cluster-24843.188645,Cluster-24843.40232,Cluster-24843.59105,Cluster-24843.59107,Cluster-24843.74673,Cluster-24843.76846,Cluster-24843.98290
novel_52	1930.04	7482	-1.9548	0	down	Cluster-47283.0
novel_260	8.44288	49.1429	-2.5412	1.8653e-15	down	Cluster-24843.104983,Cluster-24843.131501,Cluster-24843.148246,Cluster-24843.148247,Cluster-24843.157471,Cluster-24843.157473,Cluster-24843.198534,Cluster-24843.19886,Cluster-24843.19887,Cluster-24843.30323,Cluster-24843.37466,Cluster-24843.43911,Cluster-24843.4488,Cluster-24843.4489,Cluster-24843.4490,Cluster-24843.44932,Cluster-24843.46388,Cluster-24843.46508,Cluster-24843.66652,Cluster-24843.6…
novel_182	440.718	81.9048	2.4278	1.7865e-24	up	Cluster-13235.0,Cluster-17780.0,Cluster-17780.1,Cluster-19102.0,Cluster-21539.0,Cluster-24843.10031,Cluster-24843.110266,Cluster-24843.111902,Cluster-24843.11322,Cluster-24843.14451,Cluster-24843.160171,Cluster-24843.161015,Cluster-24843.183666,Cluster-24843.193496,Cluster-24843.35848,Cluster-24843.35852,Cluster-24843.35853,Cluster-24843.42796,Cluster-24843.44632,Cluster-24843.54492,Cluster-24843…
mtr-miR5273	0	6.14286	-3.6189	0.0022859	down	--
novel_96	303.944	2860.52	-3.2344	0	down	Cluster-12068.0,Cluster-13957.2,Cluster-19259.0,Cluster-230.0,Cluster-24843.101241,Cluster-24843.103927,Cluster-24843.105274,Cluster-24843.105275,Cluster-24843.108353,Cluster-24843.111536,Cluster-24843.122224,Cluster-24843.125320,Cluster-24843.1271,Cluster-24843.137143,Cluster-24843.137147,Cluster-24843.146833,Cluster-24843.152470,Cluster-24843.160124,Cluster-24843.160128,Cluster-24843.160130,Clu…
novel_81	57.4116	4279.53	-6.22	0	down	Cluster-16955.0,Cluster-20865.0,Cluster-23073.0,Cluster-24038.0,Cluster-24843.119714,Cluster-24843.119716,Cluster-24843.120687,Cluster-24843.122199,Cluster-24843.124984,Cluster-24843.125711,Cluster-24843.126766,Cluster-24843.127757,Cluster-24843.133273,Cluster-24843.156348,Cluster-24843.31243,Cluster-24843.81798,Cluster-24843.85703,Cluster-24843.91533,Cluster-24843.91765
mtr-miR5269a	0	6.14286	-3.6189	0.0022859	down	Cluster-15087.0,Cluster-24843.109278,Cluster-24843.11457,Cluster-24843.140787,Cluster-24843.149151,Cluster-24843.149269,Cluster-24843.150933,Cluster-24843.153362,Cluster-24843.163315,Cluster-24843.165427,Cluster-24843.174918,Cluster-24843.175073,Cluster-24843.180613,Cluster-24843.186051,Cluster-24843.199125,Cluster-24843.29959,Cluster-24843.44192,Cluster-24843.50105,Cluster-24843.54135,Cluster-24…
mtr-miR5743a	531.902	12.2857	5.4361	1.9415e-91	up	Cluster-17506.0,Cluster-19242.0,Cluster-20346.0,Cluster-24843.103759,Cluster-24843.113700,Cluster-24843.130073,Cluster-24843.130074,Cluster-24843.137294,Cluster-24843.186753,Cluster-24843.186754,Cluster-24843.186755,Cluster-24843.186756,Cluster-24843.186757,Cluster-24843.186758,Cluster-24843.186759,Cluster-24843.186760,Cluster-24843.196414,Cluster-24843.200994,Cluster-24843.21269,Cluster-24843.21…
novel_104	77.6745	260.048	-1.7433	4.2402e-59	down	Cluster-24153.0,Cluster-24843.181386
mtr-miR169a	1.68858	6.14286	-1.8631	0.010821	down	Cluster-12951.2,Cluster-24843.101263,Cluster-24843.106562,Cluster-24843.117213,Cluster-24843.118450,Cluster-24843.120218,Cluster-24843.122885,Cluster-24843.131626,Cluster-24843.132891,Cluster-24843.132892,Cluster-24843.137191,Cluster-24843.15891,Cluster-24843.171782,Cluster-24843.182901,Cluster-24843.182902,Cluster-24843.191884,Cluster-24843.194712,Cluster-24843.198865,Cluster-24843.35871,Cluster…
mtr-miR5213-5p	653597	224145	1.544	0	up	Cluster-22990.0,Cluster-24843.140060,Cluster-24843.155653,Cluster-24843.157454,Cluster-24843.175902,Cluster-24843.176014,Cluster-24843.31436,Cluster-24843.35114,Cluster-24843.43693,Cluster-24843.47605,Cluster-24843.50214,Cluster-24843.5396,Cluster-24843.56288,Cluster-24843.61024,Cluster-24843.64202,Cluster-24843.66731,Cluster-24843.66732,Cluster-24843.69494,Cluster-24843.72701,Cluster-24843.90805…
novel_322	0	108.524	-7.7619	9.7939e-33	down	Cluster-10713.1,Cluster-10713.2,Cluster-11990.0,Cluster-11990.1,Cluster-21452.0,Cluster-23331.0,Cluster-24843.100164,Cluster-24843.100430,Cluster-24843.102748,Cluster-24843.102893,Cluster-24843.104998,Cluster-24843.105008,Cluster-24843.106088,Cluster-24843.107365,Cluster-24843.111160,Cluster-24843.111938,Cluster-24843.112366,Cluster-24843.112673,Cluster-24843.112748,Cluster-24843.112749,Cluster-2…
mtr-miR5279	21.9515	53.2381	-1.2781	4.6869e-11	down	Cluster-24843.151957,Cluster-24843.158514
mtr-miR167b-5p	21181.5	6755.1	1.6488	0	up	Cluster-14490.0,Cluster-24843.100251,Cluster-24843.112635,Cluster-24843.120593,Cluster-24843.123863,Cluster-24843.131115,Cluster-24843.134419,Cluster-24843.13992,Cluster-24843.13994,Cluster-24843.153660,Cluster-24843.153661,Cluster-24843.165744,Cluster-24843.16992,Cluster-24843.179509,Cluster-24843.182466,Cluster-24843.182467,Cluster-24843.47509,Cluster-24843.70038,Cluster-24843.70039,Cluster-248…
novel_186	287.058	24.5714	3.5463	6.5346e-33	up	Cluster-24843.109372,Cluster-24843.109374,Cluster-24843.109376,Cluster-24843.113434,Cluster-24843.117871,Cluster-24843.123485,Cluster-24843.123486,Cluster-24843.126943,Cluster-24843.129841,Cluster-24843.133144,Cluster-24843.133695,Cluster-24843.144339,Cluster-24843.151911,Cluster-24843.151912,Cluster-24843.151967,Cluster-24843.160773,Cluster-24843.165619,Cluster-24843.169767,Cluster-24843.178560,…
mtr-miR5249	6.75431	49.1429	-2.8631	2.2016e-16	down	Cluster-24843.117947,Cluster-24843.119762,Cluster-24843.138666,Cluster-24843.168511,Cluster-24843.17621,Cluster-24843.181719,Cluster-24843.185207,Cluster-24843.19287,Cluster-24843.198455,Cluster-24843.34313,Cluster-24843.34924,Cluster-24843.57869,Cluster-24843.61215,Cluster-24843.68769,Cluster-24843.75072,Cluster-24843.99357,Cluster-26346.0,Cluster-3012.0,Cluster-35156.0,Cluster-37668.0,Cluster-4…
novel_172	204.318	24.5714	3.0558	5.7687e-19	up	Cluster-24843.166927,Cluster-24843.202048,Cluster-24843.75231,Cluster-24843.75232,Cluster-24843.77132,Cluster-27434.0,Cluster-31553.0,Cluster-39746.0,Cluster-51976.0
novel_272	797.008	14.3333	5.7971	4.1307e-140	up	Cluster-13958.0,Cluster-15636.0,Cluster-16718.0,Cluster-24843.101546,Cluster-24843.106856,Cluster-24843.107813,Cluster-24843.11497,Cluster-24843.11498,Cluster-24843.117049,Cluster-24843.117227,Cluster-24843.117396,Cluster-24843.118988,Cluster-24843.121736,Cluster-24843.121830,Cluster-24843.123028,Cluster-24843.123092,Cluster-24843.130247,Cluster-24843.131751,Cluster-24843.133299,Cluster-24843.133…
novel_234	1.68858	135.143	-6.3225	4.6828e-46	down	Cluster-12676.0,Cluster-24843.108028,Cluster-24843.115167,Cluster-24843.128448,Cluster-24843.136001,Cluster-24843.136003,Cluster-24843.141583,Cluster-24843.149897,Cluster-24843.159631,Cluster-24843.170807,Cluster-24843.171436,Cluster-24843.174066,Cluster-24843.191994,Cluster-24843.194398,Cluster-24843.20601,Cluster-24843.34307,Cluster-24843.35311,Cluster-24843.61528,Cluster-24843.73381,Cluster-24…
novel_298	103.003	368.572	-1.8393	5.1446e-86	down	Cluster-17472.0,Cluster-21955.1,Cluster-2341.0,Cluster-24843.104913,Cluster-24843.106776,Cluster-24843.111025,Cluster-24843.111838,Cluster-24843.113869,Cluster-24843.114124,Cluster-24843.118176,Cluster-24843.11869,Cluster-24843.119347,Cluster-24843.122361,Cluster-24843.124735,Cluster-24843.125534,Cluster-24843.12623,Cluster-24843.126416,Cluster-24843.127251,Cluster-24843.128279,Cluster-24843.1301…
mtr-miR5225b	27.0172	4.09524	2.7219	0.0039472	up	Cluster-17952.0,Cluster-24843.24430,Cluster-24843.78193,Cluster-24843.89219
novel_170	28.7058	69.6191	-1.2781	5.2642e-14	down	--
novel_74	13.5086	301	-4.4778	7.1431e-106	down	Cluster-24843.115396,Cluster-24843.130333,Cluster-24843.135011,Cluster-24843.137008,Cluster-24843.144576,Cluster-24843.144577,Cluster-24843.156861,Cluster-24843.174560,Cluster-24843.188886,Cluster-24843.190756,Cluster-24843.196825,Cluster-24843.199722,Cluster-24843.36796,Cluster-24843.36797,Cluster-24843.36798,Cluster-24843.44888,Cluster-24843.44889,Cluster-24843.44890,Cluster-24843.44891,Cluster…
mtr-miR5558-5p	207.695	538.524	-1.3745	2.7531e-102	down	Cluster-13480.0,Cluster-20588.1,Cluster-20668.0,Cluster-24073.0,Cluster-24843.100838,Cluster-24843.100937,Cluster-24843.100938,Cluster-24843.100939,Cluster-24843.101676,Cluster-24843.108711,Cluster-24843.108817,Cluster-24843.108818,Cluster-24843.108942,Cluster-24843.110587,Cluster-24843.110855,Cluster-24843.114293,Cluster-24843.115592,Cluster-24843.118806,Cluster-24843.120742,Cluster-24843.121622…
mtr-miR169l-3p	0	12.2857	-4.6189	9.8598e-06	down	Cluster-12951.1,Cluster-12951.2,Cluster-24843.101937,Cluster-24843.108599,Cluster-24843.10957,Cluster-24843.119688,Cluster-24843.12141,Cluster-24843.121716,Cluster-24843.130048,Cluster-24843.1461,Cluster-24843.150491,Cluster-24843.160690,Cluster-24843.164981,Cluster-24843.173218,Cluster-24843.54751,Cluster-24843.75162,Cluster-24843.76941,Cluster-24843.77917,Cluster-24843.80068,Cluster-24843.8113,…
mtr-miR2111g-3p	101.315	8.19048	3.6288	5.161e-13	up	Cluster-24843.23630,Cluster-2718.0,Cluster-2718.1
novel_154	150.283	559	-1.8952	4.5662e-132	down	Cluster-24843.165702
novel_94	3927.63	253.905	3.9513	0	up	Cluster-24843.100251,Cluster-24843.112635,Cluster-24843.120593,Cluster-24843.123863,Cluster-24843.131115,Cluster-24843.13992,Cluster-24843.13994,Cluster-24843.155599,Cluster-24843.165744,Cluster-24843.16992,Cluster-24843.182466,Cluster-24843.182467,Cluster-24843.200395,Cluster-24843.47509,Cluster-24843.70038,Cluster-24843.70039,Cluster-24843.72591,Cluster-24843.88010,Cluster-24843.90150,Cluster-3…
novel_62	2421.42	581.524	2.0579	2.1135e-81	up	Cluster-24843.16992,Cluster-24843.182466,Cluster-24843.182467,Cluster-24843.70038,Cluster-24843.70039,Cluster-31229.0,Cluster-31620.0,Cluster-37117.0,Cluster-38797.0,Cluster-40294.0,Cluster-49022.0
novel_60	28.7058	2301.52	-6.3251	0	down	--
novel_2	22360.1	50613.1	-1.1786	0	down	Cluster-24843.117528,Cluster-24843.99371,Cluster-40986.0
mtr-miR5299	1.68858	8.19048	-2.2781	0.001681	down	Cluster-16344.0,Cluster-24843.11078,Cluster-24843.120302,Cluster-24843.125894,Cluster-24843.141250,Cluster-24843.143211,Cluster-24843.146116,Cluster-24843.147092,Cluster-24843.14762,Cluster-24843.150086,Cluster-24843.150087,Cluster-24843.15186,Cluster-24843.159067,Cluster-24843.159279,Cluster-24843.161318,Cluster-24843.165494,Cluster-24843.168698,Cluster-24843.169272,Cluster-24843.173043,Cluster-…
mtr-miR5232	5523.33	389.048	3.8275	0	up	Cluster-24843.174627,Cluster-24843.174628,Cluster-24843.174629,Cluster-46959.1
mtr-miR5239	41295.8	9664.76	2.0952	0	up	Cluster-18415.0,Cluster-200.0,Cluster-23436.0,Cluster-23650.1,Cluster-23650.2,Cluster-23650.3,Cluster-24843.101273,Cluster-24843.102679,Cluster-24843.105987,Cluster-24843.105992,Cluster-24843.112331,Cluster-24843.113250,Cluster-24843.113298,Cluster-24843.116263,Cluster-24843.116708,Cluster-24843.117127,Cluster-24843.117443,Cluster-24843.117444,Cluster-24843.117445,Cluster-24843.118880,Cluster-248…
mtr-miR396b-3p	594.379	2225.76	-1.9048	0	down	Cluster-14031.0,Cluster-19020.0,Cluster-24843.106438,Cluster-24843.109498,Cluster-24843.115135,Cluster-24843.122234,Cluster-24843.129286,Cluster-24843.135330,Cluster-24843.137528,Cluster-24843.141460,Cluster-24843.159989,Cluster-24843.173660,Cluster-24843.17653,Cluster-24843.190453,Cluster-24843.202637,Cluster-24843.202928,Cluster-24843.48432,Cluster-24843.56933,Cluster-24843.56935,Cluster-24843.…
novel_144	59.1002	225.238	-1.9302	5.5897e-55	down	Cluster-15854.1,Cluster-2298.0,Cluster-24697.0,Cluster-24843.100451,Cluster-24843.10346,Cluster-24843.105397,Cluster-24843.108270,Cluster-24843.117830,Cluster-24843.134737,Cluster-24843.141971,Cluster-24843.145813,Cluster-24843.148293,Cluster-24843.150156,Cluster-24843.152276,Cluster-24843.162166,Cluster-24843.164269,Cluster-24843.172068,Cluster-24843.172069,Cluster-24843.172073,Cluster-24843.173…
novel_83	466.047	194.524	1.2605	0.0079779	up	Cluster-11434.0,Cluster-11477.0,Cluster-24843.112249,Cluster-24843.129816,Cluster-24843.129817,Cluster-24843.13310,Cluster-24843.133329,Cluster-24843.142449,Cluster-24843.148565,Cluster-24843.151090,Cluster-24843.152618,Cluster-24843.157257,Cluster-24843.157513,Cluster-24843.165460,Cluster-24843.180787,Cluster-24843.184103,Cluster-24843.196050,Cluster-24843.201241,Cluster-24843.25448,Cluster-2484…
mtr-miR5267l	25.3286	69.6191	-1.4587	3.2066e-15	down	Cluster-24843.110660,Cluster-24843.125610,Cluster-24843.18724,Cluster-24843.38636,Cluster-24843.38654,Cluster-24843.69882,Cluster-24843.70733,Cluster-24843.70997,Cluster-24843.76893
mtr-miR5213-3p	0	6.14286	-3.6189	0.0022859	down	Cluster-24843.112608,Cluster-24843.204231,Cluster-24843.4512,Cluster-24843.4515,Cluster-31129.0,Cluster-46644.0
mtr-miR156b-3p	207.695	43	2.2721	1.211e-10	up	Cluster-24843.144911,Cluster-24843.165103,Cluster-24843.165106,Cluster-24843.74129
mtr-miR1510a-5p	12186.5	4146.43	1.5553	2.207e-143	up	Cluster-11412.0,Cluster-24843.100127,Cluster-24843.114108,Cluster-24843.132818,Cluster-24843.132820,Cluster-24843.147750,Cluster-24843.148412,Cluster-24843.153111,Cluster-24843.158677,Cluster-24843.168810,Cluster-24843.173548,Cluster-24843.180301,Cluster-24843.181830,Cluster-24843.184623,Cluster-24843.184628,Cluster-24843.184629,Cluster-24843.184630,Cluster-24843.184631,Cluster-24843.184637,Clust…
novel_246	21.9515	0	5.4562	3.7272e-05	up	Cluster-13099.0,Cluster-18017.0,Cluster-2203.0,Cluster-22858.0,Cluster-24843.127947,Cluster-24843.128045,Cluster-24843.1315,Cluster-24843.144394,Cluster-24843.144618,Cluster-24843.148333,Cluster-24843.157343,Cluster-24843.157579,Cluster-24843.161673,Cluster-24843.165644,Cluster-24843.165645,Cluster-24843.172397,Cluster-24843.178759,Cluster-24843.26011,Cluster-24843.43994,Cluster-24843.44678,Clust…
mtr-miR5280	3.37715	8.19048	-1.2781	0.0098495	down	--
mtr-miR5255	8.44288	18.4286	-1.1261	0.0002117	down	Cluster-21920.0,Cluster-24843.101365,Cluster-24843.112475,Cluster-24843.112567,Cluster-24843.112699,Cluster-24843.113177,Cluster-24843.121237,Cluster-24843.128047,Cluster-24843.128054,Cluster-24843.128055,Cluster-24843.128604,Cluster-24843.129583,Cluster-24843.129830,Cluster-24843.132177,Cluster-24843.133149,Cluster-24843.135485,Cluster-24843.139479,Cluster-24843.140068,Cluster-24843.158746,Clust…
mtr-miR2630a	1.68858	8.19048	-2.2781	0.001681	down	Cluster-11009.0,Cluster-11157.0,Cluster-19831.0,Cluster-22964.0,Cluster-23315.0,Cluster-24695.0,Cluster-24843.104735,Cluster-24843.105616,Cluster-24843.106212,Cluster-24843.108260,Cluster-24843.108816,Cluster-24843.115128,Cluster-24843.115345,Cluster-24843.11541,Cluster-24843.11542,Cluster-24843.116716,Cluster-24843.116784,Cluster-24843.118952,Cluster-24843.122494,Cluster-24843.122884,Cluster-248…
mtr-miR319d-5p	5.06573	49.1429	-3.2781	2.4345e-17	down	Cluster-16533.0,Cluster-24843.103225,Cluster-24843.103468,Cluster-24843.108358,Cluster-24843.112904,Cluster-24843.119773,Cluster-24843.121761,Cluster-24843.124814,Cluster-24843.127883,Cluster-24843.129201,Cluster-24843.130167,Cluster-24843.138378,Cluster-24843.139873,Cluster-24843.147501,Cluster-24843.155648,Cluster-24843.162223,Cluster-24843.167643,Cluster-24843.168649,Cluster-24843.170292,Clust…
mtr-miR168c-3p	79.3631	468.905	-2.5628	7.9891e-134	down	Cluster-10689.0,Cluster-24843.97656
mtr-miR166c	2988.78	827.238	1.8532	9.9163e-72	up	Cluster-24843.114199,Cluster-24843.115385,Cluster-24843.128108,Cluster-24843.129274,Cluster-24843.129275,Cluster-24843.139337,Cluster-24843.139999,Cluster-24843.141754,Cluster-24843.141755,Cluster-24843.162018,Cluster-24843.176826,Cluster-24843.176828,Cluster-24843.176829,Cluster-24843.176831,Cluster-24843.193245,Cluster-24843.197564,Cluster-24843.42791,Cluster-24843.81614,Cluster-24843.81617,Clu…
mtr-miR5286b	1.68858	6.14286	-1.8631	0.010821	down	Cluster-24843.101776,Cluster-24843.135433,Cluster-24843.135434,Cluster-24843.152709,Cluster-24843.171637,Cluster-24843.171876,Cluster-24843.176379,Cluster-24843.186601,Cluster-24843.190848,Cluster-24843.41257,Cluster-24843.42658,Cluster-24843.53181,Cluster-24843.65110,Cluster-24843.83261
mtr-miR171b	47.2801	6.14286	2.9443	3.6094e-05	up	Cluster-14595.0,Cluster-24843.147823,Cluster-24843.166626,Cluster-24843.196364,Cluster-24843.2831,Cluster-24843.29031,Cluster-24843.29032,Cluster-24843.29033,Cluster-24843.58573,Cluster-24843.92594,Cluster-24843.92596,Cluster-24843.92600,Cluster-29307.0,Cluster-29368.0,Cluster-31916.0,Cluster-41555.0
mtr-miR2643a	21363.9	2868.72	2.8967	0	up	Cluster-1351.0,Cluster-21980.2,Cluster-21980.7,Cluster-22716.0,Cluster-24773.0,Cluster-24843.101442,Cluster-24843.10157,Cluster-24843.105639,Cluster-24843.105641,Cluster-24843.106693,Cluster-24843.110728,Cluster-24843.1158,Cluster-24843.116261,Cluster-24843.118147,Cluster-24843.121221,Cluster-24843.121373,Cluster-24843.121564,Cluster-24843.123027,Cluster-24843.129084,Cluster-24843.129243,Cluster-…
mtr-miR530	10.1315	24.5714	-1.2781	7.8012e-06	down	Cluster-11364.0,Cluster-15226.0,Cluster-24843.114622,Cluster-24843.117769,Cluster-24843.124655,Cluster-24843.126191,Cluster-24843.133190,Cluster-24843.136231,Cluster-24843.138649,Cluster-24843.140412,Cluster-24843.143820,Cluster-24843.150785,Cluster-24843.151805,Cluster-24843.167032,Cluster-24843.167034,Cluster-24843.168062,Cluster-24843.168064,Cluster-24843.168065,Cluster-24843.168067,Cluster-24…
novel_41	104.692	3716.43	-5.1497	0	down	Cluster-11835.1,Cluster-1396.1,Cluster-14394.0,Cluster-14394.1,Cluster-1544.0,Cluster-1544.1,Cluster-16921.0,Cluster-20475.0,Cluster-24843.103725,Cluster-24843.105246,Cluster-24843.106150,Cluster-24843.106393,Cluster-24843.106394,Cluster-24843.109630,Cluster-24843.115169,Cluster-24843.117057,Cluster-24843.117683,Cluster-24843.125633,Cluster-24843.126076,Cluster-24843.126078,Cluster-24843.126793,C…
mtr-miR169c	665.299	4.09524	7.3439	1.9491e-119	up	Cluster-12951.2,Cluster-24843.102193,Cluster-24843.106562,Cluster-24843.106963,Cluster-24843.130219,Cluster-24843.130220,Cluster-24843.131626,Cluster-24843.140271,Cluster-24843.154312,Cluster-24843.198865,Cluster-24843.31446,Cluster-24843.33772,Cluster-24843.75119,Cluster-24843.76447,Cluster-24843.82726,Cluster-3397.0,Cluster-47308.0,Cluster-6048.0,Cluster-6827.0,Cluster-7360.0
mtr-miR5290	20.2629	53.2381	-1.3936	1.1735e-11	down	Cluster-24843.103195,Cluster-24843.104304,Cluster-24843.104353,Cluster-24843.104355,Cluster-24843.110967,Cluster-24843.111212,Cluster-24843.111213,Cluster-24843.115706,Cluster-24843.119095,Cluster-24843.121584,Cluster-24843.125256,Cluster-24843.131309,Cluster-24843.132889,Cluster-24843.133101,Cluster-24843.139933,Cluster-24843.140138,Cluster-24843.140139,Cluster-24843.145449,Cluster-24843.147854,…
novel_147	10.1315	413.619	-5.3514	4.4079e-144	down	Cluster-11883.0,Cluster-12282.0,Cluster-15734.0,Cluster-24843.106140,Cluster-24843.110960,Cluster-24843.115597,Cluster-24843.115598,Cluster-24843.125500,Cluster-24843.128482,Cluster-24843.134322,Cluster-24843.136481,Cluster-24843.136482,Cluster-24843.136484,Cluster-24843.141317,Cluster-24843.141575,Cluster-24843.142708,Cluster-24843.147364,Cluster-24843.164337,Cluster-24843.27483,Cluster-24843.61…
mtr-miR5282	0	8.19048	-4.0339	0.00035009	down	Cluster-24843.125028,Cluster-24843.14426,Cluster-24843.171409,Cluster-24843.190385,Cluster-24843.3134,Cluster-24843.49906,Cluster-24843.58748,Cluster-24843.59399,Cluster-24843.62184,Cluster-24843.76431,Cluster-24843.77163,Cluster-24843.84145,Cluster-42379.0
mtr-miR171h	0	14.3333	-4.8413	1.7782e-06	down	Cluster-21170.0,Cluster-21187.0,Cluster-24843.137441,Cluster-24843.22380,Cluster-24843.26829
novel_302	668.676	2021	-1.5957	0	down	Cluster-24843.101648,Cluster-24843.104226,Cluster-24843.104830,Cluster-24843.106527,Cluster-24843.107654,Cluster-24843.108271,Cluster-24843.111673,Cluster-24843.111674,Cluster-24843.111675,Cluster-24843.115074,Cluster-24843.116797,Cluster-24843.117372,Cluster-24843.118641,Cluster-24843.123733,Cluster-24843.125995,Cluster-24843.127573,Cluster-24843.127623,Cluster-24843.127624,Cluster-24843.127626,…
mtr-miR2111l	160.415	2.04762	6.2917	2.7557e-30	up	Cluster-14285.0,Cluster-15065.0,Cluster-18475.0,Cluster-24843.112033,Cluster-24843.112034,Cluster-24843.12125,Cluster-24843.121683,Cluster-24843.122763,Cluster-24843.123239,Cluster-24843.123705,Cluster-24843.147024,Cluster-24843.156995,Cluster-24843.164231,Cluster-24843.173490,Cluster-24843.173764,Cluster-24843.181968,Cluster-24843.181969,Cluster-24843.188657,Cluster-24843.188658,Cluster-24843.20…
novel_249	5.06573	45.0476	-3.1526	8.7689e-16	down	Cluster-14259.0,Cluster-19137.0,Cluster-23901.0,Cluster-24843.100177,Cluster-24843.100541,Cluster-24843.101655,Cluster-24843.101656,Cluster-24843.102453,Cluster-24843.103068,Cluster-24843.105592,Cluster-24843.109854,Cluster-24843.112863,Cluster-24843.114305,Cluster-24843.118144,Cluster-24843.119205,Cluster-24843.120889,Cluster-24843.121025,Cluster-24843.121071,Cluster-24843.121670,Cluster-24843.1…
novel_85	4825.95	36.8572	7.0327	0	up	Cluster-24843.100672,Cluster-24843.18125,Cluster-24843.18931,Cluster-24843.197049,Cluster-24843.197087,Cluster-24843.33124,Cluster-24843.9561,Cluster-24978.1,Cluster-3760.0,Cluster-49534.0
mtr-miR168b	585.936	3186.1	-2.443	0	down	Cluster-15091.0,Cluster-22387.0,Cluster-24843.124782,Cluster-24843.124785,Cluster-38484.0,Cluster-44662.0
mtr-miR156g-5p	1580.51	26.6191	5.8918	1.8479e-277	up	Cluster-16718.0,Cluster-24843.106856,Cluster-24843.117227,Cluster-24843.121016,Cluster-24843.123092,Cluster-24843.133685,Cluster-24843.143029,Cluster-24843.145473,Cluster-24843.152814,Cluster-24843.158002,Cluster-24843.168389,Cluster-24843.168403,Cluster-24843.169164,Cluster-24843.169551,Cluster-24843.171704,Cluster-24843.173215,Cluster-24843.173543,Cluster-24843.179781,Cluster-24843.18125,Cluste…
mtr-miR393a	5.06573	10.2381	-1.0151	0.007702	down	Cluster-16645.0,Cluster-24843.100254,Cluster-24843.119456,Cluster-24843.119693,Cluster-24843.122391,Cluster-24843.122431,Cluster-24843.137232,Cluster-24843.151345,Cluster-24843.151346,Cluster-24843.159966,Cluster-24843.164529,Cluster-24843.170528,Cluster-24843.68942,Cluster-24843.79205,Cluster-24843.79206,Cluster-24843.99295,Cluster-24843.99817
mtr-miR164a	67.5431	6.14286	3.4588	1.3013e-08	up	Cluster-12304.0,Cluster-16118.0,Cluster-24843.115447,Cluster-24843.116531,Cluster-24843.135091,Cluster-24843.138701,Cluster-24843.138702,Cluster-24843.193211,Cluster-24843.28126,Cluster-24843.38989,Cluster-24843.60809,Cluster-24843.60812,Cluster-24843.6495,Cluster-24843.6609,Cluster-24843.6610,Cluster-24843.6611,Cluster-27508.0,Cluster-4507.0,Cluster-48418.1
novel_305	43.903	139.238	-1.6652	1.7034e-31	down	Cluster-15561.1,Cluster-24843.154268,Cluster-24843.158321,Cluster-24843.27550,Cluster-24843.42700,Cluster-24843.55661,Cluster-24843.86907,Cluster-24843.87454,Cluster-2573.0,Cluster-26055.0,Cluster-48827.0
mtr-miR399l	3.37715	26.6191	-2.9786	1.0467e-09	down	Cluster-24843.130283,Cluster-24843.130284,Cluster-24843.130285,Cluster-24843.130286,Cluster-24843.130290,Cluster-24843.130291,Cluster-24843.176796,Cluster-24843.27758,Cluster-24843.31514,Cluster-25014.0
novel_299	13.5086	43	-1.6705	8.2933e-11	down	Cluster-10724.0,Cluster-16007.0,Cluster-17482.0,Cluster-19009.0,Cluster-24806.0,Cluster-24843.101732,Cluster-24843.101800,Cluster-24843.101853,Cluster-24843.102199,Cluster-24843.103729,Cluster-24843.104407,Cluster-24843.108211,Cluster-24843.108668,Cluster-24843.10956,Cluster-24843.111645,Cluster-24843.116119,Cluster-24843.117473,Cluster-24843.117474,Cluster-24843.121437,Cluster-24843.121730,Clust…
mtr-miR156a	54.0344	4.09524	3.7219	7.8798e-08	up	Cluster-10259.0,Cluster-1153.1,Cluster-12629.0,Cluster-13214.0,Cluster-14223.0,Cluster-15636.0,Cluster-15772.0,Cluster-16718.0,Cluster-20913.0,Cluster-24843.101879,Cluster-24843.101880,Cluster-24843.106856,Cluster-24843.108128,Cluster-24843.108129,Cluster-24843.108130,Cluster-24843.108131,Cluster-24843.111199,Cluster-24843.112237,Cluster-24843.112239,Cluster-24843.114380,Cluster-24843.114423,Clus…
mtr-miR408-5p	1.68858	1914.52	-10.147	0	down	Cluster-11097.0,Cluster-12904.0,Cluster-15807.0,Cluster-24549.0,Cluster-24843.104817,Cluster-24843.109478,Cluster-24843.120719,Cluster-24843.122828,Cluster-24843.124324,Cluster-24843.131513,Cluster-24843.165664,Cluster-24843.168745,Cluster-24843.168746,Cluster-24843.168747,Cluster-24843.181674,Cluster-24843.192812,Cluster-24843.202785,Cluster-24843.2213,Cluster-24843.22423,Cluster-24843.43661,Clu…
mtr-miR5208a	18.5743	38.9048	-1.0666	1.2696e-07	down	Cluster-17636.0,Cluster-21855.0,Cluster-24843.1061,Cluster-24843.108647,Cluster-24843.124223,Cluster-24843.128843,Cluster-24843.13722,Cluster-24843.13723,Cluster-24843.159383,Cluster-24843.171859,Cluster-24843.178333,Cluster-24843.179438,Cluster-24843.18001,Cluster-24843.181860,Cluster-24843.204501,Cluster-24843.205258,Cluster-24843.32033,Cluster-24843.67154,Cluster-24843.91266,Cluster-24843.9692…
mtr-miR398a-5p	18.5743	4.09524	2.1813	0.068648	up	Cluster-24843.104877,Cluster-24843.110355,Cluster-24843.110356,Cluster-24843.134636,Cluster-24843.140142,Cluster-24843.67134,Cluster-35317.0
mtr-miR2634	5.06573	20.4762	-2.0151	1.7875e-06	down	Cluster-13665.0,Cluster-17566.0,Cluster-18367.0,Cluster-18862.0,Cluster-19965.0,Cluster-21090.0,Cluster-24843.100650,Cluster-24843.104553,Cluster-24843.113536,Cluster-24843.117437,Cluster-24843.117801,Cluster-24843.124068,Cluster-24843.127807,Cluster-24843.127808,Cluster-24843.129169,Cluster-24843.130152,Cluster-24843.130283,Cluster-24843.130284,Cluster-24843.130285,Cluster-24843.130286,Cluster-2…
novel_258	18.5743	2.04762	3.1813	0.0054102	up	Cluster-24843.100170,Cluster-24843.100173,Cluster-24843.103341,Cluster-24843.122979,Cluster-24843.129676,Cluster-24843.134151,Cluster-24843.134530,Cluster-24843.145718,Cluster-24843.183011,Cluster-24843.19798,Cluster-24843.78300,Cluster-30694.0,Cluster-30694.1,Cluster-40669.0,Cluster-50292.6,Cluster-655.0,Cluster-7318.0
mtr-miR166e-5p	270.172	45.0476	2.5844	7.4502e-18	up	Cluster-23341.3,Cluster-24843.81614,Cluster-41626.3
mtr-miR408-3p	69.2316	43946	-9.3101	0	down	Cluster-11650.0,Cluster-11659.0,Cluster-12228.0,Cluster-17680.0,Cluster-24843.104817,Cluster-24843.118386,Cluster-24843.11962,Cluster-24843.120719,Cluster-24843.122915,Cluster-24843.133243,Cluster-24843.14114,Cluster-24843.14342,Cluster-24843.172583,Cluster-24843.195407,Cluster-24843.196101,Cluster-24843.30160,Cluster-24843.98888,Cluster-29235.0
mtr-miR2119	10.1315	0	4.3408	0.01058	up	Cluster-11483.0,Cluster-12398.0,Cluster-24843.105390,Cluster-24843.107988,Cluster-24843.118396,Cluster-24843.118397,Cluster-24843.119622,Cluster-24843.119623,Cluster-24843.121380,Cluster-24843.121381,Cluster-24843.122601,Cluster-24843.122754,Cluster-24843.123743,Cluster-24843.127176,Cluster-24843.127273,Cluster-24843.134558,Cluster-24843.140773,Cluster-24843.155556,Cluster-24843.158377,Cluster-24…
novel_211	18.5743	131.048	-2.8187	1.1148e-40	down	Cluster-16243.0,Cluster-24843.100035,Cluster-24843.100679,Cluster-24843.146405,Cluster-24843.146406,Cluster-24843.146408,Cluster-24843.146409,Cluster-24843.204663,Cluster-24843.31655,Cluster-24843.46888,Cluster-24843.98506
novel_178	214.449	79.8572	1.4251	0.006993	up	Cluster-24843.80820
novel_287	125890	1212.19	6.6984	0	up	Cluster-24843.16289,Cluster-49941.0
novel_70	459.293	1568.48	-1.7719	0	down	Cluster-22727.0
novel_43	1536.6	3100.1	-1.0126	0	down	Cluster-11434.0,Cluster-17344.1,Cluster-24843.104110,Cluster-24843.109755,Cluster-24843.123117,Cluster-24843.124241,Cluster-24843.125056,Cluster-24843.134662,Cluster-24843.148565,Cluster-24843.156692,Cluster-24843.156693,Cluster-24843.157257,Cluster-24843.157513,Cluster-24843.157680,Cluster-24843.158062,Cluster-24843.164445,Cluster-24843.165460,Cluster-24843.177828,Cluster-24843.180787,Cluster-24…
mtr-miR2590h	1.68858	6.14286	-1.8631	0.010821	down	Cluster-24843.151924,Cluster-24843.156554,Cluster-24843.160883,Cluster-24843.160884,Cluster-24843.16397,Cluster-24843.16440,Cluster-24843.16973,Cluster-24843.170334,Cluster-24843.173227,Cluster-24843.173228,Cluster-24843.83361
mtr-miR171e-5p	67.5431	726.905	-3.4279	5.8158e-237	down	Cluster-24843.101111,Cluster-24843.101112,Cluster-24843.101113,Cluster-24843.109154,Cluster-24843.125320,Cluster-24843.125666,Cluster-24843.127029,Cluster-24843.128152,Cluster-24843.128154,Cluster-24843.14263,Cluster-24843.144744,Cluster-24843.144746,Cluster-24843.156479,Cluster-24843.156838,Cluster-24843.162339,Cluster-24843.162340,Cluster-24843.181306,Cluster-24843.18593,Cluster-24843.187196,Cl…
mtr-miR5272f	11.82	24.5714	-1.0557	2.8653e-05	down	Cluster-16386.0,Cluster-24843.104164,Cluster-24843.106538,Cluster-24843.131299,Cluster-24843.156150,Cluster-24843.160849,Cluster-24843.160850,Cluster-24843.167729,Cluster-24843.192840,Cluster-24843.25790,Cluster-24843.45041,Cluster-24843.50580,Cluster-24843.81224,Cluster-24843.99567,Cluster-27726.0,Cluster-29979.0,Cluster-32749.0,Cluster-39169.1,Cluster-44630.0,Cluster-49504.0
mtr-miR2111a-3p	65.8545	0	7.0412	2.1515e-13	up	Cluster-18553.0,Cluster-24843.103792,Cluster-24843.104913,Cluster-24843.133942,Cluster-24843.133947,Cluster-24843.133948,Cluster-24843.133949,Cluster-24843.133952,Cluster-24843.135256,Cluster-24843.144017,Cluster-24843.164527,Cluster-24843.54070,Cluster-24843.54071,Cluster-24843.54073,Cluster-24843.59930,Cluster-24843.59931,Cluster-24843.59933,Cluster-24843.93395,Cluster-2718.0,Cluster-2718.1,Clu…
novel_285	5.06573	106.476	-4.3936	1.5024e-38	down	Cluster-18339.1,Cluster-23355.0,Cluster-24843.103883,Cluster-24843.110357,Cluster-24843.116605,Cluster-24843.117758,Cluster-24843.118476,Cluster-24843.126451,Cluster-24843.127180,Cluster-24843.138004,Cluster-24843.144602,Cluster-24843.147103,Cluster-24843.148702,Cluster-24843.148801,Cluster-24843.154067,Cluster-24843.161157,Cluster-24843.161158,Cluster-24843.161160,Cluster-24843.163528,Cluster-24…
mtr-miR396a-3p	933.783	331.714	1.4931	1.8717e-10	up	Cluster-13018.0,Cluster-19020.0,Cluster-21482.0,Cluster-24843.109498,Cluster-24843.115135,Cluster-24843.115161,Cluster-24843.13520,Cluster-24843.140643,Cluster-24843.14587,Cluster-24843.173967,Cluster-24843.17653,Cluster-24843.177016,Cluster-24843.177018,Cluster-24843.178668,Cluster-24843.196328,Cluster-24843.205156,Cluster-24843.61847,Cluster-24843.61848,Cluster-24843.73421,Cluster-24843.76622,C…
mtr-miR5284b	1.68858	10.2381	-2.6001	0.00025995	down	Cluster-24843.101145,Cluster-24843.109096,Cluster-24843.114611,Cluster-24843.135159,Cluster-24843.137843,Cluster-24843.137844,Cluster-24843.139774,Cluster-24843.147864,Cluster-24843.150688,Cluster-24843.150690,Cluster-24843.155041,Cluster-24843.167974,Cluster-24843.202711,Cluster-24843.53358,Cluster-24843.90335
novel_283	13140.5	1197.86	3.4555	0	up	Cluster-11931.0,Cluster-24843.139999,Cluster-24843.141754,Cluster-24843.141755,Cluster-24843.162018,Cluster-24843.193245,Cluster-24843.81614,Cluster-24843.81617,Cluster-24843.81618,Cluster-27579.0
novel_266	81.0517	921.429	-3.507	2.6261e-302	down	Cluster-20005.0,Cluster-24843.101790,Cluster-24843.104864,Cluster-24843.104865,Cluster-24843.119268,Cluster-24843.119270,Cluster-24843.122672,Cluster-24843.129456,Cluster-24843.129865,Cluster-24843.130239,Cluster-24843.130240,Cluster-24843.134531,Cluster-24843.135716,Cluster-24843.140530,Cluster-24843.145695,Cluster-24843.148310,Cluster-24843.152142,Cluster-24843.152144,Cluster-24843.152145,Clust…
mtr-miR5269b	21.9515	90.0953	-2.0371	8.7904e-24	down	Cluster-15087.0,Cluster-15242.0,Cluster-15242.1,Cluster-24843.10215,Cluster-24843.105768,Cluster-24843.109278,Cluster-24843.11312,Cluster-24843.11313,Cluster-24843.113361,Cluster-24843.11457,Cluster-24843.12600,Cluster-24843.127139,Cluster-24843.129038,Cluster-24843.129076,Cluster-24843.129077,Cluster-24843.140787,Cluster-24843.149269,Cluster-24843.150933,Cluster-24843.153362,Cluster-24843.155404…
mtr-miR166g-5p	579.182	153.571	1.9151	7.8508e-17	up	Cluster-12019.0,Cluster-24843.166536,Cluster-24843.170595,Cluster-24843.185270,Cluster-24843.185271,Cluster-24843.68839,Cluster-24843.68840,Cluster-24843.81614,Cluster-7293.0
mtr-miR159a	140250	64887	1.112	7.9591e-142	up	Cluster-139.0,Cluster-20358.0,Cluster-22609.0,Cluster-24202.1,Cluster-24843.110480,Cluster-24843.116960,Cluster-24843.124814,Cluster-24843.125474,Cluster-24843.126521,Cluster-24843.128277,Cluster-24843.129210,Cluster-24843.132082,Cluster-24843.133181,Cluster-24843.133188,Cluster-24843.136331,Cluster-24843.14353,Cluster-24843.14392,Cluster-24843.145418,Cluster-24843.148838,Cluster-24843.156541,Clu…
novel_95	43.903	157.667	-1.8445	6.853e-38	down	Cluster-24843.109635,Cluster-24843.111982,Cluster-24843.112634,Cluster-24843.133315,Cluster-24843.74348,Cluster-24843.85923,Cluster-27515.3
mtr-miR5234	54.0344	4.09524	3.7219	7.8798e-08	up	Cluster-13729.0,Cluster-18050.1,Cluster-18959.0,Cluster-21982.0,Cluster-23677.0,Cluster-24843.101670,Cluster-24843.105931,Cluster-24843.106210,Cluster-24843.114795,Cluster-24843.116351,Cluster-24843.117608,Cluster-24843.117609,Cluster-24843.117610,Cluster-24843.117611,Cluster-24843.120352,Cluster-24843.122226,Cluster-24843.126789,Cluster-24843.126883,Cluster-24843.129276,Cluster-24843.129807,Clus…
novel_180	1.68858	61.4286	-5.185	5.6091e-23	down	Cluster-24843.199920,Cluster-8607.0
mtr-miR172d-3p	32.083	190.429	-2.5694	1.5298e-55	down	Cluster-14868.0,Cluster-14999.1,Cluster-15210.0,Cluster-2026.0,Cluster-21758.1,Cluster-23685.0,Cluster-24843.100193,Cluster-24843.101857,Cluster-24843.103723,Cluster-24843.103996,Cluster-24843.105719,Cluster-24843.106187,Cluster-24843.109242,Cluster-24843.110648,Cluster-24843.110649,Cluster-24843.111917,Cluster-24843.118652,Cluster-24843.11867,Cluster-24843.119146,Cluster-24843.120619,Cluster-248…
novel_190	20.2629	212.952	-3.3936	1.5484e-70	down	Cluster-24843.117981,Cluster-24843.119203,Cluster-24843.126729,Cluster-24843.13265,Cluster-24843.138805,Cluster-24843.161940,Cluster-24843.171905,Cluster-24843.185401,Cluster-24843.185402,Cluster-24843.19175,Cluster-24843.198396,Cluster-24843.198407,Cluster-24843.3507,Cluster-24843.3508,Cluster-24843.3509,Cluster-24843.44144,Cluster-24843.44145,Cluster-24843.54004,Cluster-24843.54099,Cluster-2484…
mtr-miR5745a	11.82	149.476	-3.6606	2.3634e-51	down	Cluster-15535.0,Cluster-17176.0,Cluster-24843.103768,Cluster-24843.105147,Cluster-24843.105149,Cluster-24843.105150,Cluster-24843.120536,Cluster-24843.120540,Cluster-24843.139729,Cluster-24843.148837,Cluster-24843.163568,Cluster-24843.188157,Cluster-24843.195452,Cluster-24843.23992,Cluster-24843.51432,Cluster-24843.69190,Cluster-24843.96502,Cluster-37677.0,Cluster-40452.0

## Sheet: embryonic
sRNA	NEC	EC	log2.Fold_change.	p.value	up/down	Related target gene
mtr-miR7696d-5p	170.08	72.0138	1.2399	7.0694e-18	up	Cluster-19567.0,Cluster-20348.0,Cluster-24843.110350,Cluster-24843.112369,Cluster-24843.122822,Cluster-24843.126910,Cluster-24843.130011,Cluster-24843.134703,Cluster-24843.137374,Cluster-24843.139443,Cluster-24843.146733,Cluster-24843.155161,Cluster-24843.155162,Cluster-24843.16384,Cluster-24843.164146,Cluster-24843.166151,Cluster-24843.167392,Cluster-24843.174732,Cluster-24843.177694,Cluster-248…
mtr-miR398a-3p	46.8337	187.236	-1.9992	5.3848e-14	down	Cluster-24843.101768,Cluster-24843.101769,Cluster-24843.107766,Cluster-24843.121962,Cluster-24843.122520,Cluster-24843.135242,Cluster-24843.135243,Cluster-24843.135319,Cluster-24843.146037,Cluster-24843.151123,Cluster-24843.155463,Cluster-24843.155467,Cluster-24843.155468,Cluster-24843.155469,Cluster-24843.155470,Cluster-24843.164474,Cluster-24843.175474,Cluster-24843.25199,Cluster-24843.59834,Cl…
mtr-miR167b-5p	8131.8	19587.8	-1.2683	0	down	Cluster-14490.0,Cluster-24843.100251,Cluster-24843.112635,Cluster-24843.120593,Cluster-24843.123863,Cluster-24843.131115,Cluster-24843.134419,Cluster-24843.13992,Cluster-24843.13994,Cluster-24843.153660,Cluster-24843.153661,Cluster-24843.165744,Cluster-24843.16992,Cluster-24843.179509,Cluster-24843.182466,Cluster-24843.182467,Cluster-24843.47509,Cluster-24843.70038,Cluster-24843.70039,Cluster-248…
mtr-miR390	1769.82	7068.16	-1.9977	0	down	Cluster-14283.0,Cluster-15303.0,Cluster-15303.2,Cluster-22670.0,Cluster-24843.100286,Cluster-24843.115620,Cluster-24843.115951,Cluster-24843.201319,Cluster-24843.6748,Cluster-24843.70048,Cluster-41754.0
mtr-miR1510b-3p	320.441	644.524	-1.0082	7.2078e-10	down	Cluster-11773.0,Cluster-24843.111313,Cluster-24843.128054,Cluster-24843.140050,Cluster-24843.152615,Cluster-24843.177994,Cluster-24843.177995,Cluster-24843.46985,Cluster-24843.90404,Cluster-24843.90565
novel_180	73.9479	208.84	-1.4978	3.3964e-09	down	Cluster-24843.199920,Cluster-8607.0
mtr-miR396b-5p	45943.8	110498	-1.2661	0	down	Cluster-11232.2,Cluster-11232.3,Cluster-11771.0,Cluster-19020.0,Cluster-19554.0,Cluster-24391.0,Cluster-24843.101487,Cluster-24843.101488,Cluster-24843.109498,Cluster-24843.109911,Cluster-24843.111381,Cluster-24843.112554,Cluster-24843.114937,Cluster-24843.115135,Cluster-24843.142058,Cluster-24843.148083,Cluster-24843.152826,Cluster-24843.152827,Cluster-24843.152828,Cluster-24843.152829,Cluster-2…
novel_234	162.685	7.20138	4.4977	1.1864e-45	up	Cluster-12676.0,Cluster-24843.108028,Cluster-24843.115167,Cluster-24843.128448,Cluster-24843.136001,Cluster-24843.136003,Cluster-24843.141583,Cluster-24843.149897,Cluster-24843.159631,Cluster-24843.170807,Cluster-24843.171436,Cluster-24843.174066,Cluster-24843.191994,Cluster-24843.194398,Cluster-24843.20601,Cluster-24843.34307,Cluster-24843.35311,Cluster-24843.61528,Cluster-24843.73381,Cluster-24…
mtr-miR7696c-5p	167.615	72.0138	1.2188	2.3791e-17	up	Cluster-20348.0,Cluster-24843.101698,Cluster-24843.110362,Cluster-24843.112369,Cluster-24843.116747,Cluster-24843.121739,Cluster-24843.122822,Cluster-24843.124180,Cluster-24843.129199,Cluster-24843.129360,Cluster-24843.130024,Cluster-24843.130134,Cluster-24843.134703,Cluster-24843.136421,Cluster-24843.137283,Cluster-24843.139443,Cluster-24843.146426,Cluster-24843.146733,Cluster-24843.160183,Clust…
novel_249	54.2284	3.60069	3.9127	1.4184e-15	up	Cluster-14259.0,Cluster-19137.0,Cluster-23901.0,Cluster-24843.100177,Cluster-24843.100541,Cluster-24843.101655,Cluster-24843.101656,Cluster-24843.102453,Cluster-24843.103068,Cluster-24843.105592,Cluster-24843.109854,Cluster-24843.112863,Cluster-24843.114305,Cluster-24843.118144,Cluster-24843.119205,Cluster-24843.120889,Cluster-24843.121025,Cluster-24843.121071,Cluster-24843.121670,Cluster-24843.1…
novel_70	1888.14	6041.96	-1.6781	2.1587e-284	down	Cluster-22727.0
novel_280	17.2545	46.809	-1.4398	0.0074882	down	Cluster-24843.120365,Cluster-24843.121308,Cluster-24843.202533,Cluster-24843.23576,Cluster-24843.98799
novel_185	2.46493	136.826	-5.7947	7.7957e-30	down	Cluster-24843.109614,Cluster-24843.133297,Cluster-24843.133762,Cluster-24843.147684,Cluster-24843.205353,Cluster-24843.41414,Cluster-24843.75621,Cluster-24843.79713
mtr-miR171e-3p	3339.98	11327.8	-1.762	0	down	Cluster-14595.0,Cluster-24843.166626,Cluster-24843.196364,Cluster-24843.2831,Cluster-24843.30337,Cluster-24843.7329,Cluster-24843.92594,Cluster-24843.92596,Cluster-24843.92600,Cluster-27461.0,Cluster-27940.0,Cluster-29307.0,Cluster-29368.0,Cluster-31916.0,Cluster-34385.0,Cluster-41555.0,Cluster-48011.0,Cluster-51733.0,Cluster-9769.0
novel_123	4.92986	334.864	-6.0859	8.3583e-71	down	Cluster-15464.0,Cluster-18326.0,Cluster-24843.100277,Cluster-24843.117758,Cluster-24843.129340,Cluster-24843.138004,Cluster-24843.147103,Cluster-24843.170441,Cluster-24843.170665,Cluster-24843.19473,Cluster-24843.56475,Cluster-39517.0,Cluster-42388.0
mtr-miR167a	670.461	1749.94	-1.3841	5.7906e-55	down	Cluster-24843.112635,Cluster-24843.123243,Cluster-24843.126203,Cluster-24843.134419,Cluster-24843.13992,Cluster-24843.13994,Cluster-24843.149888,Cluster-24843.152603,Cluster-24843.16992,Cluster-24843.182466,Cluster-24843.182467,Cluster-24843.70038,Cluster-24843.70039,Cluster-31229.0,Cluster-31620.0,Cluster-37117.0,Cluster-38797.0,Cluster-40294.0,Cluster-49022.0
novel_52	9006.85	3517.88	1.3563	0	up	Cluster-47283.0
novel_189	345.09	129.625	1.4126	1.7815e-39	up	Cluster-40986.0
novel_205	12.3246	36.0069	-1.5467	0.010951	down	Cluster-10399.0,Cluster-14033.0,Cluster-16411.0,Cluster-16411.3,Cluster-16411.6,Cluster-16411.7,Cluster-16586.0,Cluster-18846.0,Cluster-24843.100227,Cluster-24843.100933,Cluster-24843.106166,Cluster-24843.108592,Cluster-24843.110313,Cluster-24843.117851,Cluster-24843.119762,Cluster-24843.127539,Cluster-24843.131681,Cluster-24843.131890,Cluster-24843.13565,Cluster-24843.138666,Cluster-24843.141908…
novel_297	0	39.6076	-6.3077	9.4608e-10	down	Cluster-24843.191425,Cluster-24843.23228,Cluster-24843.69270,Cluster-35101.0,Cluster-8040.0
novel_214	44.3687	18.0035	1.3013	6.373e-06	up	Cluster-21289.0
novel_263	71.4829	32.4062	1.1413	9.1208e-08	up	Cluster-18723.0,Cluster-21157.1,Cluster-24843.165743,Cluster-24843.165748,Cluster-24843.186095,Cluster-24843.186096,Cluster-24843.186098,Cluster-24843.197232,Cluster-24843.44950,Cluster-24843.64914,Cluster-24843.69794,Cluster-40602.3,Cluster-49758.0
mtr-miR172d-5p	7.39479	54.0104	-2.8687	7.0428e-08	down	Cluster-24843.111917,Cluster-24843.133255,Cluster-24843.143983,Cluster-24843.146696,Cluster-24843.146697,Cluster-24843.146699,Cluster-24843.87171
novel_186	29.5791	3.60069	3.0382	4.3266e-08	up	Cluster-24843.109372,Cluster-24843.109374,Cluster-24843.109376,Cluster-24843.113434,Cluster-24843.117871,Cluster-24843.123485,Cluster-24843.123486,Cluster-24843.126943,Cluster-24843.129841,Cluster-24843.133144,Cluster-24843.133695,Cluster-24843.144339,Cluster-24843.151911,Cluster-24843.151912,Cluster-24843.151967,Cluster-24843.160773,Cluster-24843.165619,Cluster-24843.169767,Cluster-24843.178560,…
novel_172	29.5791	496.895	-4.0703	3.2142e-87	down	Cluster-24843.166927,Cluster-24843.202048,Cluster-24843.75231,Cluster-24843.75232,Cluster-24843.77132,Cluster-27434.0,Cluster-31553.0,Cluster-39746.0,Cluster-51976.0
mtr-miR156h-3p	14.7896	3.60069	2.0382	0.0010586	up	Cluster-10547.0,Cluster-24843.100271,Cluster-24843.100548,Cluster-24843.104485,Cluster-24843.105435,Cluster-24843.106840,Cluster-24843.106841,Cluster-24843.106874,Cluster-24843.107096,Cluster-24843.111577,Cluster-24843.11569,Cluster-24843.117893,Cluster-24843.130884,Cluster-24843.134426,Cluster-24843.135093,Cluster-24843.135295,Cluster-24843.135298,Cluster-24843.137406,Cluster-24843.139473,Cluste…
novel_89	3781.2	1674.32	1.1753	0	up	Cluster-17988.0,Cluster-24843.124220,Cluster-24843.126917,Cluster-24843.134149,Cluster-24843.135393,Cluster-24843.138253,Cluster-24843.149163,Cluster-24843.172469,Cluster-24843.196141,Cluster-24843.20194,Cluster-24843.22187,Cluster-24843.25592,Cluster-24843.35492,Cluster-24843.40396,Cluster-24843.55977,Cluster-24843.58410,Cluster-24843.63373,Cluster-24843.63551,Cluster-24843.7243,Cluster-24843.73…
novel_254	24.6493	3.60069	2.7752	1.3307e-06	up	Cluster-14850.0,Cluster-24843.111181,Cluster-24843.124125,Cluster-24843.134950,Cluster-24843.194309,Cluster-24843.21178,Cluster-24843.27064,Cluster-24843.3709,Cluster-24843.38142,Cluster-24843.51366,Cluster-24843.56943,Cluster-24843.57082,Cluster-24843.57413,Cluster-40631.0
mtr-miR156b-3p	51.7635	18.0035	1.5237	1.1808e-07	up	Cluster-24843.144911,Cluster-24843.165103,Cluster-24843.165106,Cluster-24843.74129
mtr-miR5208d	17.2545	79.2152	-2.1988	1.0136e-07	down	Cluster-24843.161688,Cluster-24843.161689,Cluster-24843.161691,Cluster-24843.161697,Cluster-24843.161699,Cluster-24843.180598,Cluster-24843.82837,Cluster-24843.82838
mtr-miR5273	7.39479	28.8055	-1.9618	0.0037433	down	--
mtr-miR5254	0	14.4028	-4.8483	0.00035284	down	Cluster-20944.0,Cluster-2458.0,Cluster-24843.102032,Cluster-24843.105385,Cluster-24843.107372,Cluster-24843.110529,Cluster-24843.112750,Cluster-24843.114648,Cluster-24843.123598,Cluster-24843.123983,Cluster-24843.124882,Cluster-24843.126320,Cluster-24843.127215,Cluster-24843.127393,Cluster-24843.129881,Cluster-24843.133306,Cluster-24843.133307,Cluster-24843.133709,Cluster-24843.135044,Cluster-248…
novel_235	4.92986	79.2152	-4.0062	4.1095e-15	down	Cluster-24843.114227,Cluster-24843.114663,Cluster-24843.121066,Cluster-24843.158009,Cluster-24843.65428,Cluster-24843.67586,Cluster-24843.67587
mtr-miR2199	12.3246	3.60069	1.7752	0.0052054	up	Cluster-24843.149436,Cluster-24843.153237,Cluster-24843.166413,Cluster-24843.167266,Cluster-24843.202010,Cluster-24843.2512,Cluster-24843.41945,Cluster-24843.53509,Cluster-24843.56990,Cluster-24843.93538,Cluster-28858.0,Cluster-28858.1
novel_299	51.7635	25.2048	1.0382	1.5345e-05	up	Cluster-10724.0,Cluster-16007.0,Cluster-17482.0,Cluster-19009.0,Cluster-24806.0,Cluster-24843.101732,Cluster-24843.101800,Cluster-24843.101853,Cluster-24843.102199,Cluster-24843.103729,Cluster-24843.104407,Cluster-24843.108211,Cluster-24843.108668,Cluster-24843.10956,Cluster-24843.111645,Cluster-24843.116119,Cluster-24843.117473,Cluster-24843.117474,Cluster-24843.121437,Cluster-24843.121730,Clust…
mtr-miR169c	4.92986	151.229	-4.939	2.8609e-31	down	Cluster-12951.2,Cluster-24843.102193,Cluster-24843.106562,Cluster-24843.106963,Cluster-24843.130219,Cluster-24843.130220,Cluster-24843.131626,Cluster-24843.140271,Cluster-24843.154312,Cluster-24843.198865,Cluster-24843.31446,Cluster-24843.33772,Cluster-24843.75119,Cluster-24843.76447,Cluster-24843.82726,Cluster-3397.0,Cluster-47308.0,Cluster-6048.0,Cluster-6827.0,Cluster-7360.0
mtr-miR171f	179.94	903.774	-2.3284	1.9852e-79	down	Cluster-14595.0,Cluster-24843.166626,Cluster-24843.172329,Cluster-24843.196364,Cluster-24843.2831,Cluster-24843.30337,Cluster-24843.50308,Cluster-24843.92594,Cluster-24843.92596,Cluster-24843.92600,Cluster-29307.0,Cluster-29368.0,Cluster-31916.0,Cluster-41555.0
mtr-miR171d	27.1142	64.8124	-1.2572	0.0076874	down	Cluster-14595.0,Cluster-24843.157322,Cluster-24843.166626,Cluster-24843.177370,Cluster-24843.19115,Cluster-24843.196364,Cluster-24843.2831,Cluster-24843.47701,Cluster-24843.92594,Cluster-24843.92596,Cluster-24843.92600,Cluster-29307.0,Cluster-29368.0,Cluster-31916.0,Cluster-41555.0,Cluster-9362.1
novel_67	485.591	2074	-2.0946	1.8615e-150	down	Cluster-24843.1055,Cluster-24843.110364,Cluster-24843.116196,Cluster-24843.116614,Cluster-24843.116621,Cluster-24843.119820,Cluster-24843.132398,Cluster-24843.132399,Cluster-24843.132548,Cluster-24843.20626,Cluster-24843.62580,Cluster-34601.0,Cluster-35316.0
mtr-miR5231	17.2545	3.60069	2.2606	0.00020662	up	Cluster-10810.0,Cluster-12931.0,Cluster-14239.0,Cluster-14867.0,Cluster-19358.0,Cluster-20046.0,Cluster-21693.0,Cluster-2298.0,Cluster-24843.100752,Cluster-24843.101111,Cluster-24843.101112,Cluster-24843.101113,Cluster-24843.103293,Cluster-24843.103956,Cluster-24843.104035,Cluster-24843.104036,Cluster-24843.104040,Cluster-24843.104042,Cluster-24843.104043,Cluster-24843.104046,Cluster-24843.104050…
novel_108	485.591	136.826	1.8274	7.6883e-71	up	Cluster-10491.0,Cluster-24843.100538,Cluster-24843.123801,Cluster-24843.199020,Cluster-24843.199024,Cluster-24843.202165,Cluster-37504.0
mtr-miR2669a	2.46493	14.4028	-2.5467	0.010592	down	Cluster-24843.102450,Cluster-24843.102451,Cluster-24843.102452,Cluster-24843.130289,Cluster-24843.130315,Cluster-24843.133867,Cluster-24843.161406,Cluster-24843.171555,Cluster-24843.186709,Cluster-24843.204640,Cluster-24843.204641,Cluster-24843.204642,Cluster-24843.3986,Cluster-24843.62253,Cluster-24843.76757,Cluster-24843.77021,Cluster-24843.80868,Cluster-24843.84184,Cluster-24843.86034,Cluster-…
novel_306	865.19	133.226	2.6991	1.1132e-176	up	Cluster-24843.117652,Cluster-24843.122536,Cluster-24843.123308,Cluster-24843.134209,Cluster-24843.37551,Cluster-24843.73346
mtr-miR172a	0	129.625	-8.0182	2.3902e-26	down	Cluster-24843.100193,Cluster-24843.101857,Cluster-24843.109242,Cluster-24843.110648,Cluster-24843.110649,Cluster-24843.111917,Cluster-24843.115000,Cluster-24843.115120,Cluster-24843.116450,Cluster-24843.117238,Cluster-24843.118652,Cluster-24843.118747,Cluster-24843.122980,Cluster-24843.123236,Cluster-24843.123267,Cluster-24843.123649,Cluster-24843.126562,Cluster-24843.130292,Cluster-24843.131074,…
novel_283	1441.98	4677.3	-1.6976	8.3987e-226	down	Cluster-11931.0,Cluster-24843.139999,Cluster-24843.141754,Cluster-24843.141755,Cluster-24843.162018,Cluster-24843.193245,Cluster-24843.81614,Cluster-24843.81617,Cluster-24843.81618,Cluster-27579.0
mtr-miR2119	0	10.8021	-4.4332	0.0025839	down	Cluster-11483.0,Cluster-12398.0,Cluster-24843.105390,Cluster-24843.107988,Cluster-24843.118396,Cluster-24843.118397,Cluster-24843.119622,Cluster-24843.119623,Cluster-24843.121380,Cluster-24843.121381,Cluster-24843.122601,Cluster-24843.122754,Cluster-24843.123743,Cluster-24843.127176,Cluster-24843.127273,Cluster-24843.134558,Cluster-24843.140773,Cluster-24843.155556,Cluster-24843.158377,Cluster-24…
novel_173	12.3246	0	4.6235	8.9708e-05	up	Cluster-24843.105492,Cluster-24843.111910,Cluster-24843.127075,Cluster-24843.134896,Cluster-24843.134897,Cluster-24843.137464,Cluster-24843.151866,Cluster-24843.161200,Cluster-24843.163833,Cluster-24843.166135,Cluster-24843.177740,Cluster-24843.1919,Cluster-24843.193956,Cluster-24843.26195,Cluster-24843.33862,Cluster-24843.39339,Cluster-24843.53084,Cluster-24843.5725,Cluster-24843.73804,Cluster-2…
novel_240	7.39479	32.4062	-2.1317	0.00091612	down	Cluster-24843.129238,Cluster-24843.136852,Cluster-48848.0
novel_230	24.6493	100.819	-2.0322	2.109e-08	down	Cluster-1756.1,Cluster-24843.105476,Cluster-24843.137951,Cluster-24843.137953,Cluster-24843.137954,Cluster-24843.137955,Cluster-24843.137956,Cluster-24843.137957,Cluster-24843.139442,Cluster-24843.150541,Cluster-24843.158805,Cluster-24843.159894,Cluster-24843.179753,Cluster-24843.180536,Cluster-24843.193251,Cluster-24843.21923,Cluster-24843.23706,Cluster-24843.25811,Cluster-24843.41645,Cluster-24…
mtr-miR5745a	179.94	72.0138	1.3212	5.027e-20	up	Cluster-15535.0,Cluster-17176.0,Cluster-24843.103768,Cluster-24843.105147,Cluster-24843.105149,Cluster-24843.105150,Cluster-24843.120536,Cluster-24843.120540,Cluster-24843.139729,Cluster-24843.148837,Cluster-24843.163568,Cluster-24843.188157,Cluster-24843.195452,Cluster-24843.23992,Cluster-24843.51432,Cluster-24843.69190,Cluster-24843.96502,Cluster-37677.0,Cluster-40452.0
novel_276	29.5791	0	5.8865	1.0899e-09	up	Cluster-24843.137313,Cluster-24843.137314,Cluster-24843.137315,Cluster-24843.175546,Cluster-24843.90956
mtr-miR171e-5p	875.05	1760.74	-1.0087	2.0512e-24	down	Cluster-24843.101111,Cluster-24843.101112,Cluster-24843.101113,Cluster-24843.109154,Cluster-24843.125320,Cluster-24843.125666,Cluster-24843.127029,Cluster-24843.128152,Cluster-24843.128154,Cluster-24843.14263,Cluster-24843.144744,Cluster-24843.144746,Cluster-24843.156479,Cluster-24843.156838,Cluster-24843.162339,Cluster-24843.162340,Cluster-24843.181306,Cluster-24843.18593,Cluster-24843.187196,Cl…
novel_107	4.92986	25.2048	-2.3541	0.001478	down	--
novel_274	17.2545	7.20138	1.2606	0.0056446	up	Cluster-1698.0,Cluster-24843.122431,Cluster-24843.135678,Cluster-24843.175093,Cluster-24843.179783,Cluster-24843.18031,Cluster-24843.188644,Cluster-24843.188645,Cluster-24843.40232,Cluster-24843.59105,Cluster-24843.59107,Cluster-24843.74673,Cluster-24843.76846,Cluster-24843.98290
mtr-miR5267a	34.509	10.8021	1.6757	5.5938e-06	up	Cluster-24843.101120,Cluster-24843.110660,Cluster-24843.16840,Cluster-24843.17106,Cluster-24843.18724,Cluster-24843.38636,Cluster-24843.38654,Cluster-24843.69882,Cluster-24843.74266,Cluster-24843.76887,Cluster-24843.76888,Cluster-24843.76889,Cluster-24843.76890,Cluster-24843.76891,Cluster-24843.76893,Cluster-24843.96874
mtr-miR5284b	12.3246	0	4.6235	8.9708e-05	up	Cluster-24843.101145,Cluster-24843.109096,Cluster-24843.114611,Cluster-24843.135159,Cluster-24843.137843,Cluster-24843.137844,Cluster-24843.139774,Cluster-24843.147864,Cluster-24843.150688,Cluster-24843.150690,Cluster-24843.155041,Cluster-24843.167974,Cluster-24843.202711,Cluster-24843.53358,Cluster-24843.90335
novel_126	244.028	1238.64	-2.3436	2.6958e-109	down	Cluster-18377.1,Cluster-24843.101662,Cluster-24843.102395,Cluster-24843.10742,Cluster-24843.10909,Cluster-24843.115958,Cluster-24843.116718,Cluster-24843.120514,Cluster-24843.130125,Cluster-24843.132488,Cluster-24843.137525,Cluster-24843.137771,Cluster-24843.139111,Cluster-24843.139112,Cluster-24843.139113,Cluster-24843.147990,Cluster-24843.149120,Cluster-24843.14913,Cluster-24843.150720,Cluster-…
mtr-miR171b	7.39479	79.2152	-3.4212	3.5647e-13	down	Cluster-14595.0,Cluster-24843.147823,Cluster-24843.166626,Cluster-24843.196364,Cluster-24843.2831,Cluster-24843.29031,Cluster-24843.29032,Cluster-24843.29033,Cluster-24843.58573,Cluster-24843.92594,Cluster-24843.92596,Cluster-24843.92600,Cluster-29307.0,Cluster-29368.0,Cluster-31916.0,Cluster-41555.0
novel_122	547.214	1166.62	-1.0922	9.5068e-21	down	Cluster-24843.152489,Cluster-51635.0
novel_42	3771.34	11025.3	-1.5477	0	down	Cluster-11978.1,Cluster-13778.0,Cluster-24517.0,Cluster-24843.103935,Cluster-24843.107565,Cluster-24843.107566,Cluster-24843.107853,Cluster-24843.109346,Cluster-24843.109348,Cluster-24843.109352,Cluster-24843.109353,Cluster-24843.110461,Cluster-24843.113869,Cluster-24843.117967,Cluster-24843.128168,Cluster-24843.129850,Cluster-24843.129851,Cluster-24843.129938,Cluster-24843.129941,Cluster-24843.1…
mtr-miR166c	995.831	2167.62	-1.1221	5.292e-40	down	Cluster-24843.114199,Cluster-24843.115385,Cluster-24843.128108,Cluster-24843.129274,Cluster-24843.129275,Cluster-24843.139337,Cluster-24843.139999,Cluster-24843.141754,Cluster-24843.141755,Cluster-24843.162018,Cluster-24843.176826,Cluster-24843.176828,Cluster-24843.176829,Cluster-24843.176831,Cluster-24843.193245,Cluster-24843.197564,Cluster-24843.42791,Cluster-24843.81614,Cluster-24843.81617,Clu…
novel_231	0	25.2048	-5.6556	1.1789e-06	down	Cluster-1262.0,Cluster-15909.0,Cluster-20670.0,Cluster-24843.102914,Cluster-24843.105630,Cluster-24843.105632,Cluster-24843.106142,Cluster-24843.107437,Cluster-24843.107438,Cluster-24843.107439,Cluster-24843.110597,Cluster-24843.110729,Cluster-24843.11493,Cluster-24843.115587,Cluster-24843.115949,Cluster-24843.117302,Cluster-24843.118761,Cluster-24843.11904,Cluster-24843.119382,Cluster-24843.1222…
mtr-miR1510b-5p	507.775	1019	-1.0049	1.2657e-14	down	Cluster-24843.100127,Cluster-24843.111313,Cluster-24843.114092,Cluster-24843.114108,Cluster-24843.137187,Cluster-24843.140050,Cluster-24843.142457,Cluster-24843.147750,Cluster-24843.15116,Cluster-24843.152615,Cluster-24843.15325,Cluster-24843.165631,Cluster-24843.165633,Cluster-24843.173548,Cluster-24843.175600,Cluster-24843.176763,Cluster-24843.177994,Cluster-24843.177995,Cluster-24843.184230,Cl…
novel_109	1555.37	738.142	1.0753	5.9994e-129	up	Cluster-24843.11171,Cluster-24843.40081
mtr-miR4414b	261.282	126.024	1.0519	1.3391e-22	up	Cluster-24843.10239,Cluster-24843.122150,Cluster-24843.134816,Cluster-24843.134817,Cluster-24843.136441,Cluster-24843.142982,Cluster-24843.151632,Cluster-24843.154473,Cluster-24843.172684,Cluster-24843.180615,Cluster-24843.180617,Cluster-24843.180619,Cluster-24843.58477,Cluster-24843.58478,Cluster-24843.66535,Cluster-3129.0,Cluster-8393.0
mtr-miR166a	5472.14	42963.4	-2.9729	0	down	Cluster-24843.115385,Cluster-24843.128108,Cluster-24843.129274,Cluster-24843.129275,Cluster-24843.139337,Cluster-24843.139999,Cluster-24843.141754,Cluster-24843.141755,Cluster-24843.162018,Cluster-24843.176826,Cluster-24843.176828,Cluster-24843.176829,Cluster-24843.176831,Cluster-24843.193245,Cluster-24843.42791,Cluster-24843.81614,Cluster-24843.81617,Cluster-24843.81618,Cluster-27579.0
novel_139	386.994	1764.34	-2.1887	2.3264e-138	down	Cluster-24843.115157,Cluster-24843.120884,Cluster-24843.128853,Cluster-24843.132395,Cluster-24843.135559,Cluster-24843.139118,Cluster-24843.139122,Cluster-24843.155483,Cluster-24843.168392,Cluster-24843.171002,Cluster-24843.182055,Cluster-24843.190194,Cluster-24843.191619,Cluster-24843.199109,Cluster-24843.199110,Cluster-24843.200205,Cluster-24843.202294,Cluster-24843.41459,Cluster-24843.420,Clus…
mtr-miR2118	22255.8	48137.6	-1.113	0	down	Cluster-16748.3,Cluster-24843.118190,Cluster-24843.132984,Cluster-24843.13442,Cluster-24843.135398,Cluster-24843.13574,Cluster-24843.135913,Cluster-24843.165985,Cluster-24843.175621,Cluster-24843.176763,Cluster-24843.184230,Cluster-24843.185728,Cluster-24843.185730,Cluster-24843.191904,Cluster-24843.191905,Cluster-24843.34894,Cluster-24843.74098,Cluster-27132.0,Cluster-27324.1,Cluster-27324.2,Clu…
mtr-miR5272f	29.5791	3.60069	3.0382	4.3266e-08	up	Cluster-16386.0,Cluster-24843.104164,Cluster-24843.106538,Cluster-24843.131299,Cluster-24843.156150,Cluster-24843.160849,Cluster-24843.160850,Cluster-24843.167729,Cluster-24843.192840,Cluster-24843.25790,Cluster-24843.45041,Cluster-24843.50580,Cluster-24843.81224,Cluster-24843.99567,Cluster-27726.0,Cluster-29979.0,Cluster-32749.0,Cluster-39169.1,Cluster-44630.0,Cluster-49504.0
mtr-miR319a-3p	47528.8	22565.5	1.0747	0	up	Cluster-14746.0,Cluster-18967.0,Cluster-22609.0,Cluster-24202.1,Cluster-24843.124814,Cluster-24843.14392,Cluster-24843.145418,Cluster-24843.15312,Cluster-24843.15313,Cluster-24843.153412,Cluster-24843.157368,Cluster-24843.168649,Cluster-24843.173898,Cluster-24843.181580,Cluster-24843.183975,Cluster-24843.197957,Cluster-24843.202135,Cluster-24843.204867,Cluster-24843.204868,Cluster-24843.204872,Cl…
novel_2	60928.1	13481	2.1762	0	up	Cluster-24843.117528,Cluster-24843.99371,Cluster-40986.0
novel_62	700.04	1501.49	-1.1009	8.158e-27	down	Cluster-24843.16992,Cluster-24843.182466,Cluster-24843.182467,Cluster-24843.70038,Cluster-24843.70039,Cluster-31229.0,Cluster-31620.0,Cluster-37117.0,Cluster-38797.0,Cluster-40294.0,Cluster-49022.0
novel_81	5151.7	2297.24	1.1651	0	up	Cluster-16955.0,Cluster-20865.0,Cluster-23073.0,Cluster-24038.0,Cluster-24843.119714,Cluster-24843.119716,Cluster-24843.120687,Cluster-24843.122199,Cluster-24843.124984,Cluster-24843.125711,Cluster-24843.126766,Cluster-24843.127757,Cluster-24843.133273,Cluster-24843.156348,Cluster-24843.31243,Cluster-24843.81798,Cluster-24843.85703,Cluster-24843.91533,Cluster-24843.91765
mtr-miR1510a-5p	4991.48	11273.8	-1.1754	1.083e-228	down	Cluster-11412.0,Cluster-24843.100127,Cluster-24843.114108,Cluster-24843.132818,Cluster-24843.132820,Cluster-24843.147750,Cluster-24843.148412,Cluster-24843.153111,Cluster-24843.158677,Cluster-24843.168810,Cluster-24843.173548,Cluster-24843.180301,Cluster-24843.181830,Cluster-24843.184623,Cluster-24843.184628,Cluster-24843.184629,Cluster-24843.184630,Cluster-24843.184631,Cluster-24843.184637,Clust…
mtr-miR166b	1057.45	2182.02	-1.0451	4.5416e-33	down	Cluster-24843.106357,Cluster-24843.115385,Cluster-24843.128108,Cluster-24843.129274,Cluster-24843.129275,Cluster-24843.139337,Cluster-24843.139999,Cluster-24843.141754,Cluster-24843.141755,Cluster-24843.162018,Cluster-24843.176826,Cluster-24843.176828,Cluster-24843.176829,Cluster-24843.176831,Cluster-24843.193245,Cluster-24843.197564,Cluster-24843.42791,Cluster-24843.81614,Cluster-24843.81617,Clu…
mtr-miR2661	69.018	25.2048	1.4533	2.4182e-09	up	Cluster-13120.0,Cluster-1931.1,Cluster-22632.0,Cluster-23729.0,Cluster-24843.101207,Cluster-24843.101209,Cluster-24843.101210,Cluster-24843.10275,Cluster-24843.10276,Cluster-24843.10277,Cluster-24843.107381,Cluster-24843.108844,Cluster-24843.112962,Cluster-24843.113927,Cluster-24843.118806,Cluster-24843.120218,Cluster-24843.120742,Cluster-24843.125012,Cluster-24843.125013,Cluster-24843.125014,Clu…
mtr-miR171h	17.2545	118.823	-2.7838	4.8062e-15	down	Cluster-21170.0,Cluster-21187.0,Cluster-24843.137441,Cluster-24843.22380,Cluster-24843.26829
mtr-miR5256	4.92986	36.0069	-2.8687	1.0777e-05	down	Cluster-2264.0,Cluster-24843.107210,Cluster-24843.107325,Cluster-24843.107326,Cluster-24843.108643,Cluster-24843.110304,Cluster-24843.114449,Cluster-24843.114450,Cluster-24843.115187,Cluster-24843.115711,Cluster-24843.117797,Cluster-24843.118948,Cluster-24843.119646,Cluster-24843.120423,Cluster-24843.127053,Cluster-24843.127625,Cluster-24843.127754,Cluster-24843.129028,Cluster-24843.132397,Cluste…
mtr-miR2111g-3p	9.85972	0	4.3015	0.0005244	up	Cluster-24843.23630,Cluster-2718.0,Cluster-2718.1
mtr-miR396a-3p	399.319	100.819	1.9858	2.2265e-63	up	Cluster-13018.0,Cluster-19020.0,Cluster-21482.0,Cluster-24843.109498,Cluster-24843.115135,Cluster-24843.115161,Cluster-24843.13520,Cluster-24843.140643,Cluster-24843.14587,Cluster-24843.173967,Cluster-24843.17653,Cluster-24843.177016,Cluster-24843.177018,Cluster-24843.178668,Cluster-24843.196328,Cluster-24843.205156,Cluster-24843.61847,Cluster-24843.61848,Cluster-24843.73421,Cluster-24843.76622,C…
novel_220	12.3246	133.226	-3.4343	3.4113e-21	down	--
novel_242	24.6493	3.60069	2.7752	1.3307e-06	up	Cluster-24843.109269,Cluster-24843.121957,Cluster-24843.127702,Cluster-24843.141163,Cluster-24843.141164,Cluster-24843.162893,Cluster-24843.163776,Cluster-24843.163780,Cluster-24843.163781,Cluster-24843.172081,Cluster-24843.188181,Cluster-24843.26142,Cluster-24843.27948,Cluster-24843.36286,Cluster-24843.42534,Cluster-24843.42535,Cluster-24843.42536,Cluster-24843.42537,Cluster-24843.42539,Cluster-…
mtr-miR5279	64.0882	158.43	-1.3057	1.2279e-05	down	Cluster-24843.151957,Cluster-24843.158514
mtr-miR2664a	7.39479	36.0069	-2.2837	0.00021045	down	Cluster-17767.0,Cluster-24843.113151,Cluster-24843.113530,Cluster-24843.114976,Cluster-24843.117244,Cluster-24843.119414,Cluster-24843.119700,Cluster-24843.120332,Cluster-24843.120594,Cluster-24843.130234,Cluster-24843.130236,Cluster-24843.130237,Cluster-24843.144522,Cluster-24843.157971,Cluster-24843.157972,Cluster-24843.16244,Cluster-24843.163538,Cluster-24843.164025,Cluster-24843.165776,Cluste…
novel_314	12.3246	212.441	-4.1074	1.3691e-38	down	Cluster-13148.0,Cluster-24843.107803,Cluster-24843.111325,Cluster-24843.111340,Cluster-24843.119220,Cluster-24843.120082,Cluster-24843.120083,Cluster-24843.121582,Cluster-24843.126815,Cluster-24843.126817,Cluster-24843.128936,Cluster-24843.169732,Cluster-24843.174073,Cluster-24843.179196,Cluster-24843.193335,Cluster-24843.196784,Cluster-24843.197332,Cluster-24843.198072,Cluster-24843.199967,Clust…
novel_226	83.8076	14.4028	2.5407	7.6761e-18	up	Cluster-24843.194768,Cluster-24843.200390,Cluster-24843.65163
mtr-miR7701-3p	7.39479	0	3.8865	0.0032429	up	Cluster-12555.0,Cluster-18378.0,Cluster-19745.0,Cluster-2398.0,Cluster-24843.100469,Cluster-24843.101626,Cluster-24843.101778,Cluster-24843.104434,Cluster-24843.107603,Cluster-24843.1083,Cluster-24843.110334,Cluster-24843.116305,Cluster-24843.117402,Cluster-24843.118753,Cluster-24843.119392,Cluster-24843.119393,Cluster-24843.121967,Cluster-24843.123514,Cluster-24843.123519,Cluster-24843.123520,Cl…
mtr-miR156g-5p	32.0441	14.4028	1.1537	0.00032046	up	Cluster-16718.0,Cluster-24843.106856,Cluster-24843.117227,Cluster-24843.121016,Cluster-24843.123092,Cluster-24843.133685,Cluster-24843.143029,Cluster-24843.145473,Cluster-24843.152814,Cluster-24843.158002,Cluster-24843.168389,Cluster-24843.168403,Cluster-24843.169164,Cluster-24843.169551,Cluster-24843.171704,Cluster-24843.173215,Cluster-24843.173543,Cluster-24843.179781,Cluster-24843.18125,Cluste…
novel_101	2.46493	46.809	-4.2472	6.4983e-10	down	Cluster-14283.0,Cluster-15303.0,Cluster-15303.2,Cluster-22670.0,Cluster-24843.100286,Cluster-24843.115620,Cluster-24843.115951,Cluster-24843.201319,Cluster-24843.6748,Cluster-24843.70048,Cluster-41754.0
novel_250	24.6493	3.60069	2.7752	1.3307e-06	up	Cluster-24843.130370,Cluster-24843.130373,Cluster-24843.130378,Cluster-24843.130479,Cluster-24843.130776,Cluster-24843.66625
novel_94	305.651	90.0173	1.7636	9.6619e-44	up	Cluster-24843.100251,Cluster-24843.112635,Cluster-24843.120593,Cluster-24843.123863,Cluster-24843.131115,Cluster-24843.13992,Cluster-24843.13994,Cluster-24843.155599,Cluster-24843.165744,Cluster-24843.16992,Cluster-24843.182466,Cluster-24843.182467,Cluster-24843.200395,Cluster-24843.47509,Cluster-24843.70038,Cluster-24843.70039,Cluster-24843.72591,Cluster-24843.88010,Cluster-24843.90150,Cluster-3…
novel_285	128.176	39.6076	1.6943	1.3504e-18	up	Cluster-18339.1,Cluster-23355.0,Cluster-24843.103883,Cluster-24843.110357,Cluster-24843.116605,Cluster-24843.117758,Cluster-24843.118476,Cluster-24843.126451,Cluster-24843.127180,Cluster-24843.138004,Cluster-24843.144602,Cluster-24843.147103,Cluster-24843.148702,Cluster-24843.148801,Cluster-24843.154067,Cluster-24843.161157,Cluster-24843.161158,Cluster-24843.161160,Cluster-24843.163528,Cluster-24…
novel_322	130.641	0	8.0295	2.4614e-32	up	Cluster-10713.1,Cluster-10713.2,Cluster-11990.0,Cluster-11990.1,Cluster-21452.0,Cluster-23331.0,Cluster-24843.100164,Cluster-24843.100430,Cluster-24843.102748,Cluster-24843.102893,Cluster-24843.104998,Cluster-24843.105008,Cluster-24843.106088,Cluster-24843.107365,Cluster-24843.111160,Cluster-24843.111938,Cluster-24843.112366,Cluster-24843.112673,Cluster-24843.112748,Cluster-24843.112749,Cluster-2…
novel_320	93.6673	342.066	-1.8687	1.4349e-21	down	Cluster-11257.0,Cluster-24843.101569,Cluster-24843.102430,Cluster-24843.102431,Cluster-24843.104994,Cluster-24843.110891,Cluster-24843.115476,Cluster-24843.115478,Cluster-24843.124892,Cluster-24843.126256,Cluster-24843.128697,Cluster-24843.130481,Cluster-24843.131609,Cluster-24843.131629,Cluster-24843.135709,Cluster-24843.135738,Cluster-24843.140659,Cluster-24843.142798,Cluster-24843.144123,Clust…
mtr-miR399l	32.0441	0	6.002	2.4089e-10	up	Cluster-24843.130283,Cluster-24843.130284,Cluster-24843.130285,Cluster-24843.130286,Cluster-24843.130290,Cluster-24843.130291,Cluster-24843.176796,Cluster-24843.27758,Cluster-24843.31514,Cluster-25014.0
mtr-miR2598	2.46493	14.4028	-2.5467	0.010592	down	Cluster-24843.103859,Cluster-24843.127654,Cluster-24843.142814,Cluster-24843.148668,Cluster-24843.148669,Cluster-24843.156443,Cluster-24843.162495,Cluster-24843.162496,Cluster-24843.6471
novel_193	88.7374	187.236	-1.0772	0.00024514	down	Cluster-24843.114556,Cluster-24843.115067,Cluster-24843.133083,Cluster-24843.140783,Cluster-24843.140785,Cluster-24843.145513,Cluster-24843.154926,Cluster-24843.16859,Cluster-24843.169030,Cluster-24843.35070,Cluster-24843.46363,Cluster-24843.59818,Cluster-24843.64304,Cluster-24843.83307,Cluster-24843.88665
mtr-miR319b-5p	653.206	154.83	2.0769	7.0921e-107	up	Cluster-13282.0,Cluster-24843.103225,Cluster-24843.108128,Cluster-24843.108129,Cluster-24843.108130,Cluster-24843.108131,Cluster-24843.1146,Cluster-24843.119773,Cluster-24843.128041,Cluster-24843.140579,Cluster-24843.142627,Cluster-24843.142628,Cluster-24843.146330,Cluster-24843.155648,Cluster-24843.155777,Cluster-24843.163438,Cluster-24843.166628,Cluster-24843.177985,Cluster-24843.185628,Cluster…
mtr-miR171c	22.1844	54.0104	-1.2837	0.012459	down	Cluster-14595.0,Cluster-24843.157322,Cluster-24843.166626,Cluster-24843.177370,Cluster-24843.196364,Cluster-24843.2831,Cluster-24843.47701,Cluster-24843.92594,Cluster-24843.92596,Cluster-24843.92600,Cluster-29307.0,Cluster-29368.0,Cluster-31916.0,Cluster-41555.0,Cluster-9362.1
mtr-miR2111c	14.7896	3.60069	2.0382	0.0010586	up	Cluster-2340.0,Cluster-2454.0,Cluster-24843.107437,Cluster-24843.107438,Cluster-24843.107439,Cluster-24843.131460,Cluster-24843.138794,Cluster-24843.143001,Cluster-24843.156228,Cluster-24843.168239,Cluster-24843.177784,Cluster-24843.195769,Cluster-24843.197132,Cluster-24843.200490,Cluster-24843.24141,Cluster-24843.37658,Cluster-24843.71751,Cluster-24843.77751,Cluster-24843.83932,Cluster-24843.871…
mtr-miR2643a	3453.37	8717.27	-1.3359	2.0758e-245	down	Cluster-1351.0,Cluster-21980.2,Cluster-21980.7,Cluster-22716.0,Cluster-24773.0,Cluster-24843.101442,Cluster-24843.10157,Cluster-24843.105639,Cluster-24843.105641,Cluster-24843.106693,Cluster-24843.110728,Cluster-24843.1158,Cluster-24843.116261,Cluster-24843.118147,Cluster-24843.121221,Cluster-24843.121373,Cluster-24843.121564,Cluster-24843.123027,Cluster-24843.129084,Cluster-24843.129243,Cluster-…
novel_256	0	50.4097	-6.6556	5.8769e-12	down	Cluster-10683.0,Cluster-16704.0,Cluster-24843.100416,Cluster-24843.102117,Cluster-24843.103444,Cluster-24843.107858,Cluster-24843.115144,Cluster-24843.117839,Cluster-24843.117851,Cluster-24843.118244,Cluster-24843.125724,Cluster-24843.128398,Cluster-24843.132902,Cluster-24843.133645,Cluster-24843.138764,Cluster-24843.138766,Cluster-24843.138792,Cluster-24843.138983,Cluster-24843.139991,Cluster-24…
mtr-miR5211	6615.87	2905.76	1.187	0	up	Cluster-24843.119476
mtr-miR5237	9.85972	0	4.3015	0.0005244	up	Cluster-12872.0,Cluster-21394.0,Cluster-24843.101342,Cluster-24843.101365,Cluster-24843.10290,Cluster-24843.104673,Cluster-24843.104676,Cluster-24843.105823,Cluster-24843.112788,Cluster-24843.112791,Cluster-24843.114464,Cluster-24843.114498,Cluster-24843.115839,Cluster-24843.116762,Cluster-24843.116986,Cluster-24843.119235,Cluster-24843.119261,Cluster-24843.124153,Cluster-24843.124155,Cluster-248…
novel_244	14.7896	3.60069	2.0382	0.0010586	up	Cluster-17380.0,Cluster-18029.0,Cluster-22192.0,Cluster-22192.1,Cluster-24843.100106,Cluster-24843.100818,Cluster-24843.104253,Cluster-24843.108192,Cluster-24843.115980,Cluster-24843.120120,Cluster-24843.123286,Cluster-24843.124855,Cluster-24843.127675,Cluster-24843.128883,Cluster-24843.129828,Cluster-24843.130301,Cluster-24843.130302,Cluster-24843.132875,Cluster-24843.1412,Cluster-24843.149822,C…
novel_74	362.345	1112.61	-1.6185	5.6385e-50	down	Cluster-24843.115396,Cluster-24843.130333,Cluster-24843.135011,Cluster-24843.137008,Cluster-24843.144576,Cluster-24843.144577,Cluster-24843.156861,Cluster-24843.174560,Cluster-24843.188886,Cluster-24843.190756,Cluster-24843.196825,Cluster-24843.199722,Cluster-24843.36796,Cluster-24843.36797,Cluster-24843.36798,Cluster-24843.44888,Cluster-24843.44889,Cluster-24843.44890,Cluster-24843.44891,Cluster…
novel_177	4.92986	874.968	-7.4715	2.2241e-174	down	Cluster-24843.13845,Cluster-24843.154059,Cluster-24843.154060,Cluster-24843.3301,Cluster-24843.66664,Cluster-24843.77715,Cluster-24843.82020
mtr-miR5232	468.337	7395.82	-3.9811	0	down	Cluster-24843.174627,Cluster-24843.174628,Cluster-24843.174629,Cluster-46959.1
novel_46	147.896	3510.67	-4.5691	0	down	Cluster-24843.111511,Cluster-24843.122608,Cluster-24843.126458,Cluster-24843.131898,Cluster-24843.170047,Cluster-24843.170050,Cluster-24843.172976,Cluster-24843.173964,Cluster-24843.184081,Cluster-24843.40472,Cluster-24843.44938,Cluster-24843.59080,Cluster-24843.72956,Cluster-24843.78473,Cluster-24843.86978,Cluster-28093.0,Cluster-45769.0
novel_284	0	50.4097	-6.6556	5.8769e-12	down	Cluster-11607.0,Cluster-15281.0,Cluster-21493.0,Cluster-22149.0,Cluster-24351.1,Cluster-24843.101624,Cluster-24843.101626,Cluster-24843.102194,Cluster-24843.103660,Cluster-24843.104665,Cluster-24843.105159,Cluster-24843.105414,Cluster-24843.107603,Cluster-24843.108282,Cluster-24843.109977,Cluster-24843.109982,Cluster-24843.109983,Cluster-24843.109984,Cluster-24843.109985,Cluster-24843.113298,Clus…
mtr-miR166e-5p	54.2284	133.226	-1.2967	7.0334e-05	down	Cluster-23341.3,Cluster-24843.81614,Cluster-41626.3
novel_287	1459.24	424.882	1.7801	9.934e-204	up	Cluster-24843.16289,Cluster-49941.0
novel_85	44.3687	10.8021	2.0382	1.4148e-08	up	Cluster-24843.100672,Cluster-24843.18125,Cluster-24843.18931,Cluster-24843.197049,Cluster-24843.197087,Cluster-24843.33124,Cluster-24843.9561,Cluster-24978.1,Cluster-3760.0,Cluster-49534.0
mtr-miR2590h	7.39479	36.0069	-2.2837	0.00021045	down	Cluster-24843.151924,Cluster-24843.156554,Cluster-24843.160883,Cluster-24843.160884,Cluster-24843.16397,Cluster-24843.16440,Cluster-24843.16973,Cluster-24843.170334,Cluster-24843.173227,Cluster-24843.173228,Cluster-24843.83361
mtr-miR172d-3p	229.238	493.295	-1.1056	6.3991e-10	down	Cluster-14868.0,Cluster-14999.1,Cluster-15210.0,Cluster-2026.0,Cluster-21758.1,Cluster-23685.0,Cluster-24843.100193,Cluster-24843.101857,Cluster-24843.103723,Cluster-24843.103996,Cluster-24843.105719,Cluster-24843.106187,Cluster-24843.109242,Cluster-24843.110648,Cluster-24843.110649,Cluster-24843.111917,Cluster-24843.118652,Cluster-24843.11867,Cluster-24843.119146,Cluster-24843.120619,Cluster-248…
mtr-miR159a	78111.1	239154	-1.6143	0	down	Cluster-139.0,Cluster-20358.0,Cluster-22609.0,Cluster-24202.1,Cluster-24843.110480,Cluster-24843.116960,Cluster-24843.124814,Cluster-24843.125474,Cluster-24843.126521,Cluster-24843.128277,Cluster-24843.129210,Cluster-24843.132082,Cluster-24843.133181,Cluster-24843.133188,Cluster-24843.136331,Cluster-24843.14353,Cluster-24843.14392,Cluster-24843.145418,Cluster-24843.148838,Cluster-24843.156541,Clu…
mtr-miR169l-3p	14.7896	3.60069	2.0382	0.0010586	up	Cluster-12951.1,Cluster-12951.2,Cluster-24843.101937,Cluster-24843.108599,Cluster-24843.10957,Cluster-24843.119688,Cluster-24843.12141,Cluster-24843.121716,Cluster-24843.130048,Cluster-24843.1461,Cluster-24843.150491,Cluster-24843.160690,Cluster-24843.164981,Cluster-24843.173218,Cluster-24843.54751,Cluster-24843.75162,Cluster-24843.76941,Cluster-24843.77917,Cluster-24843.80068,Cluster-24843.8113,…
mtr-miR5272a	135.571	32.4062	2.0647	1.9599e-23	up	Cluster-2158.0,Cluster-24843.112490,Cluster-24843.116738,Cluster-24843.11787,Cluster-24843.128834,Cluster-24843.129701,Cluster-24843.13259,Cluster-24843.136978,Cluster-24843.145796,Cluster-24843.148605,Cluster-24843.148608,Cluster-24843.150128,Cluster-24843.154074,Cluster-24843.169577,Cluster-24843.173569,Cluster-24843.186174,Cluster-24843.189901,Cluster-24843.199117,Cluster-24843.202994,Cluster-…
mtr-miR159b	0	10.8021	-4.4332	0.0025839	down	Cluster-10599.2,Cluster-10867.0,Cluster-22609.0,Cluster-24202.1,Cluster-24843.106694,Cluster-24843.114442,Cluster-24843.118848,Cluster-24843.118965,Cluster-24843.124814,Cluster-24843.136811,Cluster-24843.142172,Cluster-24843.14392,Cluster-24843.145418,Cluster-24843.148830,Cluster-24843.149089,Cluster-24843.149093,Cluster-24843.15028,Cluster-24843.153412,Cluster-24843.156633,Cluster-24843.157368,C…

## Sheet: maturation
sRNA	EC	CE	log2.Fold_change.	p.value	up/down	Related target gene
mtr-miR2592ae	69.7953	147.22	-1.0768	0.00015482	down	Cluster-19141.0,Cluster-24843.119904,Cluster-24843.119908,Cluster-24843.119998,Cluster-24843.138375,Cluster-24843.175992,Cluster-24843.181333,Cluster-24843.181387,Cluster-24843.181388,Cluster-24843.40248,Cluster-24843.89289,Cluster-24843.98469,Cluster-36029.0,Cluster-7743.0
mtr-miR160c	97.7134	307.825	-1.6555	3.4588e-18	down	Cluster-24843.113266,Cluster-24843.133977,Cluster-24843.146531,Cluster-24843.152533,Cluster-24843.34689,Cluster-24843.34690,Cluster-24843.45599,Cluster-24843.45600,Cluster-24843.45601,Cluster-24843.74188,Cluster-24843.74189,Cluster-24843.74190,Cluster-24843.84529,Cluster-24843.87159,Cluster-24843.92048,Cluster-28031.0
novel_308	156.341	62.4572	1.3238	1.2912e-15	up	Cluster-20763.0,Cluster-24843.105709,Cluster-24843.127492,Cluster-24843.129700,Cluster-24843.142356,Cluster-24843.144015,Cluster-24843.150563,Cluster-24843.16202,Cluster-24843.163841,Cluster-24843.174741,Cluster-24843.185665,Cluster-24843.26178,Cluster-24843.4238,Cluster-24843.92438,Cluster-24843.99820,Cluster-32853.0,Cluster-6195.0
novel_95	150.758	8.92245	4.0786	4.7488e-39	up	Cluster-24843.109635,Cluster-24843.111982,Cluster-24843.112634,Cluster-24843.133315,Cluster-24843.74348,Cluster-24843.85923,Cluster-27515.3
mtr-miR5232	5734.38	46517.2	-3.0201	0	down	Cluster-24843.174627,Cluster-24843.174628,Cluster-24843.174629,Cluster-46959.1
mtr-miR5225a	11.1672	2.23061	2.3238	0.0037918	up	Cluster-24843.78193,Cluster-2707.0
novel_212	11.1672	0	4.4812	0.00029211	up	Cluster-24843.106568,Cluster-24843.206412,Cluster-24843.40605,Cluster-24843.40606,Cluster-24843.73665,Cluster-24843.80832
novel_67	1608.08	4227.01	-1.3943	8.3842e-163	down	Cluster-24843.1055,Cluster-24843.110364,Cluster-24843.116196,Cluster-24843.116614,Cluster-24843.116621,Cluster-24843.119820,Cluster-24843.132398,Cluster-24843.132399,Cluster-24843.132548,Cluster-24843.20626,Cluster-24843.62580,Cluster-34601.0,Cluster-35316.0
mtr-miR5273	22.3345	0	5.4812	1.928e-07	up	--
novel_122	904.547	374.743	1.2713	9.1745e-79	up	Cluster-24843.152489,Cluster-51635.0
novel_131	226.137	490.735	-1.1177	4.9474e-13	down	--
novel_310	25.1263	2.23061	3.4937	3.0689e-07	up	Cluster-24843.138667,Cluster-24843.138668,Cluster-24843.138669,Cluster-24843.145808,Cluster-24843.146834,Cluster-24843.155771,Cluster-24843.156777,Cluster-24843.15939
mtr-miR5254	11.1672	2.23061	2.3238	0.0037918	up	Cluster-20944.0,Cluster-2458.0,Cluster-24843.102032,Cluster-24843.105385,Cluster-24843.107372,Cluster-24843.110529,Cluster-24843.112750,Cluster-24843.114648,Cluster-24843.123598,Cluster-24843.123983,Cluster-24843.124882,Cluster-24843.126320,Cluster-24843.127215,Cluster-24843.127393,Cluster-24843.129881,Cluster-24843.133306,Cluster-24843.133307,Cluster-24843.133709,Cluster-24843.135044,Cluster-248…
novel_262	5.58362	0	3.4812	0.015931	up	Cluster-24843.109549,Cluster-24843.111313,Cluster-24843.113787,Cluster-24843.13945,Cluster-24843.140050,Cluster-24843.15116,Cluster-24843.152615,Cluster-24843.152710,Cluster-24843.158241,Cluster-24843.169198,Cluster-24843.175600,Cluster-24843.177994,Cluster-24843.177995,Cluster-24843.198930,Cluster-24843.202281,Cluster-24843.202282,Cluster-24843.34537,Cluster-24843.5397,Cluster-24843.6985,Cluster…
mtr-miR398a-5p	8.37544	0	4.0662	0.0020771	up	Cluster-24843.104877,Cluster-24843.110355,Cluster-24843.110356,Cluster-24843.134636,Cluster-24843.140142,Cluster-24843.67134,Cluster-35317.0
mtr-miR5255	16.7509	6.69184	1.3238	0.0088705	up	Cluster-21920.0,Cluster-24843.101365,Cluster-24843.112475,Cluster-24843.112567,Cluster-24843.112699,Cluster-24843.113177,Cluster-24843.121237,Cluster-24843.128047,Cluster-24843.128054,Cluster-24843.128055,Cluster-24843.128604,Cluster-24843.129583,Cluster-24843.129830,Cluster-24843.132177,Cluster-24843.133149,Cluster-24843.135485,Cluster-24843.139479,Cluster-24843.140068,Cluster-24843.158746,Clust…
mtr-miR398b	96356.6	312101	-1.6956	0	down	Cluster-24843.101768,Cluster-24843.101769,Cluster-24843.128298,Cluster-24843.137065,Cluster-24843.155463,Cluster-24843.155467,Cluster-24843.155468,Cluster-24843.155469,Cluster-24843.155470,Cluster-24843.164474,Cluster-24843.175474,Cluster-29521.0
novel_141	513.693	1153.23	-1.1667	2.1638e-31	down	Cluster-24843.104304,Cluster-24843.63037,Cluster-24843.95163
mtr-miR2661	19.5427	98.147	-2.3283	5.4497e-11	down	Cluster-13120.0,Cluster-1931.1,Cluster-22632.0,Cluster-23729.0,Cluster-24843.101207,Cluster-24843.101209,Cluster-24843.101210,Cluster-24843.10275,Cluster-24843.10276,Cluster-24843.10277,Cluster-24843.107381,Cluster-24843.108844,Cluster-24843.112962,Cluster-24843.113927,Cluster-24843.118806,Cluster-24843.120218,Cluster-24843.120742,Cluster-24843.125012,Cluster-24843.125013,Cluster-24843.125014,Clu…
mtr-miR172a	100.505	20.0755	2.3238	3.7833e-18	up	Cluster-24843.100193,Cluster-24843.101857,Cluster-24843.109242,Cluster-24843.110648,Cluster-24843.110649,Cluster-24843.111917,Cluster-24843.115000,Cluster-24843.115120,Cluster-24843.116450,Cluster-24843.117238,Cluster-24843.118652,Cluster-24843.118747,Cluster-24843.122980,Cluster-24843.123236,Cluster-24843.123267,Cluster-24843.123649,Cluster-24843.126562,Cluster-24843.130292,Cluster-24843.131074,…
mtr-miR5256	27.9181	4.46123	2.6457	1.1877e-06	up	Cluster-2264.0,Cluster-24843.107210,Cluster-24843.107325,Cluster-24843.107326,Cluster-24843.108643,Cluster-24843.110304,Cluster-24843.114449,Cluster-24843.114450,Cluster-24843.115187,Cluster-24843.115711,Cluster-24843.117797,Cluster-24843.118948,Cluster-24843.119646,Cluster-24843.120423,Cluster-24843.127053,Cluster-24843.127625,Cluster-24843.127754,Cluster-24843.129028,Cluster-24843.132397,Cluste…
novel_41	2440.04	1068.46	1.1914	3.4354e-194	up	Cluster-11835.1,Cluster-1396.1,Cluster-14394.0,Cluster-14394.1,Cluster-1544.0,Cluster-1544.1,Cluster-16921.0,Cluster-20475.0,Cluster-24843.103725,Cluster-24843.105246,Cluster-24843.106150,Cluster-24843.106393,Cluster-24843.106394,Cluster-24843.109630,Cluster-24843.115169,Cluster-24843.117057,Cluster-24843.117683,Cluster-24843.125633,Cluster-24843.126076,Cluster-24843.126078,Cluster-24843.126793,C…
novel_186	2.79181	258.751	-6.5342	1.2759e-56	down	Cluster-24843.109372,Cluster-24843.109374,Cluster-24843.109376,Cluster-24843.113434,Cluster-24843.117871,Cluster-24843.123485,Cluster-24843.123486,Cluster-24843.126943,Cluster-24843.129841,Cluster-24843.133144,Cluster-24843.133695,Cluster-24843.144339,Cluster-24843.151911,Cluster-24843.151912,Cluster-24843.151967,Cluster-24843.160773,Cluster-24843.165619,Cluster-24843.169767,Cluster-24843.178560,…
novel_284	39.0854	0	6.2886	8.9558e-12	up	Cluster-11607.0,Cluster-15281.0,Cluster-21493.0,Cluster-22149.0,Cluster-24351.1,Cluster-24843.101624,Cluster-24843.101626,Cluster-24843.102194,Cluster-24843.103660,Cluster-24843.104665,Cluster-24843.105159,Cluster-24843.105414,Cluster-24843.107603,Cluster-24843.108282,Cluster-24843.109977,Cluster-24843.109982,Cluster-24843.109983,Cluster-24843.109984,Cluster-24843.109985,Cluster-24843.113298,Clus…
mtr-miR396a-3p	78.1707	35.6898	1.1311	2.5072e-07	up	Cluster-13018.0,Cluster-19020.0,Cluster-21482.0,Cluster-24843.109498,Cluster-24843.115135,Cluster-24843.115161,Cluster-24843.13520,Cluster-24843.140643,Cluster-24843.14587,Cluster-24843.173967,Cluster-24843.17653,Cluster-24843.177016,Cluster-24843.177018,Cluster-24843.178668,Cluster-24843.196328,Cluster-24843.205156,Cluster-24843.61847,Cluster-24843.61848,Cluster-24843.73421,Cluster-24843.76622,C…
novel_46	2722.02	10789.5	-1.9869	0	down	Cluster-24843.111511,Cluster-24843.122608,Cluster-24843.126458,Cluster-24843.131898,Cluster-24843.170047,Cluster-24843.170050,Cluster-24843.172976,Cluster-24843.173964,Cluster-24843.184081,Cluster-24843.40472,Cluster-24843.44938,Cluster-24843.59080,Cluster-24843.72956,Cluster-24843.78473,Cluster-24843.86978,Cluster-28093.0,Cluster-45769.0
novel_276	0	64.6878	-7.0154	3.9095e-15	down	Cluster-24843.137313,Cluster-24843.137314,Cluster-24843.137315,Cluster-24843.175546,Cluster-24843.90956
mtr-miR2629h	16.7509	6.69184	1.3238	0.0088705	up	Cluster-1479.0
mtr-miR319a-3p	17496.3	7978.9	1.1328	0	up	Cluster-14746.0,Cluster-18967.0,Cluster-22609.0,Cluster-24202.1,Cluster-24843.124814,Cluster-24843.14392,Cluster-24843.145418,Cluster-24843.15312,Cluster-24843.15313,Cluster-24843.153412,Cluster-24843.157368,Cluster-24843.168649,Cluster-24843.173898,Cluster-24843.181580,Cluster-24843.183975,Cluster-24843.197957,Cluster-24843.202135,Cluster-24843.204867,Cluster-24843.204868,Cluster-24843.204872,Cl…
novel_261	11.1672	4.46123	1.3238	0.032617	up	Cluster-20780.0,Cluster-24843.109973,Cluster-24843.111724,Cluster-24843.111817,Cluster-24843.122482,Cluster-24843.142893,Cluster-24843.156044,Cluster-24843.156047,Cluster-24843.156447,Cluster-24843.156449,Cluster-24843.156452,Cluster-24843.156454,Cluster-24843.180725,Cluster-24843.22991,Cluster-24843.27950,Cluster-24843.42476,Cluster-24843.44139,Cluster-24843.58255,Cluster-24843.58796,Cluster-248…
mtr-miR166c	1680.67	3568.98	-1.0865	2.7235e-79	down	Cluster-24843.114199,Cluster-24843.115385,Cluster-24843.128108,Cluster-24843.129274,Cluster-24843.129275,Cluster-24843.139337,Cluster-24843.139999,Cluster-24843.141754,Cluster-24843.141755,Cluster-24843.162018,Cluster-24843.176826,Cluster-24843.176828,Cluster-24843.176829,Cluster-24843.176831,Cluster-24843.193245,Cluster-24843.197564,Cluster-24843.42791,Cluster-24843.81614,Cluster-24843.81617,Clu…
novel_177	678.41	6.69184	6.6636	2.4696e-174	up	Cluster-24843.13845,Cluster-24843.154059,Cluster-24843.154060,Cluster-24843.3301,Cluster-24843.66664,Cluster-24843.77715,Cluster-24843.82020
mtr-miR172b	25.1263	122.684	-2.2877	4.6492e-13	down	Cluster-21758.1,Cluster-24843.100193,Cluster-24843.103723,Cluster-24843.103996,Cluster-24843.106187,Cluster-24843.110648,Cluster-24843.110649,Cluster-24843.111917,Cluster-24843.118652,Cluster-24843.11867,Cluster-24843.120619,Cluster-24843.121689,Cluster-24843.125685,Cluster-24843.127416,Cluster-24843.127417,Cluster-24843.127418,Cluster-24843.130292,Cluster-24843.133080,Cluster-24843.133187,Cluste…
mtr-miR5267a	8.37544	31.2286	-1.8986	0.0017142	down	Cluster-24843.101120,Cluster-24843.110660,Cluster-24843.16840,Cluster-24843.17106,Cluster-24843.18724,Cluster-24843.38636,Cluster-24843.38654,Cluster-24843.69882,Cluster-24843.74266,Cluster-24843.76887,Cluster-24843.76888,Cluster-24843.76889,Cluster-24843.76890,Cluster-24843.76891,Cluster-24843.76893,Cluster-24843.96874
mtr-miR171e-3p	8783.04	3334.77	1.3971	0	up	Cluster-14595.0,Cluster-24843.166626,Cluster-24843.196364,Cluster-24843.2831,Cluster-24843.30337,Cluster-24843.7329,Cluster-24843.92594,Cluster-24843.92596,Cluster-24843.92600,Cluster-27461.0,Cluster-27940.0,Cluster-29307.0,Cluster-29368.0,Cluster-31916.0,Cluster-34385.0,Cluster-41555.0,Cluster-48011.0,Cluster-51733.0,Cluster-9769.0
novel_322	0	22.3061	-5.4794	3.4575e-06	down	Cluster-10713.1,Cluster-10713.2,Cluster-11990.0,Cluster-11990.1,Cluster-21452.0,Cluster-23331.0,Cluster-24843.100164,Cluster-24843.100430,Cluster-24843.102748,Cluster-24843.102893,Cluster-24843.104998,Cluster-24843.105008,Cluster-24843.106088,Cluster-24843.107365,Cluster-24843.111160,Cluster-24843.111938,Cluster-24843.112366,Cluster-24843.112673,Cluster-24843.112748,Cluster-24843.112749,Cluster-2…
novel_130	30.7099	136.067	-2.1475	4.0734e-13	down	Cluster-2132.0,Cluster-24843.104877,Cluster-24843.105807,Cluster-24843.105810,Cluster-24843.106813,Cluster-24843.108557,Cluster-24843.108559,Cluster-24843.108561,Cluster-24843.111521,Cluster-24843.113250,Cluster-24843.114256,Cluster-24843.115212,Cluster-24843.120355,Cluster-24843.120356,Cluster-24843.120357,Cluster-24843.121204,Cluster-24843.121571,Cluster-24843.121762,Cluster-24843.124135,Cluste…
mtr-miR156i-3p	67.0035	223.061	-1.7351	1.0485e-14	down	Cluster-24843.105538,Cluster-24843.112734,Cluster-24843.125558,Cluster-24843.126497,Cluster-24843.126499,Cluster-24843.129301,Cluster-24843.131321,Cluster-24843.131322,Cluster-24843.134693,Cluster-24843.147088,Cluster-24843.175539,Cluster-24843.181269,Cluster-24843.185321,Cluster-24843.185767,Cluster-24843.191348,Cluster-24843.195226,Cluster-24843.196423,Cluster-24843.197204,Cluster-24843.197206,…
novel_273	50.2526	4.46123	3.4937	4.4995e-13	up	Cluster-24843.106870,Cluster-24843.1572,Cluster-24843.160733,Cluster-24843.161976
mtr-miR5234	5.58362	17.8449	-1.6762	0.034163	down	Cluster-13729.0,Cluster-18050.1,Cluster-18959.0,Cluster-21982.0,Cluster-23677.0,Cluster-24843.101670,Cluster-24843.105931,Cluster-24843.106210,Cluster-24843.114795,Cluster-24843.116351,Cluster-24843.117608,Cluster-24843.117609,Cluster-24843.117610,Cluster-24843.117611,Cluster-24843.120352,Cluster-24843.122226,Cluster-24843.126789,Cluster-24843.126883,Cluster-24843.129276,Cluster-24843.129807,Clus…
novel_263	25.1263	0	5.6511	3.4096e-08	up	Cluster-18723.0,Cluster-21157.1,Cluster-24843.165743,Cluster-24843.165748,Cluster-24843.186095,Cluster-24843.186096,Cluster-24843.186098,Cluster-24843.197232,Cluster-24843.44950,Cluster-24843.64914,Cluster-24843.69794,Cluster-40602.3,Cluster-49758.0
novel_249	2.79181	17.8449	-2.6762	0.0020212	down	Cluster-14259.0,Cluster-19137.0,Cluster-23901.0,Cluster-24843.100177,Cluster-24843.100541,Cluster-24843.101655,Cluster-24843.101656,Cluster-24843.102453,Cluster-24843.103068,Cluster-24843.105592,Cluster-24843.109854,Cluster-24843.112863,Cluster-24843.114305,Cluster-24843.118144,Cluster-24843.119205,Cluster-24843.120889,Cluster-24843.121025,Cluster-24843.121071,Cluster-24843.121670,Cluster-24843.1…
mtr-miR159a	185429	88035.6	1.0747	0	up	Cluster-139.0,Cluster-20358.0,Cluster-22609.0,Cluster-24202.1,Cluster-24843.110480,Cluster-24843.116960,Cluster-24843.124814,Cluster-24843.125474,Cluster-24843.126521,Cluster-24843.128277,Cluster-24843.129210,Cluster-24843.132082,Cluster-24843.133181,Cluster-24843.133188,Cluster-24843.136331,Cluster-24843.14353,Cluster-24843.14392,Cluster-24843.145418,Cluster-24843.148838,Cluster-24843.156541,Clu…
novel_223	0	283.288	-9.1461	9.8451e-51	down	Cluster-24843.144604,Cluster-24843.165488,Cluster-24843.165696,Cluster-24843.186991,Cluster-24843.187213,Cluster-24843.24496,Cluster-24843.32177,Cluster-24843.40072,Cluster-24843.41078,Cluster-24843.48182,Cluster-24843.53501,Cluster-24843.59117,Cluster-32361.0,Cluster-37407.0,Cluster-41539.0
mtr-miR482-3p	58.6281	182.91	-1.6415	2.9564e-11	down	Cluster-17244.0,Cluster-24843.111039,Cluster-24843.128955,Cluster-24843.128965,Cluster-24843.128969,Cluster-24843.131055,Cluster-24843.148412,Cluster-24843.187328,Cluster-24843.19326,Cluster-24843.33348,Cluster-24843.33349,Cluster-24843.4412,Cluster-24843.51144,Cluster-24843.5232,Cluster-24964.0,Cluster-3459.0
mtr-miR156b-5p	4006.25	8329.11	-1.0559	8.456e-171	down	Cluster-11580.0,Cluster-12673.0,Cluster-16718.0,Cluster-24843.102498,Cluster-24843.102989,Cluster-24843.104445,Cluster-24843.105735,Cluster-24843.106400,Cluster-24843.106856,Cluster-24843.107072,Cluster-24843.109002,Cluster-24843.109482,Cluster-24843.110182,Cluster-24843.110746,Cluster-24843.112345,Cluster-24843.113176,Cluster-24843.116857,Cluster-24843.117227,Cluster-24843.117697,Cluster-24843.1…
mtr-miR390	5480.33	2313.15	1.2444	0	up	Cluster-14283.0,Cluster-15303.0,Cluster-15303.2,Cluster-22670.0,Cluster-24843.100286,Cluster-24843.115620,Cluster-24843.115951,Cluster-24843.201319,Cluster-24843.6748,Cluster-24843.70048,Cluster-41754.0
novel_278	16.7509	542.039	-5.0161	8.2919e-113	down	Cluster-24843.121288,Cluster-24843.129526,Cluster-24843.129527,Cluster-24843.129528,Cluster-24843.134567,Cluster-24843.173681,Cluster-24843.176601,Cluster-24843.33673,Cluster-24843.34767,Cluster-24843.47798,Cluster-24843.49242,Cluster-38348.0,Cluster-51978.0
novel_42	8548.53	2455.9	1.7994	0	up	Cluster-11978.1,Cluster-13778.0,Cluster-24517.0,Cluster-24843.103935,Cluster-24843.107565,Cluster-24843.107566,Cluster-24843.107853,Cluster-24843.109346,Cluster-24843.109348,Cluster-24843.109352,Cluster-24843.109353,Cluster-24843.110461,Cluster-24843.113869,Cluster-24843.117967,Cluster-24843.128168,Cluster-24843.129850,Cluster-24843.129851,Cluster-24843.129938,Cluster-24843.129941,Cluster-24843.1…
novel_307	19.5427	42.3816	-1.1168	0.033895	down	Cluster-24773.0,Cluster-24843.10157,Cluster-24843.102462,Cluster-24843.108819,Cluster-24843.114646,Cluster-24843.115741,Cluster-24843.118572,Cluster-24843.127266,Cluster-24843.13310,Cluster-24843.138732,Cluster-24843.138734,Cluster-24843.139236,Cluster-24843.141651,Cluster-24843.147642,Cluster-24843.148589,Cluster-24843.149669,Cluster-24843.151090,Cluster-24843.152620,Cluster-24843.152622,Cluster…
mtr-miR2590h	27.9181	4.46123	2.6457	1.1877e-06	up	Cluster-24843.151924,Cluster-24843.156554,Cluster-24843.160883,Cluster-24843.160884,Cluster-24843.16397,Cluster-24843.16440,Cluster-24843.16973,Cluster-24843.170334,Cluster-24843.173227,Cluster-24843.173228,Cluster-24843.83361
novel_247	22.3345	0	5.4812	1.928e-07	up	Cluster-11669.0,Cluster-13927.1,Cluster-16677.0,Cluster-17553.0,Cluster-17800.0,Cluster-19096.0,Cluster-1928.0,Cluster-20552.0,Cluster-24843.102339,Cluster-24843.102341,Cluster-24843.102342,Cluster-24843.102866,Cluster-24843.105115,Cluster-24843.107538,Cluster-24843.110357,Cluster-24843.112506,Cluster-24843.114151,Cluster-24843.116412,Cluster-24843.116571,Cluster-24843.117639,Cluster-24843.117708…
novel_190	159.133	66.9184	1.2498	6.1377e-15	up	Cluster-24843.117981,Cluster-24843.119203,Cluster-24843.126729,Cluster-24843.13265,Cluster-24843.138805,Cluster-24843.161940,Cluster-24843.171905,Cluster-24843.185401,Cluster-24843.185402,Cluster-24843.19175,Cluster-24843.198396,Cluster-24843.198407,Cluster-24843.3507,Cluster-24843.3508,Cluster-24843.3509,Cluster-24843.44144,Cluster-24843.44145,Cluster-24843.54004,Cluster-24843.54099,Cluster-2484…
mtr-miR169a	5.58362	0	3.4812	0.015931	up	Cluster-12951.2,Cluster-24843.101263,Cluster-24843.106562,Cluster-24843.117213,Cluster-24843.118450,Cluster-24843.120218,Cluster-24843.122885,Cluster-24843.131626,Cluster-24843.132891,Cluster-24843.132892,Cluster-24843.137191,Cluster-24843.15891,Cluster-24843.171782,Cluster-24843.182901,Cluster-24843.182902,Cluster-24843.191884,Cluster-24843.194712,Cluster-24843.198865,Cluster-24843.35871,Cluster…
mtr-miR5225b	5.58362	0	3.4812	0.015931	up	Cluster-17952.0,Cluster-24843.24430,Cluster-24843.78193,Cluster-24843.89219
novel_157	424.355	187.371	1.1794	7.4749e-35	up	Cluster-24843.107612,Cluster-24843.108441,Cluster-24843.118699,Cluster-24843.126311,Cluster-24843.127503,Cluster-24843.127505,Cluster-24843.137226,Cluster-24843.140687,Cluster-24843.159971,Cluster-24843.163776,Cluster-24843.163780,Cluster-24843.163781,Cluster-24843.169504,Cluster-24843.170081,Cluster-24843.195360,Cluster-24843.21342,Cluster-24843.21689,Cluster-24843.27535,Cluster-24843.42534,Clus…
mtr-miR2119	8.37544	0	4.0662	0.0020771	up	Cluster-11483.0,Cluster-12398.0,Cluster-24843.105390,Cluster-24843.107988,Cluster-24843.118396,Cluster-24843.118397,Cluster-24843.119622,Cluster-24843.119623,Cluster-24843.121380,Cluster-24843.121381,Cluster-24843.122601,Cluster-24843.122754,Cluster-24843.123743,Cluster-24843.127176,Cluster-24843.127273,Cluster-24843.134558,Cluster-24843.140773,Cluster-24843.155556,Cluster-24843.158377,Cluster-24…
mtr-miR319d-5p	36.2936	6.69184	2.4392	9.3087e-08	up	Cluster-16533.0,Cluster-24843.103225,Cluster-24843.103468,Cluster-24843.108358,Cluster-24843.112904,Cluster-24843.119773,Cluster-24843.121761,Cluster-24843.124814,Cluster-24843.127883,Cluster-24843.129201,Cluster-24843.130167,Cluster-24843.138378,Cluster-24843.139873,Cluster-24843.147501,Cluster-24843.155648,Cluster-24843.162223,Cluster-24843.167643,Cluster-24843.168649,Cluster-24843.170292,Clust…
novel_108	106.089	1601.58	-3.9162	2.1911e-283	down	Cluster-10491.0,Cluster-24843.100538,Cluster-24843.123801,Cluster-24843.199020,Cluster-24843.199024,Cluster-24843.202165,Cluster-37504.0
novel_238	19.5427	2.23061	3.1311	1.3647e-05	up	Cluster-24843.106813,Cluster-24843.114648,Cluster-24843.123328,Cluster-24843.131793,Cluster-24843.133709,Cluster-24843.146891,Cluster-24843.156212,Cluster-24843.159775,Cluster-24843.181649,Cluster-24843.194795,Cluster-24843.27057,Cluster-24843.28645,Cluster-24843.36162,Cluster-24843.4351,Cluster-24843.82424,Cluster-29282.0
novel_101	36.2936	17.8449	1.0242	0.00091793	up	Cluster-14283.0,Cluster-15303.0,Cluster-15303.2,Cluster-22670.0,Cluster-24843.100286,Cluster-24843.115620,Cluster-24843.115951,Cluster-24843.201319,Cluster-24843.6748,Cluster-24843.70048,Cluster-41754.0
mtr-miR5211	2252.99	702.643	1.681	5.053e-265	up	Cluster-24843.119476
mtr-miR530	16.7509	40.151	-1.2612	0.017541	down	Cluster-11364.0,Cluster-15226.0,Cluster-24843.114622,Cluster-24843.117769,Cluster-24843.124655,Cluster-24843.126191,Cluster-24843.133190,Cluster-24843.136231,Cluster-24843.138649,Cluster-24843.140412,Cluster-24843.143820,Cluster-24843.150785,Cluster-24843.151805,Cluster-24843.167032,Cluster-24843.167034,Cluster-24843.168062,Cluster-24843.168064,Cluster-24843.168065,Cluster-24843.168067,Cluster-24…
mtr-miR1510b-3p	499.734	1255.84	-1.3294	5.288e-45	down	Cluster-11773.0,Cluster-24843.111313,Cluster-24843.128054,Cluster-24843.140050,Cluster-24843.152615,Cluster-24843.177994,Cluster-24843.177995,Cluster-24843.46985,Cluster-24843.90404,Cluster-24843.90565
mtr-miR166b	1691.84	4782.43	-1.4992	4.0157e-213	down	Cluster-24843.106357,Cluster-24843.115385,Cluster-24843.128108,Cluster-24843.129274,Cluster-24843.129275,Cluster-24843.139337,Cluster-24843.139999,Cluster-24843.141754,Cluster-24843.141755,Cluster-24843.162018,Cluster-24843.176826,Cluster-24843.176828,Cluster-24843.176829,Cluster-24843.176831,Cluster-24843.193245,Cluster-24843.197564,Cluster-24843.42791,Cluster-24843.81614,Cluster-24843.81617,Clu…
novel_259	0	24.5367	-5.6169	1.0608e-06	down	Cluster-24843.100124,Cluster-24843.100125,Cluster-24843.114400,Cluster-24843.130096,Cluster-24843.149924,Cluster-24843.18962,Cluster-24843.27722,Cluster-24843.4823,Cluster-24843.4824,Cluster-24843.83532
mtr-miR5235a	5.58362	0	3.4812	0.015931	up	Cluster-15334.0,Cluster-24843.102655,Cluster-24843.110401,Cluster-24843.122161,Cluster-24843.122723,Cluster-24843.123647,Cluster-24843.128243,Cluster-24843.128608,Cluster-24843.130395,Cluster-24843.13204,Cluster-24843.15198,Cluster-24843.15199,Cluster-24843.153611,Cluster-24843.185035,Cluster-24843.187702,Cluster-24843.198559,Cluster-24843.205322,Cluster-24843.205323,Cluster-24843.38216,Cluster-2…
novel_302	2065.94	923.474	1.1617	5.9862e-160	up	Cluster-24843.101648,Cluster-24843.104226,Cluster-24843.104830,Cluster-24843.106527,Cluster-24843.107654,Cluster-24843.108271,Cluster-24843.111673,Cluster-24843.111674,Cluster-24843.111675,Cluster-24843.115074,Cluster-24843.116797,Cluster-24843.117372,Cluster-24843.118641,Cluster-24843.123733,Cluster-24843.125995,Cluster-24843.127573,Cluster-24843.127623,Cluster-24843.127624,Cluster-24843.127626,…
novel_269	19.5427	44.6123	-1.1908	0.018958	down	Cluster-16600.0,Cluster-24843.103080,Cluster-24843.105030,Cluster-24843.106471,Cluster-24843.10695,Cluster-24843.108261,Cluster-24843.109141,Cluster-24843.109142,Cluster-24843.109296,Cluster-24843.113387,Cluster-24843.115591,Cluster-24843.116622,Cluster-24843.116885,Cluster-24843.121037,Cluster-24843.121351,Cluster-24843.123176,Cluster-24843.129013,Cluster-24843.129014,Cluster-24843.129406,Cluste…
novel_230	78.1707	2.23061	5.1311	2.3901e-22	up	Cluster-1756.1,Cluster-24843.105476,Cluster-24843.137951,Cluster-24843.137953,Cluster-24843.137954,Cluster-24843.137955,Cluster-24843.137956,Cluster-24843.137957,Cluster-24843.139442,Cluster-24843.150541,Cluster-24843.158805,Cluster-24843.159894,Cluster-24843.179753,Cluster-24843.180536,Cluster-24843.193251,Cluster-24843.21923,Cluster-24843.23706,Cluster-24843.25811,Cluster-24843.41645,Cluster-24…
novel_287	329.434	1144.3	-1.7964	4.4763e-73	down	Cluster-24843.16289,Cluster-49941.0
novel_70	4684.66	64.6878	6.1783	0	up	Cluster-22727.0
mtr-miR156d-3p	13.9591	0	4.8031	4.3657e-05	up	Cluster-24843.119753,Cluster-24843.124704,Cluster-24843.173409,Cluster-24843.197204,Cluster-24843.197206,Cluster-24843.197208,Cluster-24843.197209,Cluster-24843.197210,Cluster-24843.197212,Cluster-24843.197213,Cluster-43778.1,Cluster-49372.0,Cluster-51508.0
novel_123	259.639	2917.64	-3.4902	0	down	Cluster-15464.0,Cluster-18326.0,Cluster-24843.100277,Cluster-24843.117758,Cluster-24843.129340,Cluster-24843.138004,Cluster-24843.147103,Cluster-24843.170441,Cluster-24843.170665,Cluster-24843.19473,Cluster-24843.56475,Cluster-39517.0,Cluster-42388.0
mtr-miR5231	2.79181	22.3061	-2.9982	0.00020828	down	Cluster-10810.0,Cluster-12931.0,Cluster-14239.0,Cluster-14867.0,Cluster-19358.0,Cluster-20046.0,Cluster-21693.0,Cluster-2298.0,Cluster-24843.100752,Cluster-24843.101111,Cluster-24843.101112,Cluster-24843.101113,Cluster-24843.103293,Cluster-24843.103956,Cluster-24843.104035,Cluster-24843.104036,Cluster-24843.104040,Cluster-24843.104042,Cluster-24843.104043,Cluster-24843.104046,Cluster-24843.104050…
mtr-miR5207	0	8.92245	-4.1574	0.0060158	down	Cluster-24843.121591,Cluster-24843.180599,Cluster-24843.33135,Cluster-24843.62081
mtr-miR2199	2.79181	86.9939	-4.9616	1.8443e-19	down	Cluster-24843.149436,Cluster-24843.153237,Cluster-24843.166413,Cluster-24843.167266,Cluster-24843.202010,Cluster-24843.2512,Cluster-24843.41945,Cluster-24843.53509,Cluster-24843.56990,Cluster-24843.93538,Cluster-28858.0,Cluster-28858.1
mtr-miR319b-5p	120.048	28.998	2.0496	4.7183e-19	up	Cluster-13282.0,Cluster-24843.103225,Cluster-24843.108128,Cluster-24843.108129,Cluster-24843.108130,Cluster-24843.108131,Cluster-24843.1146,Cluster-24843.119773,Cluster-24843.128041,Cluster-24843.140579,Cluster-24843.142627,Cluster-24843.142628,Cluster-24843.146330,Cluster-24843.155648,Cluster-24843.155777,Cluster-24843.163438,Cluster-24843.166628,Cluster-24843.177985,Cluster-24843.185628,Cluster…
novel_171	223.345	4.46123	5.6457	7.702e-61	up	Cluster-24843.155091,Cluster-24843.172236,Cluster-24843.194310,Cluster-24843.34605,Cluster-24843.39221,Cluster-24843.55208,Cluster-24843.66528,Cluster-24843.67712,Cluster-29774.1,Cluster-29774.2
mtr-miR167a	1356.82	3606.9	-1.4105	1.6218e-142	down	Cluster-24843.112635,Cluster-24843.123243,Cluster-24843.126203,Cluster-24843.134419,Cluster-24843.13992,Cluster-24843.13994,Cluster-24843.149888,Cluster-24843.152603,Cluster-24843.16992,Cluster-24843.182466,Cluster-24843.182467,Cluster-24843.70038,Cluster-24843.70039,Cluster-31229.0,Cluster-31620.0,Cluster-37117.0,Cluster-38797.0,Cluster-40294.0,Cluster-49022.0
mtr-miR159b	8.37544	0	4.0662	0.0020771	up	Cluster-10599.2,Cluster-10867.0,Cluster-22609.0,Cluster-24202.1,Cluster-24843.106694,Cluster-24843.114442,Cluster-24843.118848,Cluster-24843.118965,Cluster-24843.124814,Cluster-24843.136811,Cluster-24843.142172,Cluster-24843.14392,Cluster-24843.145418,Cluster-24843.148830,Cluster-24843.149089,Cluster-24843.149093,Cluster-24843.15028,Cluster-24843.153412,Cluster-24843.156633,Cluster-24843.157368,C…
mtr-miR171e-5p	1365.2	310.055	2.1385	1.6492e-207	up	Cluster-24843.101111,Cluster-24843.101112,Cluster-24843.101113,Cluster-24843.109154,Cluster-24843.125320,Cluster-24843.125666,Cluster-24843.127029,Cluster-24843.128152,Cluster-24843.128154,Cluster-24843.14263,Cluster-24843.144744,Cluster-24843.144746,Cluster-24843.156479,Cluster-24843.156838,Cluster-24843.162339,Cluster-24843.162340,Cluster-24843.181306,Cluster-24843.18593,Cluster-24843.187196,Cl…
mtr-miR172d-3p	382.478	1534.66	-2.0045	2.2577e-117	down	Cluster-14868.0,Cluster-14999.1,Cluster-15210.0,Cluster-2026.0,Cluster-21758.1,Cluster-23685.0,Cluster-24843.100193,Cluster-24843.101857,Cluster-24843.103723,Cluster-24843.103996,Cluster-24843.105719,Cluster-24843.106187,Cluster-24843.109242,Cluster-24843.110648,Cluster-24843.110649,Cluster-24843.111917,Cluster-24843.118652,Cluster-24843.11867,Cluster-24843.119146,Cluster-24843.120619,Cluster-248…
novel_94	69.7953	156.143	-1.1617	1.9933e-05	down	Cluster-24843.100251,Cluster-24843.112635,Cluster-24843.120593,Cluster-24843.123863,Cluster-24843.131115,Cluster-24843.13992,Cluster-24843.13994,Cluster-24843.155599,Cluster-24843.165744,Cluster-24843.16992,Cluster-24843.182466,Cluster-24843.182467,Cluster-24843.200395,Cluster-24843.47509,Cluster-24843.70038,Cluster-24843.70039,Cluster-24843.72591,Cluster-24843.88010,Cluster-24843.90150,Cluster-3…
mtr-miR167b-3p	156.341	66.9184	1.2242	2.1775e-14	up	Cluster-15494.0,Cluster-24843.103384,Cluster-24843.115180,Cluster-24843.116106,Cluster-24843.124653,Cluster-24843.126323,Cluster-24843.126704,Cluster-24843.126799,Cluster-24843.135900,Cluster-24843.135902,Cluster-24843.138346,Cluster-24843.143727,Cluster-24843.163755,Cluster-24843.165489,Cluster-24843.168295,Cluster-24843.171514,Cluster-24843.173118,Cluster-24843.17332,Cluster-24843.17333,Cluster…
mtr-miR396b-3p	1331.69	575.498	1.2104	8.8433e-109	up	Cluster-14031.0,Cluster-19020.0,Cluster-24843.106438,Cluster-24843.109498,Cluster-24843.115135,Cluster-24843.122234,Cluster-24843.129286,Cluster-24843.135330,Cluster-24843.137528,Cluster-24843.141460,Cluster-24843.159989,Cluster-24843.173660,Cluster-24843.17653,Cluster-24843.190453,Cluster-24843.202637,Cluster-24843.202928,Cluster-24843.48432,Cluster-24843.56933,Cluster-24843.56935,Cluster-24843.…
novel_178	100.505	323.439	-1.6862	1.2042e-19	down	Cluster-24843.80820
mtr-miR169g	41.8772	4.46123	3.2307	1.2026e-10	up	Cluster-12951.2,Cluster-24843.101263,Cluster-24843.106562,Cluster-24843.131626,Cluster-24843.132891,Cluster-24843.132892,Cluster-24843.182901,Cluster-24843.182902,Cluster-24843.198865,Cluster-24843.35871,Cluster-24843.66902,Cluster-24843.82726,Cluster-24843.9234,Cluster-24843.96872,Cluster-3397.0,Cluster-6048.0,Cluster-7360.0
mtr-miR2598	11.1672	2.23061	2.3238	0.0037918	up	Cluster-24843.103859,Cluster-24843.127654,Cluster-24843.142814,Cluster-24843.148668,Cluster-24843.148669,Cluster-24843.156443,Cluster-24843.162495,Cluster-24843.162496,Cluster-24843.6471
novel_297	30.7099	194.063	-2.6598	3.721e-24	down	Cluster-24843.191425,Cluster-24843.23228,Cluster-24843.69270,Cluster-35101.0,Cluster-8040.0
novel_89	1298.19	568.806	1.1905	4.329e-104	up	Cluster-17988.0,Cluster-24843.124220,Cluster-24843.126917,Cluster-24843.134149,Cluster-24843.135393,Cluster-24843.138253,Cluster-24843.149163,Cluster-24843.172469,Cluster-24843.196141,Cluster-24843.20194,Cluster-24843.22187,Cluster-24843.25592,Cluster-24843.35492,Cluster-24843.40396,Cluster-24843.55977,Cluster-24843.58410,Cluster-24843.63373,Cluster-24843.63551,Cluster-24843.7243,Cluster-24843.73…
novel_83	136.799	1309.37	-3.2587	3.7009e-195	down	Cluster-11434.0,Cluster-11477.0,Cluster-24843.112249,Cluster-24843.129816,Cluster-24843.129817,Cluster-24843.13310,Cluster-24843.133329,Cluster-24843.142449,Cluster-24843.148565,Cluster-24843.151090,Cluster-24843.152618,Cluster-24843.157257,Cluster-24843.157513,Cluster-24843.165460,Cluster-24843.180787,Cluster-24843.184103,Cluster-24843.196050,Cluster-24843.201241,Cluster-24843.25448,Cluster-2484…
novel_256	39.0854	0	6.2886	8.9558e-12	up	Cluster-10683.0,Cluster-16704.0,Cluster-24843.100416,Cluster-24843.102117,Cluster-24843.103444,Cluster-24843.107858,Cluster-24843.115144,Cluster-24843.117839,Cluster-24843.117851,Cluster-24843.118244,Cluster-24843.125724,Cluster-24843.128398,Cluster-24843.132902,Cluster-24843.133645,Cluster-24843.138764,Cluster-24843.138766,Cluster-24843.138792,Cluster-24843.138983,Cluster-24843.139991,Cluster-24…
mtr-miR1509b	3403.22	1498.97	1.1829	5.8692e-268	up	Cluster-15001.0,Cluster-15369.0,Cluster-15823.0,Cluster-17266.0,Cluster-20689.0,Cluster-22456.0,Cluster-22729.0,Cluster-22766.0,Cluster-23376.0,Cluster-23956.1,Cluster-24843.1064,Cluster-24843.1071,Cluster-24843.110843,Cluster-24843.110862,Cluster-24843.11677,Cluster-24843.11679,Cluster-24843.117727,Cluster-24843.117806,Cluster-24843.12039,Cluster-24843.12136,Cluster-24843.126533,Cluster-24843.13…
novel_104	399.229	1755.49	-2.1366	1.5561e-148	down	Cluster-24153.0,Cluster-24843.181386
novel_147	301.516	751.717	-1.318	3.9318e-27	down	Cluster-11883.0,Cluster-12282.0,Cluster-15734.0,Cluster-24843.106140,Cluster-24843.110960,Cluster-24843.115597,Cluster-24843.115598,Cluster-24843.125500,Cluster-24843.128482,Cluster-24843.134322,Cluster-24843.136481,Cluster-24843.136482,Cluster-24843.136484,Cluster-24843.141317,Cluster-24843.141575,Cluster-24843.142708,Cluster-24843.147364,Cluster-24843.164337,Cluster-24843.27483,Cluster-24843.61…
novel_107	19.5427	0	5.2886	1.1285e-06	up	--
novel_231	19.5427	0	5.2886	1.1285e-06	up	Cluster-1262.0,Cluster-15909.0,Cluster-20670.0,Cluster-24843.102914,Cluster-24843.105630,Cluster-24843.105632,Cluster-24843.106142,Cluster-24843.107437,Cluster-24843.107438,Cluster-24843.107439,Cluster-24843.110597,Cluster-24843.110729,Cluster-24843.11493,Cluster-24843.115587,Cluster-24843.115949,Cluster-24843.117302,Cluster-24843.118761,Cluster-24843.11904,Cluster-24843.119382,Cluster-24843.1222…
novel_280	36.2936	15.6143	1.2168	0.00024469	up	Cluster-24843.120365,Cluster-24843.121308,Cluster-24843.202533,Cluster-24843.23576,Cluster-24843.98799
mtr-miR164a	2.79181	15.6143	-2.4836	0.0060989	down	Cluster-12304.0,Cluster-16118.0,Cluster-24843.115447,Cluster-24843.116531,Cluster-24843.135091,Cluster-24843.138701,Cluster-24843.138702,Cluster-24843.193211,Cluster-24843.28126,Cluster-24843.38989,Cluster-24843.60809,Cluster-24843.60812,Cluster-24843.6495,Cluster-24843.6609,Cluster-24843.6610,Cluster-24843.6611,Cluster-27508.0,Cluster-4507.0,Cluster-48418.1
mtr-miR2666	67.0035	176.218	-1.3951	2.8903e-08	down	Cluster-14987.0,Cluster-21746.0,Cluster-22459.0,Cluster-24843.102017,Cluster-24843.105825,Cluster-24843.106098,Cluster-24843.106251,Cluster-24843.114888,Cluster-24843.114891,Cluster-24843.119638,Cluster-24843.123302,Cluster-24843.124337,Cluster-24843.128150,Cluster-24843.128151,Cluster-24843.129999,Cluster-24843.140531,Cluster-24843.141826,Cluster-24843.14380,Cluster-24843.149886,Cluster-24843.14…
mtr-miR169c	117.256	11.1531	3.3942	6.152e-28	up	Cluster-12951.2,Cluster-24843.102193,Cluster-24843.106562,Cluster-24843.106963,Cluster-24843.130219,Cluster-24843.130220,Cluster-24843.131626,Cluster-24843.140271,Cluster-24843.154312,Cluster-24843.198865,Cluster-24843.31446,Cluster-24843.33772,Cluster-24843.75119,Cluster-24843.76447,Cluster-24843.82726,Cluster-3397.0,Cluster-47308.0,Cluster-6048.0,Cluster-6827.0,Cluster-7360.0
novel_170	44.669	15.6143	1.5164	3.8386e-06	up	--
novel_96	2146.9	33.4592	6.0037	0	up	Cluster-12068.0,Cluster-13957.2,Cluster-19259.0,Cluster-230.0,Cluster-24843.101241,Cluster-24843.103927,Cluster-24843.105274,Cluster-24843.105275,Cluster-24843.108353,Cluster-24843.111536,Cluster-24843.122224,Cluster-24843.125320,Cluster-24843.1271,Cluster-24843.137143,Cluster-24843.137147,Cluster-24843.146833,Cluster-24843.152470,Cluster-24843.160124,Cluster-24843.160128,Cluster-24843.160130,Clu…
novel_154	591.864	263.212	1.169	1.8627e-47	up	Cluster-24843.165702
mtr-miR5208d	61.4199	17.8449	1.7832	3.0813e-09	up	Cluster-24843.161688,Cluster-24843.161689,Cluster-24843.161691,Cluster-24843.161697,Cluster-24843.161699,Cluster-24843.180598,Cluster-24843.82837,Cluster-24843.82838
mtr-miR5558-5p	591.864	256.521	1.2062	3.6688e-49	up	Cluster-13480.0,Cluster-20588.1,Cluster-20668.0,Cluster-24073.0,Cluster-24843.100838,Cluster-24843.100937,Cluster-24843.100938,Cluster-24843.100939,Cluster-24843.101676,Cluster-24843.108711,Cluster-24843.108817,Cluster-24843.108818,Cluster-24843.108942,Cluster-24843.110587,Cluster-24843.110855,Cluster-24843.114293,Cluster-24843.115592,Cluster-24843.118806,Cluster-24843.120742,Cluster-24843.121622…
mtr-miR2664a	27.9181	13.3837	1.0607	0.003001	up	Cluster-17767.0,Cluster-24843.113151,Cluster-24843.113530,Cluster-24843.114976,Cluster-24843.117244,Cluster-24843.119414,Cluster-24843.119700,Cluster-24843.120332,Cluster-24843.120594,Cluster-24843.130234,Cluster-24843.130236,Cluster-24843.130237,Cluster-24843.144522,Cluster-24843.157971,Cluster-24843.157972,Cluster-24843.16244,Cluster-24843.163538,Cluster-24843.164025,Cluster-24843.165776,Cluste…
mtr-miR156j	19.5427	51.3041	-1.3924	0.0028123	down	Cluster-11580.0,Cluster-16718.0,Cluster-19758.0,Cluster-24843.102742,Cluster-24843.102989,Cluster-24843.105735,Cluster-24843.106856,Cluster-24843.110633,Cluster-24843.111140,Cluster-24843.114820,Cluster-24843.123092,Cluster-24843.126333,Cluster-24843.13170,Cluster-24843.135267,Cluster-24843.1414,Cluster-24843.143029,Cluster-24843.143050,Cluster-24843.145473,Cluster-24843.14731,Cluster-24843.15212…
novel_241	8.37544	24.5367	-1.5507	0.021182	down	--
novel_314	164.717	4.46123	5.2064	2.6749e-45	up	Cluster-13148.0,Cluster-24843.107803,Cluster-24843.111325,Cluster-24843.111340,Cluster-24843.119220,Cluster-24843.120082,Cluster-24843.120083,Cluster-24843.121582,Cluster-24843.126815,Cluster-24843.126817,Cluster-24843.128936,Cluster-24843.169732,Cluster-24843.174073,Cluster-24843.179196,Cluster-24843.193335,Cluster-24843.196784,Cluster-24843.197332,Cluster-24843.198072,Cluster-24843.199967,Clust…
novel_272	8.37544	267.674	-4.9982	1.4093e-56	down	Cluster-13958.0,Cluster-15636.0,Cluster-16718.0,Cluster-24843.101546,Cluster-24843.106856,Cluster-24843.107813,Cluster-24843.11497,Cluster-24843.11498,Cluster-24843.117049,Cluster-24843.117227,Cluster-24843.117396,Cluster-24843.118988,Cluster-24843.121736,Cluster-24843.121830,Cluster-24843.123028,Cluster-24843.123092,Cluster-24843.130247,Cluster-24843.131751,Cluster-24843.133299,Cluster-24843.133…
novel_139	1367.99	187.371	2.8681	3.1824e-271	up	Cluster-24843.115157,Cluster-24843.120884,Cluster-24843.128853,Cluster-24843.132395,Cluster-24843.135559,Cluster-24843.139118,Cluster-24843.139122,Cluster-24843.155483,Cluster-24843.168392,Cluster-24843.171002,Cluster-24843.182055,Cluster-24843.190194,Cluster-24843.191619,Cluster-24843.199109,Cluster-24843.199110,Cluster-24843.200205,Cluster-24843.202294,Cluster-24843.41459,Cluster-24843.420,Clus…
