# Supplementary material for: Uncovering a Phenomenon of Active Hormone Transcriptional Regulation during Early Somatic Embryogenesis in Medicago sativa
Source: Int J Mol Sci. 2022 Aug 3;23(15):8633. doi: 10.3390/ijms23158633 (PMC9368939; doi:10.3390/ijms23158633)
Supplement: Supplementary file 1 [file ijms-23-08633-s001.zip › Supplementary Material/Table S11 Toal target gene and miRNA.xlsx]

## Sheet: Table S11
Table S11 Toal target gene and miRNA
Target gene ID	miRNA	Target gene description
Cluster-44413.1	mtr-miR169a,mtr-miR2673a	Nucleolar complex protein 2 homolog OS=Homo sapiens GN=NOC2L PE=1 SV=4
Cluster-24843.155145	mtr-miR2673a	Splicing factor, suppressor of white-apricot homolog OS=Rattus norvegicus GN=Sfswap PE=2 SV=1
Cluster-24843.83143	novel_221	Caffeoylshikimate esterase OS=Arabidopsis thaliana GN=CSE PE=1 SV=1
Cluster-12711.0	mtr-miR393b-3p	Ribonuclease T2 OS=Mus musculus GN=Rnaset2 PE=2 SV=1
Cluster-24843.91102	novel_231	Mitochondrial fission 1 protein A OS=Arabidopsis thaliana GN=FIS1A PE=1 SV=1
Cluster-24843.96450	mtr-miR2673a	Protein unc-50 homolog OS=Dictyostelium discoideum GN=DDB_G0292320 PE=3 SV=1
Cluster-24843.180329	novel_284	Zinc finger CCCH domain-containing protein 52 OS=Arabidopsis thaliana GN=At5g06770 PE=2 SV=1
Cluster-24843.23455	mtr-miR5228	Protein NRT1/ PTR FAMILY 4.6 OS=Arabidopsis thaliana GN=NPF4.6 PE=1 SV=1
Cluster-24843.9469	novel_144	Mini-chromosome maintenance complex-binding protein OS=Homo sapiens GN=MCMBP PE=1 SV=2
Cluster-24843.204921	novel_126	SCF E3 ubiquitin ligase complex F-box protein GRR1 OS=Saccharomyces cerevisiae (strain ATCC 204508 / S288c) GN=GRR1 PE=1 SV=1
Cluster-24843.122637	novel_284	NADPH--cytochrome P450 reductase OS=Catharanthus roseus GN=CPR PE=2 SV=1
Cluster-24843.48050	mtr-miR5272a	Caffeoylshikimate esterase OS=Arabidopsis thaliana GN=CSE PE=1 SV=1
Cluster-24843.131792	mtr-miR5234	DNA-directed RNA polymerase 2, chloroplastic/mitochondrial OS=Nicotiana sylvestris GN=RPOT2 PE=2 SV=2
Cluster-50261.0	novel_262	TMV resistance protein N OS=Nicotiana glutinosa GN=N PE=1 SV=1
Cluster-24843.170630	mtr-miR172d-3p,mtr-miR172b	DNA-directed RNA polymerase III subunit RPC3 OS=Danio rerio GN=polr3c PE=2 SV=1
Cluster-24843.135945	novel_298	Uncharacterized protein At1g01500 OS=Arabidopsis thaliana GN=At1g01500 PE=2 SV=1
Cluster-24843.85312	mtr-miR5256	Pentatricopeptide repeat-containing protein At1g12620 OS=Arabidopsis thaliana GN=At1g12620 PE=2 SV=1
Cluster-24843.85313	novel_302	Pentatricopeptide repeat-containing protein At1g12775, mitochondrial OS=Arabidopsis thaliana GN=At1g12775 PE=2 SV=1
Cluster-24843.28301	novel_192	Probable glutamate carboxypeptidase 2 OS=Arabidopsis thaliana GN=AMP1 PE=1 SV=3
Cluster-24843.151345	mtr-miR393a	Fanconi-associated nuclease 1 homolog OS=Arabidopsis thaliana GN=At1g48360 PE=2 SV=2
Cluster-24843.151346	mtr-miR393a	Fanconi-associated nuclease 1 homolog OS=Arabidopsis thaliana GN=At1g48360 PE=2 SV=2
Cluster-24843.174607	novel_244	Putative E3 ubiquitin-protein ligase LIN-1 OS=Lotus japonicus GN=CERBERUS PE=2 SV=2
Cluster-35804.0	mtr-miR156j	Poly(A) polymerase alpha OS=Homo sapiens GN=PAPOLA PE=1 SV=4
Cluster-35804.1	mtr-miR156j	Poly(A) polymerase alpha OS=Homo sapiens GN=PAPOLA PE=1 SV=4
Cluster-24843.90249	novel_233	Transcription factor bHLH93 OS=Arabidopsis thaliana GN=BHLH93 PE=1 SV=1
Cluster-24843.124855	novel_244	40S ribosomal protein S3a OS=Cicer arietinum PE=2 SV=1
Cluster-24843.47912	mtr-miR5745b	Pentatricopeptide repeat-containing protein At4g22760 OS=Arabidopsis thaliana GN=PCMP-E6 PE=2 SV=1
Cluster-24843.110334	mtr-miR7701-3p	V-type proton ATPase subunit a2 OS=Arabidopsis thaliana GN=VHA-a2 PE=1 SV=1
Cluster-24843.117947	mtr-miR5249	Dolichyl-diphosphooligosaccharide--protein glycosyltransferase subunit 1B OS=Arabidopsis thaliana GN=OST1B PE=2 SV=1
Cluster-24843.104488	mtr-miR2673a	Serine/arginine repetitive matrix protein 2 OS=Homo sapiens GN=SRRM2 PE=1 SV=2
Cluster-24843.119733	mtr-miR7696a-3p,mtr-miR7696c-3p	Protein CMSS1 OS=Xenopus laevis GN=cmss1 PE=2 SV=1
Cluster-24843.111073	mtr-miR5248	TMV resistance protein N OS=Nicotiana glutinosa GN=N PE=1 SV=1
Cluster-24843.111071	mtr-miR5261	Protein VARIATION IN COMPOUND TRIGGERED ROOT growth response OS=Arabidopsis thaliana GN=VICTR PE=1 SV=1
Cluster-24843.134564	mtr-miR5248	G-type lectin S-receptor-like serine/threonine-protein kinase B120 OS=Arabidopsis thaliana GN=B120 PE=2 SV=1
Cluster-24843.134567	novel_278	Cysteine-rich receptor-like protein kinase 10 OS=Arabidopsis thaliana GN=CRK10 PE=1 SV=3
Cluster-24843.134562	mtr-miR5248	G-type lectin S-receptor-like serine/threonine-protein kinase At1g11330 OS=Arabidopsis thaliana GN=At1g11330 PE=2 SV=3
Cluster-24843.57612	mtr-miR2673a	Formin-like protein 13 OS=Arabidopsis thaliana GN=FH13 PE=2 SV=3
Cluster-24843.57613	mtr-miR2673a	Formin-like protein 13 OS=Arabidopsis thaliana GN=FH13 PE=2 SV=3
Cluster-24843.128745	novel_215	Isoliquiritigenin 2'-O-methyltransferase OS=Medicago sativa PE=1 SV=1
Cluster-24843.10215	mtr-miR5269b	Ankyrin repeat-containing protein At3g12360 OS=Arabidopsis thaliana GN=At3g12360 PE=2 SV=1
Cluster-24843.88813	mtr-miR5254	Mitochondrial import inner membrane translocase subunit TIM44-2 OS=Arabidopsis thaliana GN=TIM44-2 PE=1 SV=1
Cluster-24843.126533	mtr-miR1509b	Protein TRANSPARENT TESTA 12 OS=Arabidopsis thaliana GN=TT12 PE=2 SV=1
Cluster-24843.135538	mtr-miR2604	Phosphoribosylaminoimidazole-succinocarboxamide synthase, chloroplastic (Fragment) OS=Vigna aconitifolia GN=PUR7 PE=2 SV=1
Cluster-24843.187844	mtr-miR172d-3p	Protein LURP-one-related 4 OS=Arabidopsis thaliana GN=At1g63410 PE=3 SV=1
Cluster-4349.0	novel_281	F-box/kelch-repeat protein At3g23880 OS=Arabidopsis thaliana GN=At3g23880 PE=2 SV=1
Cluster-24843.132488	novel_126	Protein EARLY RESPONSIVE TO DEHYDRATION 15 OS=Arabidopsis thaliana GN=ERD15 PE=1 SV=1
Cluster-24843.142431	novel_233	Protein YLS7 OS=Arabidopsis thaliana GN=YLS7 PE=2 SV=1
Cluster-24843.55402	novel_236	Nicotinamide adenine dinucleotide transporter 1, chloroplastic OS=Arabidopsis thaliana GN=NDT1 PE=1 SV=2
Cluster-24843.136673	mtr-miR156b-5p	Cycloartenol-C-24-methyltransferase OS=Arabidopsis thaliana GN=SMT1 PE=1 SV=1
Cluster-24843.95783	mtr-miR2643a	Uncharacterized protein C630.12 OS=Schizosaccharomyces pombe (strain 972 / ATCC 24843) GN=SPAC630.12 PE=3 SV=1
Cluster-24843.74097	mtr-miR5237	TMV resistance protein N OS=Nicotiana glutinosa GN=N PE=1 SV=1
Cluster-24843.74099	mtr-miR1510b-5p	TMV resistance protein N OS=Nicotiana glutinosa GN=N PE=1 SV=1
Cluster-24843.74098	mtr-miR2118	Protein DA1-related 4 OS=Arabidopsis thaliana GN=DAR4 PE=1 SV=2
Cluster-24843.173581	novel_302	Putative pentatricopeptide repeat-containing protein At1g12700, mitochondrial OS=Arabidopsis thaliana GN=At1g12700 PE=3 SV=1
Cluster-24843.123176	novel_269	Protein EI24 homolog OS=Arabidopsis thaliana GN=At4g06676 PE=2 SV=1
Cluster-24843.157471	novel_260	F-box protein At4g02760 OS=Arabidopsis thaliana GN=At4g02760 PE=2 SV=2
Cluster-24843.157473	novel_260	F-box protein At4g02760 OS=Arabidopsis thaliana GN=At4g02760 PE=2 SV=2
Cluster-24843.169551	novel_272,mtr-miR156e,mtr-miR156g-5p,mtr-miR156j,mtr-miR156b-5p,mtr-miR156a	Squamosa promoter-binding-like protein 6 OS=Arabidopsis thaliana GN=SPL6 PE=2 SV=2
Cluster-22716.0	mtr-miR2643a	WAT1-related protein At5g13670 OS=Arabidopsis thaliana GN=At5g13670 PE=2 SV=1
Cluster-24843.112033	mtr-miR2111l	Elongation factor 1-delta 1 OS=Arabidopsis thaliana GN=At1g30230 PE=1 SV=2
Cluster-24843.112034	mtr-miR2111l	Elongation factor 1-delta 1 OS=Arabidopsis thaliana GN=At1g30230 PE=1 SV=2
Cluster-24843.165134	mtr-miR2643a	Pyrimidine-specific ribonucleoside hydrolase RihA OS=Shewanella woodyi (strain ATCC 51908 / MS32) GN=rihA PE=3 SV=1
Cluster-24843.127371	mtr-miR156b-5p	Mitochondrial-processing peptidase subunit alpha OS=Solanum tuberosum GN=MPP PE=1 SV=1
Cluster-24843.138819	mtr-miR5745b	Pleiotropic drug resistance protein 1 OS=Nicotiana tabacum GN=PDR1 PE=2 SV=1
Cluster-24843.19326	mtr-miR482-3p	Transmembrane emp24 domain-containing protein 9 OS=Bos taurus GN=TMED9 PE=1 SV=1
Cluster-24843.95233	novel_281,novel_307	F-box/kelch-repeat protein At3g23880 OS=Arabidopsis thaliana GN=At3g23880 PE=2 SV=1
Cluster-31918.0	mtr-miR2673a	Homeobox protein Hox-B7 OS=Homo sapiens GN=HOXB7 PE=1 SV=4
Cluster-16386.0	mtr-miR5272f	Umecyanin OS=Armoracia rusticana PE=1 SV=1
Cluster-24843.140944	novel_249	K(+) efflux antiporter 3, chloroplastic OS=Arabidopsis thaliana GN=KEA3 PE=2 SV=2
Cluster-24843.140946	novel_249	K(+) efflux antiporter 3, chloroplastic OS=Arabidopsis thaliana GN=KEA3 PE=2 SV=2
Cluster-24843.140947	novel_249	K(+) efflux antiporter 3, chloroplastic OS=Arabidopsis thaliana GN=KEA3 PE=2 SV=2
Cluster-11232.3	mtr-miR396b-5p,mtr-miR396a-5p	ATP-binding cassette sub-family A member 1 OS=Mus musculus GN=Abca1 PE=1 SV=4
Cluster-11232.2	mtr-miR396a-5p,mtr-miR396b-5p	ATP-binding cassette sub-family A member 2 OS=Homo sapiens GN=ABCA2 PE=1 SV=3
Cluster-24202.1	mtr-miR319a-3p,mtr-miR159a,mtr-miR159b	Protein FAR1-RELATED SEQUENCE 6 OS=Arabidopsis thaliana GN=FRS6 PE=2 SV=1
Cluster-560.0	mtr-miR398a-3p	Superoxide dismutase [Cu-Zn] 1 OS=Arabidopsis thaliana GN=CSD1 PE=1 SV=2
Cluster-24843.109635	novel_95	MATE efflux family protein 8 OS=Arabidopsis thaliana GN=DTXL4 PE=3 SV=2
Cluster-24843.59437	mtr-miR2673a	Amyloid-like protein 2 OS=Homo sapiens GN=APLP2 PE=1 SV=2
Cluster-24843.146671	mtr-miR5239	Transcriptional activator DEMETER OS=Arabidopsis thaliana GN=DME PE=1 SV=2
Cluster-24843.16573	mtr-miR5245	Disease resistance protein RLM3 OS=Arabidopsis thaliana GN=RLM3 PE=2 SV=1
Cluster-27726.0	mtr-miR5272f	Umecyanin OS=Armoracia rusticana PE=1 SV=1
Cluster-24843.3007	mtr-miR2673a	Cysteine/serine-rich nuclear protein 1 OS=Homo sapiens GN=CSRNP1 PE=1 SV=2
Cluster-16433.5	mtr-miR2673a	Peroxisome proliferator-activated receptor gamma coactivator-related protein 1 OS=Homo sapiens GN=PPRC1 PE=1 SV=1
Cluster-24843.88008	mtr-miR2111l,mtr-miR172a,mtr-miR172d-3p	Lipid droplet-associated hydrolase OS=Dictyostelium discoideum GN=DDB_G0286581 PE=3 SV=1
Cluster-24843.119476	mtr-miR5211	Outer envelope pore protein 16, chloroplastic OS=Pisum sativum GN=OEP16 PE=1 SV=1
Cluster-29154.0	mtr-miR5213-5p	Toll/interleukin-1 receptor-like protein OS=Arabidopsis thaliana GN=TIR PE=1 SV=1
Cluster-9362.1	mtr-miR171c,mtr-miR171d	6-phosphogluconate dehydrogenase, decarboxylating OS=Mus musculus GN=Pgd PE=1 SV=3
Cluster-24843.131527	mtr-miR5561-3p	Mitochondrial import inner membrane translocase subunit TIM23-2 OS=Arabidopsis thaliana GN=TIM23-2 PE=1 SV=1
Cluster-24843.101487	mtr-miR396b-5p,mtr-miR396a-5p	Cysteine proteinase RD21a OS=Arabidopsis thaliana GN=RD21A PE=1 SV=1
Cluster-24843.101488	mtr-miR396b-5p,mtr-miR396a-5p	Cysteine proteinase RD21a OS=Arabidopsis thaliana GN=RD21A PE=1 SV=1
Cluster-24843.159894	novel_230	Serine/threonine-protein kinase BRI1-like 2 OS=Arabidopsis thaliana GN=BRL2 PE=1 SV=1
Cluster-24843.172073	novel_144	Beta-galactosidase OS=Malus domestica PE=1 SV=1
Cluster-24843.202294	novel_139	DNA mismatch repair protein MLH3 OS=Arabidopsis thaliana GN=MLH3 PE=2 SV=2
Cluster-24843.187596	mtr-miR2630a,mtr-miR2665	Lysosomal Pro-X carboxypeptidase OS=Mus musculus GN=Prcp PE=2 SV=2
Cluster-24843.187598	mtr-miR2665,mtr-miR2630a	Lysosomal Pro-X carboxypeptidase OS=Mus musculus GN=Prcp PE=2 SV=2
Cluster-42026.0	mtr-miR397-5p	E3 ubiquitin-protein ligase MYCBP2 OS=Homo sapiens GN=MYCBP2 PE=1 SV=3
Cluster-24843.80132	novel_249	Probable ATP-dependent RNA helicase DHX35 OS=Homo sapiens GN=DHX35 PE=1 SV=2
Cluster-24843.83442	mtr-miR7701-5p	Pyruvate kinase, cytosolic isozyme OS=Glycine max PE=2 SV=1
Cluster-24843.114622	mtr-miR530	F-box only protein 13 OS=Arabidopsis thaliana GN=FBX13 PE=2 SV=2
Cluster-24843.86969	mtr-miR2606a	Transcription factor EMB1444 OS=Arabidopsis thaliana GN=EMB1444 PE=2 SV=1
Cluster-24843.60943	novel_298	Protein FAR1-RELATED SEQUENCE 4 OS=Arabidopsis thaliana GN=FRS4 PE=2 SV=2
Cluster-9534.0	mtr-miR5244	Transmembrane protein 9B OS=Mus musculus GN=Tmem9b PE=1 SV=1
Cluster-24843.122706	mtr-miR2673a	Decapping nuclease DXO homolog, chloroplastic OS=Arabidopsis thaliana GN=At4g17620 PE=1 SV=1
Cluster-24843.127289	novel_222,mtr-miR7701-3p	Acid phosphatase 1 OS=Solanum lycopersicum GN=APS1 PE=2 SV=1
Cluster-24843.124858	mtr-miR2673a	E3 ubiquitin-protein ligase RING1 OS=Gossypium hirsutum GN=RING1 PE=1 SV=1
Cluster-24843.124859	mtr-miR2673a	E3 ubiquitin-protein ligase RING1 OS=Gossypium hirsutum GN=RING1 PE=1 SV=1
Cluster-24843.148412	mtr-miR1510a-5p,mtr-miR482-3p	Putative disease resistance RPP13-like protein 1 OS=Arabidopsis thaliana GN=RPPL1 PE=3 SV=1
Cluster-47281.0	mtr-miR2673a	Probable palmitoyltransferase ZDHHC12 OS=Homo sapiens GN=ZDHHC12 PE=2 SV=2
Cluster-4861.0	mtr-miR2673a	Ribonuclease 3 OS=Mus musculus GN=Drosha PE=1 SV=1
Cluster-24843.174451	mtr-miR2645,mtr-miR2666	Disease resistance protein RPP5 OS=Arabidopsis thaliana GN=RPP5 PE=1 SV=1
Cluster-24843.30678	novel_231	3-epi-6-deoxocathasterone 23-monooxygenase OS=Arabidopsis thaliana GN=CYP90D1 PE=2 SV=1
Cluster-24843.85332	novel_117	DNA repair protein REV1 OS=Arabidopsis thaliana GN=REV1 PE=2 SV=1
Cluster-1931.1	mtr-miR2661	Epithiospecifier protein OS=Arabidopsis thaliana GN=ESP PE=1 SV=2
Cluster-24843.160645	mtr-miR2666	Pentatricopeptide repeat-containing protein At5g09450, mitochondrial OS=Arabidopsis thaliana GN=At5g09450 PE=2 SV=1
Cluster-24843.119820	novel_67	Probable fructokinase-7 OS=Arabidopsis thaliana GN=At5g51830 PE=1 SV=1
Cluster-24843.61937	mtr-miR5252	UDP-glucose iridoid glucosyltransferase OS=Catharanthus roseus GN=UGT76A2 PE=1 SV=1
Cluster-24843.61938	mtr-miR5252	UDP-glucose iridoid glucosyltransferase OS=Catharanthus roseus GN=UGT76A2 PE=1 SV=1
Cluster-24843.61939	mtr-miR5252	UDP-glucose iridoid glucosyltransferase OS=Catharanthus roseus GN=UGT76A2 PE=1 SV=1
Cluster-24843.135368	mtr-miR5231	CTP synthase 2 OS=Bos taurus GN=CTPS2 PE=2 SV=1
Cluster-42686.0	mtr-miR2673a	Zinc finger protein 592 OS=Mus musculus GN=Znf592 PE=2 SV=3
Cluster-24843.194400	novel_322	L-type lectin-domain containing receptor kinase IX.1 OS=Arabidopsis thaliana GN=LECRK91 PE=2 SV=1
Cluster-24843.79729	mtr-miR5558-5p	Mitogen-activated protein kinase kinase kinase YODA OS=Arabidopsis thaliana GN=YDA PE=1 SV=1
Cluster-24843.161596	mtr-miR5234	GTP-binding protein YPTM1 OS=Zea mays GN=YPTM1 PE=2 SV=2
Cluster-24843.52413	mtr-miR395g	PGR5-like protein 1B, chloroplastic OS=Arabidopsis thaliana GN=PGRL1B PE=1 SV=1
Cluster-24843.52414	mtr-miR395g	PGR5-like protein 1A, chloroplastic OS=Arabidopsis thaliana GN=PGRL1A PE=1 SV=1
Cluster-24843.118476	novel_285	AP-1 complex subunit gamma-2 OS=Arabidopsis thaliana GN=At1g60070 PE=1 SV=2
Cluster-24843.121795	mtr-miR5239	Ras-related protein Rab11B OS=Nicotiana tabacum GN=RAB11B PE=2 SV=1
Cluster-24843.137610	mtr-miR171a	La-related protein 6B OS=Arabidopsis thaliana GN=LARP6B PE=1 SV=2
Cluster-24843.137611	mtr-miR171a	La-related protein 6B OS=Arabidopsis thaliana GN=LARP6B PE=1 SV=2
Cluster-24843.137616	mtr-miR171a	La-related protein 6B OS=Arabidopsis thaliana GN=LARP6B PE=1 SV=2
Cluster-24843.137617	mtr-miR171a	La-related protein 6B OS=Arabidopsis thaliana GN=LARP6B PE=1 SV=2
Cluster-24843.132395	novel_139	RING-H2 finger protein ATL47 OS=Arabidopsis thaliana GN=ATL47 PE=2 SV=1
Cluster-24843.132398	novel_67	Probable galacturonosyltransferase 12 OS=Arabidopsis thaliana GN=GAUT12 PE=2 SV=1
Cluster-24843.132399	novel_67,mtr-miR156b-5p	Probable galacturonosyltransferase 12 OS=Arabidopsis thaliana GN=GAUT12 PE=2 SV=1
Cluster-24843.119780	mtr-miR2673a	Protein argonaute 2 OS=Arabidopsis thaliana GN=AGO2 PE=1 SV=1
Cluster-24843.146330	mtr-miR156a,mtr-miR319b-5p	L-ascorbate peroxidase 3, peroxisomal OS=Arabidopsis thaliana GN=APX3 PE=1 SV=1
Cluster-24843.179255	mtr-miR2586a	Proline transporter 2 OS=Arabidopsis thaliana GN=PROT2 PE=1 SV=1
Cluster-15494.0	mtr-miR167b-3p	Puromycin-sensitive aminopeptidase OS=Mus musculus GN=Npepps PE=1 SV=2
Cluster-24843.142627	mtr-miR156a,mtr-miR319b-5p	L-ascorbate peroxidase 3, peroxisomal OS=Arabidopsis thaliana GN=APX3 PE=1 SV=1
Cluster-24843.136811	mtr-miR159b	Protein SPA1-RELATED 2 OS=Arabidopsis thaliana GN=SPA2 PE=1 SV=2
Cluster-24843.143570	mtr-miR7701-3p	UPF0057 membrane protein At2g24040 OS=Arabidopsis thaliana GN=At2g24040 PE=3 SV=1
Cluster-24843.19211	mtr-miR2673a	Transcription factor bHLH25 OS=Arabidopsis thaliana GN=BHLH25 PE=2 SV=2
Cluster-24843.96784	mtr-miR2634	(+)-pulegone reductase OS=Mentha piperita PE=1 SV=1
Cluster-24843.187748	mtr-miR2614	Cullin-1 OS=Arabidopsis thaliana GN=CUL1 PE=1 SV=1
Cluster-24843.128969	mtr-miR482-3p,mtr-miR2604	Putative disease resistance RPP13-like protein 1 OS=Arabidopsis thaliana GN=RPPL1 PE=3 SV=1
Cluster-4546.0	mtr-miR169a	Nucleolar complex protein 2 homolog OS=Homo sapiens GN=NOC2L PE=1 SV=4
Cluster-10605.0	mtr-miR5291a	Retrovirus-related Pol polyprotein from transposon TNT 1-94 OS=Nicotiana tabacum PE=2 SV=1
Cluster-24843.23640	mtr-miR2673a	Enzymatic polyprotein OS=Cauliflower mosaic virus (strain NY8153) GN=ORF V PE=3 SV=1
Cluster-24843.93765	novel_42,novel_298	Calcium-transporting ATPase 2, plasma membrane-type OS=Arabidopsis thaliana GN=ACA2 PE=1 SV=1
Cluster-24843.125172	mtr-miR7696a-3p	Cullin-associated NEDD8-dissociated protein 1 OS=Arabidopsis thaliana GN=CAND1 PE=1 SV=1
Cluster-24843.193728	novel_269	Protein tyrosine phosphatase type IVA 1 OS=Rattus norvegicus GN=Ptp4a1 PE=1 SV=1
Cluster-24843.98852	mtr-miR5239	Putative FBD-associated F-box protein At3g50710 OS=Arabidopsis thaliana GN=At3g50710 PE=4 SV=1
Cluster-21170.0	mtr-miR171h	Nodulation-signaling pathway 2 protein OS=Medicago truncatula GN=NSP2 PE=1 SV=1
Cluster-24843.30583	mtr-miR5562-5p	Rho GTPase-activating protein REN1 OS=Arabidopsis thaliana GN=REN1 PE=1 SV=2
Cluster-24843.38916	novel_130	Transcription factor MYB44 OS=Arabidopsis thaliana GN=MYB44 PE=2 SV=1
Cluster-24843.136	mtr-miR172d-3p,mtr-miR172b,mtr-miR172a	Ethylene-responsive transcription factor RAP2-7 OS=Arabidopsis thaliana GN=RAP2-7 PE=2 SV=2
Cluster-8607.0	novel_180	Solute carrier family 26 member 6 OS=Homo sapiens GN=SLC26A6 PE=1 SV=1
Cluster-24843.148916	mtr-miR5561-3p	Nuclear ribonuclease Z OS=Arabidopsis thaliana GN=NUZ PE=2 SV=3
Cluster-24843.148911	mtr-miR395g	Protein YLS9 OS=Arabidopsis thaliana GN=YLS9 PE=2 SV=1
Cluster-18207.0	novel_215	IQ domain-containing protein C OS=Homo sapiens GN=IQCC PE=2 SV=2
Cluster-24843.1734	novel_269	Sodium- and chloride-dependent GABA transporter 3 OS=Mus musculus GN=Slc6a11 PE=1 SV=2
Cluster-24843.153225	novel_320	D-alanine--D-alanine ligase OS=Bacillus halodurans (strain ATCC BAA-125 / DSM 18197 / FERM 7344 / JCM 9153 / C-125) GN=ddl PE=3 SV=1
Cluster-24843.153226	novel_320	D-alanine--D-alanine ligase OS=Bacillus halodurans (strain ATCC BAA-125 / DSM 18197 / FERM 7344 / JCM 9153 / C-125) GN=ddl PE=3 SV=1
Cluster-24843.136998	mtr-miR2591	2-methylene-furan-3-one reductase OS=Fragaria vesca GN=EO PE=2 SV=2
Cluster-24843.82508	novel_215	Serine/threonine-protein kinase KIPK OS=Arabidopsis thaliana GN=KIPK PE=1 SV=1
Cluster-24843.146701	mtr-miR2673a	Protein indeterminate-domain 5, chloroplastic OS=Arabidopsis thaliana GN=IDD5 PE=1 SV=1
Cluster-30918.0	mtr-miR5244	Rop guanine nucleotide exchange factor 12 OS=Arabidopsis thaliana GN=ROPGEF12 PE=1 SV=1
Cluster-24843.93212	mtr-miR2643a	Chaperone protein ClpB1 OS=Arabidopsis thaliana GN=CLPB1 PE=1 SV=2
Cluster-24843.201346	novel_307,novel_281,mtr-miR2643a	F-box/kelch-repeat protein At3g23880 OS=Arabidopsis thaliana GN=At3g23880 PE=2 SV=1
Cluster-24843.201347	novel_281,novel_307,mtr-miR2643a	F-box/kelch-repeat protein At3g23880 OS=Arabidopsis thaliana GN=At3g23880 PE=2 SV=1
Cluster-24843.176353	mtr-miR172d-3p	Ethylene-responsive transcription factor ERF054 OS=Arabidopsis thaliana GN=ERF054 PE=2 SV=1
Cluster-24843.127417	mtr-miR172d-3p,mtr-miR172b	Glucan endo-1,3-beta-glucosidase 1 OS=Arabidopsis thaliana GN=At1g11820 PE=1 SV=3
Cluster-24843.127418	mtr-miR172b,mtr-miR172d-3p	Glucan endo-1,3-beta-glucosidase 1 OS=Arabidopsis thaliana GN=At1g11820 PE=1 SV=3
Cluster-24843.25919	mtr-miR171e-5p	TMV resistance protein N OS=Nicotiana glutinosa GN=N PE=1 SV=1
Cluster-24843.193471	mtr-miR7696a-3p	Pentatricopeptide repeat-containing protein At3g22150, chloroplastic OS=Arabidopsis thaliana GN=PCMP-E95 PE=2 SV=1
Cluster-24843.123243	mtr-miR167a	Sulfoquinovosyl transferase SQD2 OS=Arabidopsis thaliana GN=SQD2 PE=1 SV=1
Cluster-24843.160132	mtr-miR2630a	Protein kinase byr2 OS=Schizosaccharomyces pombe (strain 972 / ATCC 24843) GN=byr2 PE=1 SV=1
Cluster-24843.160130	mtr-miR5558-3p,novel_96	Protein STRICTOSIDINE SYNTHASE-LIKE 3 OS=Arabidopsis thaliana GN=SSL3 PE=2 SV=1
Cluster-24843.145703	novel_228	Heat stress transcription factor A-6b OS=Arabidopsis thaliana GN=HSFA6b PE=2 SV=1
Cluster-24843.150427	novel_320	Retrovirus-related Pol polyprotein from transposon TNT 1-94 OS=Nicotiana tabacum PE=2 SV=1
Cluster-31258.0	mtr-miR2673a	Importin-4 OS=Homo sapiens GN=IPO4 PE=1 SV=2
Cluster-24843.155326	mtr-miR172d-3p	14-3-3 protein zeta/delta OS=Pongo abelii GN=YWHAZ PE=2 SV=1
Cluster-44871.1	mtr-miR2609a	Protein FAR-RED IMPAIRED RESPONSE 1 OS=Arabidopsis thaliana GN=FAR1 PE=1 SV=1
Cluster-9614.0	mtr-miR5234	Probable ergosterol biosynthetic protein 28 OS=Mus musculus GN=ORF11 PE=2 SV=1
Cluster-27634.0	mtr-miR2673a	Mannosyl-oligosaccharide 1,2-alpha-mannosidase MNS1 OS=Arabidopsis thaliana GN=MNS1 PE=1 SV=1
Cluster-13282.0	mtr-miR319b-5p	Sushi repeat-containing protein SRPX OS=Homo sapiens GN=SRPX PE=1 SV=1
Cluster-24843.93390	mtr-miR5248	TMV resistance protein N OS=Nicotiana glutinosa GN=N PE=1 SV=1
Cluster-24843.130073	mtr-miR5743a	Oligouridylate-binding protein 1 OS=Nicotiana plumbaginifolia GN=UBP1 PE=2 SV=1
Cluster-24843.130074	mtr-miR5743a	Oligouridylate-binding protein 1C OS=Arabidopsis thaliana GN=UBP1C PE=1 SV=1
Cluster-24843.165743	novel_263	K(+) efflux antiporter 4 OS=Arabidopsis thaliana GN=KEA4 PE=2 SV=2
Cluster-24843.165744	novel_94,mtr-miR167b-5p	K(+) efflux antiporter 6 OS=Arabidopsis thaliana GN=KEA6 PE=2 SV=1
Cluster-24843.165748	novel_263	K(+) efflux antiporter 4 OS=Arabidopsis thaliana GN=KEA4 PE=2 SV=2
Cluster-24843.177761	mtr-miR2673a	B3 domain-containing protein At3g18960 OS=Arabidopsis thaliana GN=At3g18960 PE=2 SV=1
Cluster-24843.151632	mtr-miR4414b	Flap endonuclease 1 OS=Glycine max GN=FEN1 PE=2 SV=1
Cluster-24843.124305	mtr-miR2614	Mitochondrial outer membrane protein porin of 36 kDa OS=Solanum tuberosum PE=1 SV=2
Cluster-35901.0	mtr-miR530	Probable E3 ubiquitin-protein ligase RNF217 OS=Xenopus laevis GN=rnf217 PE=2 SV=1
Cluster-24843.41996	mtr-miR2673a	SHC-transforming protein 1 OS=Homo sapiens GN=SHC1 PE=1 SV=4
Cluster-24843.98379	novel_233	T-complex protein 1 subunit zeta 1 OS=Arabidopsis thaliana GN=CCT6A PE=1 SV=1
Cluster-24843.82136	mtr-miR5745b	F-box/LRR-repeat protein At4g29420 OS=Arabidopsis thaliana GN=At4g29420 PE=2 SV=1
Cluster-35118.0	mtr-miR172d-3p	Myosin-9 OS=Arabidopsis thaliana GN=XI-C PE=2 SV=1
Cluster-24843.132102	mtr-miR2673a	Chloroplastic group IIA intron splicing facilitator CRS1, chloroplastic OS=Arabidopsis thaliana GN=At5g16180 PE=3 SV=2
Cluster-26141.0	mtr-miR2111l	SAFB-like transcription modulator OS=Homo sapiens GN=SLTM PE=1 SV=2
Cluster-35872.0	mtr-miR2634	MAP7 domain-containing protein 3 OS=Homo sapiens GN=MAP7D3 PE=1 SV=2
Cluster-24843.65033	mtr-miR2643a	Phototropin-2 OS=Arabidopsis thaliana GN=PHOT2 PE=1 SV=2
Cluster-24843.186800	novel_236	Nicotinamide adenine dinucleotide transporter 1, chloroplastic OS=Arabidopsis thaliana GN=NDT1 PE=1 SV=2
Cluster-24843.33746	novel_322	Pentatricopeptide repeat-containing protein At3g04130, mitochondrial OS=Arabidopsis thaliana GN=At3g04130 PE=2 SV=2
Cluster-24843.156887	mtr-miR5237	ASC1-like protein OS=Solanum lycopersicum PE=2 SV=1
Cluster-24843.156884	mtr-miR5237	ASC1-like protein OS=Solanum lycopersicum PE=2 SV=1
Cluster-24843.156888	mtr-miR5237	ASC1-like protein OS=Solanum lycopersicum PE=2 SV=1
Cluster-24843.2211	mtr-miR5231	IAA-amino acid hydrolase ILR1-like 4 OS=Arabidopsis thaliana GN=ILL4 PE=1 SV=2
Cluster-24843.166786	mtr-miR156a	TMV resistance protein N OS=Nicotiana glutinosa GN=N PE=1 SV=1
Cluster-24843.165822	novel_322	Allene oxide synthase, chloroplastic OS=Linum usitatissimum GN=CYP74A PE=1 SV=1
Cluster-24843.165828	novel_322	Alpha-L-fucosidase 2 OS=Arabidopsis thaliana GN=FUC95A PE=1 SV=1
Cluster-32808.0	mtr-miR2673a	Cyclin-dependent kinase inhibitor 7 OS=Arabidopsis thaliana GN=KRP7 PE=1 SV=2
Cluster-24843.116740	mtr-miR5261	Probable phosphoinositide phosphatase SAC9 OS=Arabidopsis thaliana GN=SAC9 PE=1 SV=1
Cluster-24843.116747	mtr-miR7696c-5p	Photosystem II 5 kDa protein, chloroplastic OS=Gossypium hirsutum GN=PSBT PE=4 SV=1
Cluster-24843.29196	novel_41	E3 ubiquitin-protein ligase NEDD4 OS=Mus musculus GN=Nedd4 PE=1 SV=3
Cluster-24843.29194	novel_36	Protein FAR1-RELATED SEQUENCE 5 OS=Arabidopsis thaliana GN=FRS5 PE=2 SV=1
Cluster-24843.111025	novel_298	Cytochrome P450 CYP736A12 OS=Panax ginseng PE=2 SV=1
Cluster-24843.54104	novel_320	Disease resistance protein RPM1 OS=Arabidopsis thaliana GN=RPM1 PE=1 SV=1
Cluster-24843.143325	mtr-miR2592ap	Probable Xaa-Pro aminopeptidase P OS=Sordaria macrospora (strain ATCC MYA-333 / DSM 997 / K(L3346) / K-hell) GN=AMPP PE=3 SV=1
Cluster-24843.143324	mtr-miR2592ap	Probable Xaa-Pro aminopeptidase P OS=Botryotinia fuckeliana (strain B05.10) GN=ampp PE=3 SV=1
Cluster-24843.128236	mtr-miR2592s-3p	Homoserine kinase OS=Arabidopsis thaliana GN=HSK PE=1 SV=1
Cluster-24843.128237	mtr-miR2592s-3p	Homoserine kinase OS=Arabidopsis thaliana GN=HSK PE=1 SV=1
Cluster-24843.43083	mtr-miR5231	2-succinylbenzoate--CoA ligase, chloroplastic/peroxisomal OS=Arabidopsis thaliana GN=AAE14 PE=1 SV=1
Cluster-24843.63327	mtr-miR396b-5p	Replication factor C subunit 1 OS=Arabidopsis thaliana GN=RFC1 PE=2 SV=1
Cluster-24843.13204	mtr-miR5235a,novel_222	GDSL esterase/lipase At1g71250 OS=Arabidopsis thaliana GN=At1g71250 PE=2 SV=1
Cluster-24843.146428	mtr-miR2661	Cleavage and polyadenylation specificity factor subunit 3-I OS=Arabidopsis thaliana GN=CPSF73-I PE=1 SV=1
Cluster-38430.2	mtr-miR5266	Small integral membrane protein 24 OS=Homo sapiens GN=SMIM24 PE=2 SV=2
Cluster-24843.32375	novel_268	30S ribosomal protein S11, chloroplastic OS=Pisum sativum GN=rps11 PE=3 SV=1
Cluster-24843.93157	mtr-miR2673a	Bifunctional dihydrofolate reductase-thymidylate synthase OS=Glycine max PE=1 SV=1
Cluster-24843.141938	mtr-miR156h-3p	Epimerase family protein SDR39U1 homolog, chloroplastic OS=Arabidopsis thaliana GN=GC1 PE=2 SV=2
Cluster-24843.195851	mtr-miR2673a	ATP-dependent RNA helicase DDX24 OS=Homo sapiens GN=DDX24 PE=1 SV=1
Cluster-24843.148650	mtr-miR156a	Probable LRR receptor-like serine/threonine-protein kinase At3g47570 OS=Arabidopsis thaliana GN=At3g47570 PE=2 SV=1
Cluster-24843.183467	mtr-miR5261	Putative disease resistance protein At4g11170 OS=Arabidopsis thaliana GN=At4g11170 PE=2 SV=1
Cluster-11794.1	mtr-miR5238	Protein ALTERED XYLOGLUCAN 4 OS=Arabidopsis thaliana GN=AXY4 PE=1 SV=1
Cluster-24695.0	mtr-miR2673a,mtr-miR2630a	Translocation protein SEC62 OS=Homo sapiens GN=SEC62 PE=1 SV=1
Cluster-24843.90150	mtr-miR167b-5p,novel_94	K(+) efflux antiporter 4 OS=Arabidopsis thaliana GN=KEA4 PE=2 SV=2
Cluster-24843.108211	novel_299	Mechanosensitive ion channel protein 2, chloroplastic OS=Arabidopsis thaliana GN=MSL2 PE=2 SV=1
Cluster-34799.0	mtr-miR5238	Msx2-interacting protein OS=Homo sapiens GN=SPEN PE=1 SV=1
Cluster-24843.5397	novel_262	Disease resistance protein RLM3 OS=Arabidopsis thaliana GN=RLM3 PE=2 SV=1
Cluster-24843.100673	mtr-miR7701-5p	Eukaryotic translation initiation factor 5B OS=Saccharomyces cerevisiae (strain ATCC 204508 / S288c) GN=FUN12 PE=1 SV=2
Cluster-14394.1	novel_41	Lignin-forming anionic peroxidase OS=Nicotiana sylvestris PE=2 SV=1
Cluster-14394.0	novel_41	Lignin-forming anionic peroxidase OS=Nicotiana sylvestris PE=2 SV=1
Cluster-24843.125008	novel_322	ABC transporter B family member 20 OS=Arabidopsis thaliana GN=ABCB20 PE=1 SV=1
Cluster-24843.85923	novel_95	Protein TRANSPARENT TESTA 12 OS=Arabidopsis thaliana GN=TT12 PE=2 SV=1
Cluster-24843.162716	novel_307,novel_281	Leucine-rich repeat extensin-like protein 6 OS=Arabidopsis thaliana GN=LRX6 PE=2 SV=1
Cluster-24843.49621	mtr-miR5205c,mtr-miR5205b	Protein Brevis radix-like 4 OS=Arabidopsis thaliana GN=BRXL4 PE=2 SV=1
Cluster-24843.108713	mtr-miR5561-3p	Peptidyl-prolyl cis-trans isomerase CYP18-2 OS=Arabidopsis thaliana GN=CYP18-2 PE=2 SV=1
Cluster-43415.0	mtr-miR5239	Cell division cycle and apoptosis regulator protein 1 OS=Homo sapiens GN=CCAR1 PE=1 SV=2
Cluster-24843.19473	novel_123	B3 domain-containing protein Os04g0386900 OS=Oryza sativa subsp. japonica GN=Os04g0386900 PE=2 SV=3
Cluster-24843.132757	mtr-miR2673a	Polyphenol oxidase A1, chloroplastic OS=Vicia faba PE=1 SV=1
Cluster-24843.148608	mtr-miR5272a	Stachyose synthase OS=Pisum sativum GN=STS1 PE=1 SV=1
Cluster-24843.148605	mtr-miR5272a	Stachyose synthase OS=Pisum sativum GN=STS1 PE=1 SV=1
Cluster-24843.147103	novel_285,novel_123	Formin-like protein 1 OS=Oryza sativa subsp. japonica GN=FH1 PE=2 SV=1
Cluster-24843.182777	mtr-miR2655a	Probable LRR receptor-like serine/threonine-protein kinase At4g29180 OS=Arabidopsis thaliana GN=At4g29180 PE=2 SV=2
Cluster-24843.180959	mtr-miR7696a-3p	LOB domain-containing protein 11 OS=Arabidopsis thaliana GN=LBD11 PE=2 SV=2
Cluster-24843.67723	novel_117	Protein FAR1-RELATED SEQUENCE 5 OS=Arabidopsis thaliana GN=FRS5 PE=2 SV=1
Cluster-24843.149151	mtr-miR5269a	Cell division protein FtsZ homolog 2-1, chloroplastic OS=Arabidopsis thaliana GN=FTSZ2-1 PE=1 SV=2
Cluster-24843.4355	mtr-miR1510b-5p	Disease resistance protein RML1A OS=Arabidopsis thaliana GN=RLM1A PE=3 SV=1
Cluster-24843.4351	novel_238,mtr-miR5254	60S ribosomal protein L36a OS=Arabidopsis thaliana GN=RPL36AA PE=2 SV=3
Cluster-24843.146815	mtr-miR2609a	Transcription factor E2FB OS=Arabidopsis thaliana GN=E2FB PE=1 SV=1
Cluster-24843.73309	novel_41	Probable sugar phosphate/phosphate translocator At3g17430 OS=Arabidopsis thaliana GN=At3g17430 PE=1 SV=1
Cluster-24843.149097	novel_222	Transcription factor MYB114 OS=Arabidopsis thaliana GN=MYB114 PE=1 SV=1
Cluster-24843.163755	mtr-miR167b-3p	CSC1-like protein ERD4 OS=Brassica juncea GN=ERD4 PE=3 SV=2
Cluster-24843.149093	mtr-miR159b	ABSCISIC ACID-INSENSITIVE 5-like protein 2 OS=Arabidopsis thaliana GN=DPBF3 PE=1 SV=1
Cluster-14031.0	mtr-miR396b-3p	Sperm protein associated with the nucleus on the X chromosome N3 OS=Homo sapiens GN=SPANXN3 PE=2 SV=1
Cluster-24843.70028	mtr-miR1510a-5p	TMV resistance protein N OS=Nicotiana glutinosa GN=N PE=1 SV=1
Cluster-24843.113974	mtr-miR2673a	Rho GDP-dissociation inhibitor 1 OS=Arabidopsis thaliana GN=GDI1 PE=1 SV=1
Cluster-24843.113972	mtr-miR2673a	Probable methyltransferase PMT10 OS=Arabidopsis thaliana GN=At1g77260 PE=2 SV=1
Cluster-24843.157817	mtr-miR2673a	N-alpha-acetyltransferase 11 OS=Mus musculus GN=Naa11 PE=2 SV=1
Cluster-24843.91652	mtr-miR2592ap	Serine/threonine-protein kinase/endoribonuclease IRE1a OS=Arabidopsis thaliana GN=IRE1A PE=1 SV=1
Cluster-24843.182636	novel_302	Pentatricopeptide repeat-containing protein At3g22470, mitochondrial OS=Arabidopsis thaliana GN=At3g22470 PE=2 SV=1
Cluster-24843.182637	novel_302	Pentatricopeptide repeat-containing protein At3g22470, mitochondrial OS=Arabidopsis thaliana GN=At3g22470 PE=2 SV=1
Cluster-24843.182633	novel_302	Pentatricopeptide repeat-containing protein At3g22470, mitochondrial OS=Arabidopsis thaliana GN=At3g22470 PE=2 SV=1
Cluster-24843.16631	novel_249	Transcription factor bHLH123 OS=Arabidopsis thaliana GN=BHLH123 PE=2 SV=1
Cluster-24843.16630	novel_249	Transcription factor bHLH123 OS=Arabidopsis thaliana GN=BHLH123 PE=2 SV=1
Cluster-24843.114449	mtr-miR5256	Anaphase-promoting complex subunit 2 OS=Arabidopsis thaliana GN=APC2 PE=1 SV=1
Cluster-24843.171297	mtr-miR5266	DnaJ homolog subfamily C member 4 OS=Homo sapiens GN=DNAJC4 PE=1 SV=1
Cluster-24843.71209	mtr-miR2666	TMV resistance protein N OS=Nicotiana glutinosa GN=N PE=1 SV=1
Cluster-24843.75232	novel_172	TMV resistance protein N OS=Nicotiana glutinosa GN=N PE=1 SV=1
Cluster-24843.75231	novel_172	Probable WRKY transcription factor 19 OS=Arabidopsis thaliana GN=WRKY19 PE=2 SV=1
Cluster-24843.75235	novel_284	Probable transcriptional regulator SLK2 OS=Arabidopsis thaliana GN=SLK2 PE=1 SV=1
Cluster-24843.137406	mtr-miR156h-3p	ABC transporter C family member 8 OS=Arabidopsis thaliana GN=ABCC8 PE=2 SV=3
Cluster-24843.49932	novel_302	Pentatricopeptide repeat-containing protein At1g64100 OS=Arabidopsis thaliana GN=At1g64100 PE=2 SV=2
Cluster-24843.86232	mtr-miR2673a	Probable transcription factor GLK1 OS=Oryza sativa subsp. japonica GN=GLK1 PE=2 SV=1
Cluster-24843.86237	mtr-miR5745b	Cytochrome P450 82A2 OS=Glycine max GN=CYP82A2 PE=2 SV=1
Cluster-23130.0	mtr-miR2673a	Ubiquitin carboxyl-terminal hydrolase 38 OS=Mus musculus GN=Usp38 PE=2 SV=2
Cluster-24843.170096	mtr-miR5239	Kinesin-like protein KIF19 OS=Xenopus laevis GN=kif19 PE=2 SV=1
Cluster-24843.134802	novel_247	Formate--tetrahydrofolate ligase OS=Spinacia oleracea PE=1 SV=3
Cluster-24843.60295	novel_41	Nudix hydrolase 9 OS=Arabidopsis thaliana GN=NUDT9 PE=2 SV=1
Cluster-24843.130697	mtr-miR2593e,mtr-miR7701-5p	Cell number regulator 10 OS=Zea mays GN=CNR10 PE=2 SV=1
Cluster-24843.90489	mtr-miR399c	Ankyrin repeat and SAM domain-containing protein 1A OS=Homo sapiens GN=ANKS1A PE=1 SV=4
Cluster-24843.14114	mtr-miR408-3p	Probable cyclic nucleotide-gated ion channel 14 OS=Arabidopsis thaliana GN=CNGC14 PE=2 SV=2
Cluster-24843.10742	novel_126	Fatty acyl-CoA reductase 3 OS=Arabidopsis thaliana GN=FAR3 PE=2 SV=1
Cluster-24843.98037	novel_28	Trafficking protein particle complex II-specific subunit 130 homolog OS=Arabidopsis thaliana GN=TRS130 PE=1 SV=1
Cluster-24843.30340	mtr-miR319a-3p	Signal transducer CD24 OS=Mus musculus GN=Cd24 PE=1 SV=1
Cluster-24843.122884	mtr-miR2630a	Probable glucan 1,3-alpha-glucosidase OS=Arabidopsis thaliana GN=PSL5 PE=1 SV=1
Cluster-24843.158176	novel_302	Pentatricopeptide repeat-containing protein At1g62910 OS=Arabidopsis thaliana GN=At1g62910 PE=2 SV=1
Cluster-24843.178668	mtr-miR396a-3p	Transposon Ty3-G Gag-Pol polyprotein OS=Saccharomyces cerevisiae (strain ATCC 204508 / S288c) GN=TY3B-G PE=1 SV=3
Cluster-24843.127902	mtr-miR2673a	Mechanosensitive ion channel protein 6 OS=Arabidopsis thaliana GN=MSL6 PE=1 SV=1
Cluster-24843.127904	mtr-miR2593a,mtr-miR5561-3p	Protein lap4 OS=Drosophila melanogaster GN=scrib PE=1 SV=1
Cluster-24843.160884	mtr-miR2590h	Choline-phosphate cytidylyltransferase 2 OS=Arabidopsis thaliana GN=CCT2 PE=1 SV=1
Cluster-24843.160883	mtr-miR2590h	Choline-phosphate cytidylyltransferase 2 OS=Arabidopsis thaliana GN=CCT2 PE=1 SV=1
Cluster-24843.114097	mtr-miR2678	Toll/interleukin-1 receptor-like protein OS=Arabidopsis thaliana GN=TIR PE=1 SV=1
Cluster-24843.114092	mtr-miR1510b-5p	TMV resistance protein N OS=Nicotiana glutinosa GN=N PE=1 SV=1
Cluster-24843.139662	mtr-miR7696c-3p	Epsin-3 OS=Saccharomyces cerevisiae (strain ATCC 204508 / S288c) GN=ENT3 PE=1 SV=1
Cluster-24843.143211	mtr-miR5299	Rop guanine nucleotide exchange factor 12 OS=Arabidopsis thaliana GN=ROPGEF12 PE=1 SV=1
Cluster-51832.0	mtr-miR156g-5p,novel_272,mtr-miR156e,mtr-miR156a,mtr-miR156j,mtr-miR156b-5p	Squamosa promoter-binding-like protein 13A OS=Arabidopsis thaliana GN=SPL13A PE=2 SV=1
Cluster-24843.63038	mtr-miR156h-3p	Putative general negative regulator of transcription C16C9.04c OS=Schizosaccharomyces pombe (strain 972 / ATCC 24843) GN=SPAC16C9.04c PE=3 SV=1
Cluster-24843.137873	mtr-miR5239,novel_130	Protein MODIFIER OF SNC1 1 OS=Arabidopsis thaliana GN=MOS1 PE=1 SV=2
Cluster-24843.166964	mtr-miR2586a	BAG family molecular chaperone regulator 1 OS=Arabidopsis thaliana GN=BAG1 PE=1 SV=1
Cluster-24843.2472	mtr-miR319b-5p	GEM-like protein 4 OS=Arabidopsis thaliana GN=At5g08350 PE=2 SV=1
Cluster-24843.5122	novel_249	EPIDERMAL PATTERNING FACTOR-like protein 8 OS=Arabidopsis thaliana GN=EPFL8 PE=1 SV=1
Cluster-24843.168694	mtr-miR1509b	Alpha-L-fucosidase 3 OS=Arabidopsis thaliana GN=FXG1 PE=2 SV=1
Cluster-24843.160703	mtr-miR5561-3p	Scarecrow-like protein 13 OS=Arabidopsis thaliana GN=SCL13 PE=2 SV=2
Cluster-24843.70508	mtr-miR5290	Squamosa promoter-binding-like protein 7 OS=Oryza sativa subsp. indica GN=SPL7 PE=2 SV=1
Cluster-443.0	mtr-miR7701-5p	Putative SERF-like protein OS=Drosophila melanogaster GN=CG17931 PE=3 SV=1
Cluster-24843.145534	mtr-miR2673a	Uncharacterized protein At2g24330 OS=Arabidopsis thaliana GN=At2g24330 PE=2 SV=1
Cluster-45983.0	novel_215	ATPase family AAA domain-containing protein 2 OS=Homo sapiens GN=ATAD2 PE=1 SV=1
Cluster-24843.141531	mtr-miR5561-3p	Tubulin beta-6 chain OS=Arabidopsis thaliana GN=TUBB6 PE=2 SV=1
Cluster-24843.143398	mtr-miR7696a-5p	Protein transport protein Sec61 subunit gamma OS=Oryza sativa subsp. japonica GN=Os02g0178400 PE=3 SV=1
Cluster-24843.179509	mtr-miR167b-5p	Molybdate-anion transporter OS=Takifugu rubripes GN=mfsd5 PE=3 SV=1
Cluster-24843.11846	mtr-miR2600b	Probable leucine-rich repeat receptor-like protein kinase At2g33170 OS=Arabidopsis thaliana GN=At2g33170 PE=2 SV=1
Cluster-24843.187328	mtr-miR482-3p,mtr-miR159b	Putative disease resistance RPP13-like protein 1 OS=Arabidopsis thaliana GN=RPPL1 PE=3 SV=1
Cluster-24843.52898	mtr-miR2586a	Death-associated protein kinase 1 OS=Homo sapiens GN=DAPK1 PE=1 SV=6
Cluster-24843.147465	mtr-miR1510a-3p	U-box domain-containing protein 62 OS=Arabidopsis thaliana GN=PUB62 PE=2 SV=1
Cluster-24843.64914	novel_263	Vignain OS=Vigna mungo PE=1 SV=1
Cluster-24843.178923	novel_272	Zinc finger CCCH domain-containing protein 54 OS=Oryza sativa subsp. japonica GN=Os08g0126700 PE=2 SV=2
Cluster-24843.68963	mtr-miR5239	DEAD-box ATP-dependent RNA helicase 52A OS=Oryza sativa subsp. japonica GN=Os06g0602400 PE=2 SV=2
Cluster-24843.96115	mtr-miR2673a	N-alpha-acetyltransferase 11 OS=Mus musculus GN=Naa11 PE=2 SV=1
Cluster-24843.59107	novel_274	Villin-3 OS=Arabidopsis thaliana GN=VLN3 PE=1 SV=2
Cluster-24843.59105	novel_274	Villin-3 OS=Arabidopsis thaliana GN=VLN3 PE=1 SV=2
Cluster-24843.75801	novel_43	Disease resistance protein RML1A OS=Arabidopsis thaliana GN=RLM1A PE=3 SV=1
Cluster-24843.146724	mtr-miR2586a	Expansin-A20 OS=Arabidopsis thaliana GN=EXPA20 PE=2 SV=1
Cluster-24843.71495	novel_284	BTB/POZ domain-containing protein At3g50780 OS=Arabidopsis thaliana GN=At3g50780 PE=2 SV=1
Cluster-24843.172337	novel_256	TMV resistance protein N OS=Nicotiana glutinosa GN=N PE=1 SV=1
Cluster-24843.129276	mtr-miR5234	Probable cinnamyl alcohol dehydrogenase OS=Medicago sativa GN=CAD2 PE=1 SV=1
Cluster-24843.176178	mtr-miR2592ap	Prolyl 4-hydroxylase 1 OS=Arabidopsis thaliana GN=P4H1 PE=1 SV=1
Cluster-24843.76774	mtr-miR2673a	TMV resistance protein N OS=Nicotiana glutinosa GN=N PE=1 SV=1
Cluster-24843.126943	novel_186	Pre-mRNA-splicing factor ATP-dependent RNA helicase PRP16 OS=Homo sapiens GN=DHX38 PE=1 SV=2
Cluster-24843.204528	mtr-miR2592ap	Putative FBD-associated F-box protein At3g50710 OS=Arabidopsis thaliana GN=At3g50710 PE=4 SV=1
Cluster-24843.61815	mtr-miR2643a	Hsp70-Hsp90 organizing protein 3 OS=Arabidopsis thaliana GN=HOP3 PE=2 SV=1
Cluster-24843.201850	novel_41	UPF0496 protein At1g20180 OS=Arabidopsis thaliana GN=At1g20180 PE=2 SV=2
Cluster-29750.0	mtr-miR2630a	Cyclin-dependent kinase inhibitor 1C OS=Homo sapiens GN=CDKN1C PE=1 SV=1
Cluster-24843.172583	mtr-miR408-3p	Probable cyclic nucleotide-gated ion channel 17 OS=Arabidopsis thaliana GN=CNGC17 PE=2 SV=1
Cluster-24843.133913	novel_299	Branched-chain-amino-acid aminotransferase-like protein 2 OS=Arabidopsis thaliana GN=At5g27410 PE=2 SV=1
Cluster-39396.0	mtr-miR5559-5p	Pro-Pol polyprotein OS=Feline foamy virus GN=pol PE=3 SV=1
Cluster-24843.51525	novel_322	F-box protein At3g12350 OS=Arabidopsis thaliana GN=At3g12350 PE=2 SV=1
Cluster-24843.147995	mtr-miR397-5p	Protein translocase subunit SecA, chloroplastic OS=Pisum sativum GN=secA PE=2 SV=1
Cluster-24843.147990	novel_126	Uncharacterized aarF domain-containing protein kinase At5g05200, chloroplastic OS=Arabidopsis thaliana GN=At5g05200 PE=2 SV=1
Cluster-24843.123733	novel_302	Pentatricopeptide repeat-containing protein At1g03560, mitochondrial OS=Arabidopsis thaliana GN=At1g03560 PE=2 SV=1
Cluster-24843.115000	mtr-miR172a	Protein STABILIZED1 OS=Arabidopsis thaliana GN=STA1 PE=1 SV=1
Cluster-24843.16702	mtr-miR5561-3p	NAC domain-containing protein 90 OS=Arabidopsis thaliana GN=NAC090 PE=2 SV=1
Cluster-24843.28517	mtr-miR2593e	G-type lectin S-receptor-like serine/threonine-protein kinase SRK OS=Arabidopsis thaliana GN=SRK PE=2 SV=1
Cluster-15471.0	mtr-miR2673a	Ras and Rab interactor 3 OS=Mus musculus GN=Rin3 PE=2 SV=2
Cluster-24843.62195	novel_284	Serine/threonine-protein kinase MHK OS=Arabidopsis thaliana GN=MHK PE=2 SV=2
Cluster-24843.163781	novel_242,novel_157	Rhodanese-like/PpiC domain-containing protein 12 OS=Arabidopsis thaliana GN=At5g19370 PE=2 SV=1
Cluster-24843.163780	novel_242,novel_157	Rhodanese-like/PpiC domain-containing protein 12 OS=Arabidopsis thaliana GN=At5g19370 PE=2 SV=1
Cluster-24843.46099	mtr-miR2630a	Choline monooxygenase, chloroplastic OS=Arabidopsis thaliana GN=At4g29890 PE=2 SV=2
Cluster-2341.0	novel_298	ALA-interacting subunit 1 OS=Arabidopsis thaliana GN=ALIS1 PE=1 SV=1
Cluster-24843.174560	novel_74	Caffeic acid 3-O-methyltransferase 1 OS=Populus tremuloides GN=OMT1 PE=1 SV=1
Cluster-24843.203436	mtr-miR1510a-5p	TMV resistance protein N OS=Nicotiana glutinosa GN=N PE=1 SV=1
Cluster-24843.141806	mtr-miR156a	Patellin-6 OS=Arabidopsis thaliana GN=PATL6 PE=2 SV=1
Cluster-24843.93841	novel_215	Putative ribonuclease H protein At1g65750 OS=Arabidopsis thaliana GN=At1g65750 PE=3 SV=1
Cluster-24843.171248	novel_284	Serine/threonine-protein kinase MHK OS=Arabidopsis thaliana GN=MHK PE=2 SV=2
Cluster-24843.125869	mtr-miR5261	Peroxidase 52 OS=Arabidopsis thaliana GN=PER52 PE=2 SV=1
Cluster-24843.164555	mtr-miR5256	Putative receptor-like protein kinase At3g47110 OS=Arabidopsis thaliana GN=At3g47110 PE=3 SV=1
Cluster-24843.164557	mtr-miR5256	Putative receptor-like protein kinase At3g47110 OS=Arabidopsis thaliana GN=At3g47110 PE=3 SV=1
Cluster-24843.164556	mtr-miR5256	Probable LRR receptor-like serine/threonine-protein kinase At3g47570 OS=Arabidopsis thaliana GN=At3g47570 PE=2 SV=1
Cluster-24843.7518	mtr-miR7696a-3p	Cyclic pyranopterin monophosphate synthase accessory protein, mitochondrial OS=Arabidopsis thaliana GN=CNX3 PE=1 SV=1
Cluster-24843.79083	mtr-miR5239	Kinesin-like protein 5 OS=Schizosaccharomyces pombe (strain 972 / ATCC 24843) GN=klp5 PE=1 SV=1
Cluster-24843.158009	novel_235	Mechanosensitive ion channel protein 2, chloroplastic OS=Arabidopsis thaliana GN=MSL2 PE=2 SV=1
Cluster-24843.158002	mtr-miR156j,mtr-miR156b-5p,mtr-miR156a,novel_272,mtr-miR156e,mtr-miR156g-5p	Squamosa promoter-binding-like protein 6 OS=Arabidopsis thaliana GN=SPL6 PE=2 SV=2
Cluster-24843.64163	mtr-miR399a,mtr-miR399r	Putative ribonuclease H protein At1g65750 OS=Arabidopsis thaliana GN=At1g65750 PE=3 SV=1
Cluster-24843.203047	mtr-miR2665,mtr-miR2630a	Lysosomal Pro-X carboxypeptidase OS=Mus musculus GN=Prcp PE=2 SV=2
Cluster-24843.34035	novel_256	Switch 2 OS=Arabidopsis thaliana GN=SWI2 PE=3 SV=1
Cluster-24843.55612	mtr-miR169a	Nuclear transcription factor Y subunit A-1 OS=Arabidopsis thaliana GN=NFYA1 PE=2 SV=1
Cluster-24843.116929	mtr-miR5205c,mtr-miR5205b	Chlorophyll a-b binding protein 7, chloroplastic OS=Solanum lycopersicum GN=CAB7 PE=3 SV=1
Cluster-24843.116928	mtr-miR5205c,mtr-miR5205b	Chlorophyll a-b binding protein 7, chloroplastic OS=Solanum lycopersicum GN=CAB7 PE=3 SV=1
Cluster-24843.156809	mtr-miR5561-3p	Probable galacturonosyltransferase-like 3 OS=Arabidopsis thaliana GN=GATL3 PE=2 SV=1
Cluster-24843.99567	mtr-miR5272f	Fatty acyl-CoA reductase 3 OS=Arabidopsis thaliana GN=FAR3 PE=2 SV=1
Cluster-1076.0	mtr-miR396a-5p	Guanine nucleotide-binding protein subunit beta-like protein OS=Drosophila melanogaster GN=Rack1 PE=1 SV=2
Cluster-6400.0	mtr-miR2666	Retrovirus-related Pol polyprotein from transposon TNT 1-94 OS=Nicotiana tabacum PE=2 SV=1
Cluster-28204.0	mtr-miR5254	Albumin-1 E OS=Pisum sativum PE=3 SV=1
Cluster-38949.0	novel_249	17.8 kDa class I heat shock protein OS=Solanum lycopersicum PE=2 SV=1
Cluster-43987.0	mtr-miR5245	Disease resistance protein TAO1 OS=Arabidopsis thaliana GN=TAO1 PE=3 SV=1
Cluster-24843.181580	mtr-miR319a-3p,mtr-miR159b	Eukaryotic translation initiation factor 2 subunit 3, X-linked OS=Mus musculus GN=Eif2s3x PE=1 SV=2
Cluster-24843.949	mtr-miR5248	Mitotic checkpoint serine/threonine-protein kinase BUB1 OS=Arabidopsis thaliana GN=BUB1 PE=1 SV=1
Cluster-24843.947	mtr-miR5248	Mitotic checkpoint serine/threonine-protein kinase BUB1 OS=Arabidopsis thaliana GN=BUB1 PE=1 SV=1
Cluster-24843.110141	mtr-miR5228	Apoptosis-inducing factor 2 OS=Xenopus tropicalis GN=aifm2 PE=2 SV=1
Cluster-24843.144352	mtr-miR172d-3p,mtr-miR172b	Glucan endo-1,3-beta-glucosidase 1 OS=Arabidopsis thaliana GN=At1g11820 PE=1 SV=3
Cluster-24843.142982	mtr-miR4414b	Transcription factor DIVARICATA OS=Antirrhinum majus GN=DIVARICATA PE=2 SV=1
Cluster-24843.203918	mtr-miR5248	Probable WRKY transcription factor 57 OS=Arabidopsis thaliana GN=WRKY57 PE=2 SV=1
Cluster-24843.102866	novel_247	Calpain-type cysteine protease DEK1 OS=Arabidopsis thaliana GN=DEK1 PE=1 SV=1
Cluster-24843.99680	mtr-miR5231	Uncharacterized AAA domain-containing protein C24B10.10c OS=Schizosaccharomyces pombe (strain 972 / ATCC 24843) GN=SPCC24B10.10c PE=3 SV=1
Cluster-24843.26417	mtr-miR1507-3p,novel_100,novel_320	Putative disease resistance RPP13-like protein 1 OS=Arabidopsis thaliana GN=RPPL1 PE=3 SV=1
Cluster-24843.126311	novel_157	U-box domain-containing protein 6 OS=Arabidopsis thaliana GN=PUB6 PE=2 SV=2
Cluster-45224.1	mtr-miR156a	Ornithine aminotransferase, mitochondrial OS=Homo sapiens GN=OAT PE=1 SV=1
Cluster-45224.0	mtr-miR156a	Ornithine aminotransferase, mitochondrial OS=Homo sapiens GN=OAT PE=1 SV=1
Cluster-24843.73081	mtr-miR2643a,novel_307	F-box/kelch-repeat protein At3g23880 OS=Arabidopsis thaliana GN=At3g23880 PE=2 SV=1
Cluster-24843.40739	mtr-miR172d-3p,mtr-miR172a,mtr-miR172b	Transcription factor bHLH35 OS=Arabidopsis thaliana GN=BHLH35 PE=2 SV=1
Cluster-24843.150864	mtr-miR5231	Mannose-6-phosphate isomerase 2 OS=Arabidopsis thaliana GN=PMI2 PE=1 SV=1
Cluster-8299.2	mtr-miR2673a	Neural proliferation differentiation and control protein 1 OS=Mus musculus GN=Npdc1 PE=2 SV=2
Cluster-8299.0	mtr-miR2673a	Neural proliferation differentiation and control protein 1 OS=Mus musculus GN=Npdc1 PE=2 SV=2
Cluster-24843.2042	novel_247	MADS-box transcription factor 27 OS=Oryza sativa subsp. japonica GN=MADS27 PE=2 SV=2
Cluster-24843.76373	mtr-miR2586a	Maturase K OS=Medicago sativa GN=matK PE=3 SV=2
Cluster-47642.0	mtr-miR2665	Uncharacterized acetyltransferase At3g50280 OS=Arabidopsis thaliana GN=At3g50280 PE=3 SV=1
Cluster-46427.0	mtr-miR2673a	Zinc finger protein 462 OS=Homo sapiens GN=ZNF462 PE=1 SV=3
Cluster-24843.178811	novel_272	Zinc finger CCCH domain-containing protein 54 OS=Oryza sativa subsp. japonica GN=Os08g0126700 PE=2 SV=2
Cluster-24843.97957	novel_100	Putative disease resistance protein RGA3 OS=Solanum bulbocastanum GN=RGA3 PE=2 SV=2
Cluster-24843.8113	mtr-miR169l-3p	Plant intracellular Ras-group-related LRR protein 1 OS=Arabidopsis thaliana GN=PIRL1 PE=2 SV=1
Cluster-24843.172203	mtr-miR5239	LINE-1 retrotransposable element ORF2 protein OS=Homo sapiens PE=1 SV=1
Cluster-24843.172204	mtr-miR5239	Magnesium transporter MRS2-2 OS=Arabidopsis thaliana GN=MRS2-2 PE=2 SV=1
Cluster-24843.83971	mtr-miR156e,mtr-miR5281b	Probable acetyltransferase NSI OS=Oryza sativa subsp. indica GN=NSI PE=3 SV=2
Cluster-24843.39088	mtr-miR2673a	N-alpha-acetyltransferase 11 OS=Mus musculus GN=Naa11 PE=2 SV=1
Cluster-13202.0	mtr-miR5261	Rho guanine nucleotide exchange factor 39 OS=Homo sapiens GN=ARHGEF39 PE=1 SV=1
Cluster-24843.163931	mtr-miR5231	Serine--tRNA ligase, chloroplastic/mitochondrial OS=Arabidopsis thaliana GN=OVA7 PE=2 SV=1
Cluster-24843.158320	novel_272	66 kDa stress protein OS=Physarum polycephalum PE=2 SV=1
Cluster-24843.87134	novel_231	Pto-interacting protein 1 OS=Solanum lycopersicum GN=PTI1 PE=1 SV=2
Cluster-24843.87135	novel_231	Pto-interacting protein 1 OS=Solanum lycopersicum GN=PTI1 PE=1 SV=2
Cluster-24843.8059	novel_233	Probable carboxylesterase Os04g0669500 OS=Oryza sativa subsp. japonica GN=Os04g0669500 PE=3 SV=1
Cluster-24843.123649	mtr-miR172d-3p,mtr-miR172a	Zinc finger CCHC domain-containing protein 8 OS=Xenopus laevis GN=zcchc8 PE=2 SV=1
Cluster-24843.123647	mtr-miR5235a	Exocyst complex component SEC6 OS=Arabidopsis thaliana GN=SEC6 PE=1 SV=1
Cluster-24843.123641	novel_127	Protein GPR107 OS=Mus musculus GN=Gpr107 PE=2 SV=2
Cluster-25376.0	mtr-miR156a	Nuclear pore complex protein Nup153 OS=Homo sapiens GN=NUP153 PE=1 SV=2
Cluster-26970.0	mtr-miR2673a	Histone-lysine N-methyltransferase 2B OS=Homo sapiens GN=KMT2B PE=1 SV=1
Cluster-7142.0	mtr-miR2630a	MICOS complex subunit Mic25 OS=Mus musculus GN=Chchd6 PE=2 SV=2
Cluster-24843.135847	mtr-miR2678	Probable disease resistance protein At4g33300 OS=Arabidopsis thaliana GN=At4g33300 PE=2 SV=3
Cluster-24843.42019	mtr-miR319a-5p	Gamma-glutamyltranspeptidase 1 OS=Arabidopsis thaliana GN=GGT1 PE=2 SV=1
Cluster-24843.153319	novel_302	Pentatricopeptide repeat-containing protein At1g08070, chloroplastic OS=Arabidopsis thaliana GN=PCMP-H12 PE=2 SV=1
Cluster-2731.0	mtr-miR5239	Filament-like plant protein 1 OS=Arabidopsis thaliana GN=FPP1 PE=2 SV=1
Cluster-24843.85118	mtr-miR396a-5p	G-type lectin S-receptor-like serine/threonine-protein kinase At4g03230 OS=Arabidopsis thaliana GN=At4g03230 PE=3 SV=3
Cluster-24843.12141	mtr-miR169l-3p	Plant intracellular Ras-group-related LRR protein 1 OS=Arabidopsis thaliana GN=PIRL1 PE=2 SV=1
Cluster-16118.0	mtr-miR164a	Lysyl oxidase homolog 1 OS=Homo sapiens GN=LOXL1 PE=1 SV=2
Cluster-24843.171704	mtr-miR156a,mtr-miR156b-5p,mtr-miR156j,mtr-miR156g-5p,mtr-miR156e,novel_272	Squamosa promoter-binding-like protein 12 OS=Oryza sativa subsp. japonica GN=SPL12 PE=2 SV=1
Cluster-24843.78234	novel_298	Histone-lysine N-methyltransferase ATXR2 OS=Arabidopsis thaliana GN=ATXR2 PE=2 SV=1
Cluster-24843.128640	mtr-miR2630a	Signal peptide peptidase-like 2 OS=Arabidopsis thaliana GN=SPPL2 PE=2 SV=1
Cluster-24843.106962	mtr-miR2673a	Protein FAR1-RELATED SEQUENCE 5 OS=Arabidopsis thaliana GN=FRS5 PE=2 SV=1
Cluster-24843.106963	mtr-miR169c	Heat stress transcription factor A-5 OS=Arabidopsis thaliana GN=HSFA5 PE=2 SV=1
Cluster-24843.142260	novel_205	Heat stress transcription factor A-4a OS=Arabidopsis thaliana GN=HSFA4A PE=2 SV=1
Cluster-24843.22991	novel_261	Ras-related protein Rab-1A OS=Homo sapiens GN=RAB1A PE=1 SV=3
Cluster-24843.121187	mtr-miR2673a	Transcription factor GTE12 OS=Arabidopsis thaliana GN=GTE12 PE=2 SV=2
Cluster-24843.127654	mtr-miR2598	Protein TIC 22-like, chloroplastic OS=Arabidopsis thaliana GN=TIC22L PE=3 SV=1
Cluster-24843.123935	mtr-miR2673a	Microfibrillar-associated protein 1 OS=Gallus gallus GN=MFAP1 PE=2 SV=1
Cluster-24843.169776	mtr-miR5261	Probable E3 ubiquitin-protein ligase HERC4 OS=Mus musculus GN=Herc4 PE=2 SV=2
Cluster-24843.114888	mtr-miR2666	TMV resistance protein N OS=Nicotiana glutinosa GN=N PE=1 SV=1
Cluster-24843.96971	mtr-miR2669a	Probable protein S-acyltransferase 7 OS=Arabidopsis thaliana GN=PAT07 PE=1 SV=1
Cluster-24843.19952	mtr-miR5228	Probable WRKY transcription factor 19 OS=Arabidopsis thaliana GN=WRKY19 PE=2 SV=1
Cluster-24843.141692	mtr-miR5239,mtr-miR5298d	Serine/threonine protein phosphatase 2A 57 kDa regulatory subunit B' iota isoform OS=Arabidopsis thaliana GN=B'IOTA PE=2 SV=1
Cluster-24843.69070	novel_205	Lysine histidine transporter 1 OS=Arabidopsis thaliana GN=LHT1 PE=1 SV=1
Cluster-24843.69075	novel_190	Omega-amidase,chloroplastic OS=Arabidopsis thaliana GN=NLP3 PE=1 SV=1
Cluster-24843.171466	novel_320	Transposon Tf2-11 polyprotein OS=Schizosaccharomyces pombe (strain 972 / ATCC 24843) GN=Tf2-11 PE=3 SV=1
Cluster-25793.1	mtr-miR396b-5p	Homeobox-leucine zipper protein HDG11 OS=Arabidopsis thaliana GN=HDG11 PE=1 SV=1
Cluster-24843.107710	mtr-miR2673a	WD repeat-containing protein 44 OS=Bos taurus GN=WDR44 PE=1 SV=1
Cluster-24843.78361	mtr-miR1510a-5p	Putative disease resistance RPP13-like protein 1 OS=Arabidopsis thaliana GN=RPPL1 PE=3 SV=1
Cluster-24843.78365	mtr-miR5281b	Serine/threonine-protein kinase CTR1 OS=Arabidopsis thaliana GN=CTR1 PE=1 SV=1
Cluster-24843.138192	mtr-miR2673a	Trihelix transcription factor ASIL2 OS=Arabidopsis thaliana GN=ASIL2 PE=2 SV=1
Cluster-24843.123486	novel_186	Pre-mRNA-splicing factor ATP-dependent RNA helicase PRP16 OS=Homo sapiens GN=DHX38 PE=1 SV=2
Cluster-24843.123485	novel_186	Pre-mRNA-splicing factor ATP-dependent RNA helicase PRP16 OS=Homo sapiens GN=DHX38 PE=1 SV=2
Cluster-24843.74469	mtr-miR156b-5p	Importin-11 OS=Homo sapiens GN=IPO11 PE=1 SV=1
Cluster-28235.0	mtr-miR2673a	Neural Wiskott-Aldrich syndrome protein OS=Homo sapiens GN=WASL PE=1 SV=2
Cluster-24843.121224	mtr-miR7701-5p	Protein SAND OS=Takifugu rubripes GN=sand PE=3 SV=1
Cluster-24843.121221	mtr-miR2643a	Uncharacterized protein C630.12 OS=Schizosaccharomyces pombe (strain 972 / ATCC 24843) GN=SPAC630.12 PE=3 SV=1
Cluster-24843.126793	novel_41	Villin-2 OS=Arabidopsis thaliana GN=VLN2 PE=1 SV=2
Cluster-24843.140075	mtr-miR5298b	AT-hook motif nuclear-localized protein 9 OS=Arabidopsis thaliana GN=AHL9 PE=2 SV=1
Cluster-42783.0	mtr-miR5213-5p	Toll/interleukin-1 receptor-like protein OS=Arabidopsis thaliana GN=TIR PE=1 SV=1
Cluster-24843.201293	mtr-miR2675,mtr-miR397-5p	Laccase-2 OS=Arabidopsis thaliana GN=LAC2 PE=2 SV=1
Cluster-24843.96830	mtr-miR2678	Putative disease resistance protein At4g11170 OS=Arabidopsis thaliana GN=At4g11170 PE=2 SV=1
Cluster-24843.92209	mtr-miR2673a	Phospho-N-acetylmuramoyl-pentapeptide-transferase homolog OS=Arabidopsis thaliana GN=ATTRANS 11 PE=2 SV=3
Cluster-24843.154392	novel_205	F-box/FBD/LRR-repeat protein At5g56420 OS=Arabidopsis thaliana GN=At5g56420 PE=2 SV=1
Cluster-24843.177518	mtr-miR2678	TMV resistance protein N OS=Nicotiana glutinosa GN=N PE=1 SV=1
Cluster-24843.149525	novel_284	Carbonic anhydrase, chloroplastic OS=Pisum sativum PE=1 SV=1
Cluster-24843.89569	mtr-miR7701-5p	Eukaryotic translation initiation factor 5B OS=Saccharomyces cerevisiae (strain ATCC 204508 / S288c) GN=FUN12 PE=1 SV=2
Cluster-24843.125326	mtr-miR397-5p	Cytochrome P450 94A2 OS=Vicia sativa GN=CYP94A2 PE=2 SV=1
Cluster-24843.125320	mtr-miR171e-5p,novel_96	Retrovirus-related Pol polyprotein from transposon TNT 1-94 OS=Nicotiana tabacum PE=2 SV=1
Cluster-51181.0	mtr-miR2630a	WASH complex subunit 7 OS=Homo sapiens GN=KIAA1033 PE=1 SV=2
Cluster-24843.167538	mtr-miR2665	Uncharacterized acetyltransferase At3g50280 OS=Arabidopsis thaliana GN=At3g50280 PE=3 SV=1
Cluster-24843.192421	mtr-miR2673a	Pachytene checkpoint protein 2 homolog OS=Arabidopsis thaliana GN=At4g24710 PE=2 SV=1
Cluster-24843.149897	novel_234	ATP-dependent DNA helicase Q-like 3 OS=Arabidopsis thaliana GN=RECQL3 PE=1 SV=1
Cluster-24843.149890	mtr-miR2666,mtr-miR5248	TMV resistance protein N OS=Nicotiana glutinosa GN=N PE=1 SV=1
Cluster-29038.2	mtr-miR319b-5p	DNA-directed RNA polymerase I subunit RPA34 OS=Homo sapiens GN=CD3EAP PE=1 SV=1
Cluster-47936.0	mtr-miR1510a-5p	Protein unc-13 homolog D OS=Homo sapiens GN=UNC13D PE=1 SV=1
Cluster-24843.43546	mtr-miR2111l	Pentatricopeptide repeat-containing protein At4g01570 OS=Arabidopsis thaliana GN=At4g01570 PE=2 SV=1
Cluster-24843.100270	mtr-miR2651	Vacuolar amino acid transporter 1 OS=Saccharomyces cerevisiae (strain ATCC 204508 / S288c) GN=AVT1 PE=1 SV=1
Cluster-24843.100277	novel_123	HemK methyltransferase family member 2 OS=Homo sapiens GN=N6AMT1 PE=1 SV=3
Cluster-24843.16282	mtr-miR5244	Putative disease resistance protein RGA1 OS=Solanum bulbocastanum GN=RGA1 PE=2 SV=2
Cluster-24843.176661	novel_269	Protein tyrosine phosphatase type IVA 1 OS=Rattus norvegicus GN=Ptp4a1 PE=1 SV=1
Cluster-24843.186512	novel_302	Pentatricopeptide repeat-containing protein At4g19440, chloroplastic OS=Arabidopsis thaliana GN=At4g19440 PE=2 SV=2
Cluster-24843.121670	novel_249	Probable ATP-dependent RNA helicase DHX35 OS=Pongo abelii GN=DHX35 PE=2 SV=1
Cluster-24843.162959	novel_299	Wee1-like protein kinase OS=Arabidopsis thaliana GN=WEE1 PE=1 SV=1
Cluster-45547.0	mtr-miR408-5p	Protein arginine N-methyltransferase 1 OS=Rattus norvegicus GN=Prmt1 PE=1 SV=1
Cluster-24843.175461	mtr-miR5239	Kinesin-like protein KIF19 OS=Xenopus laevis GN=kif19 PE=2 SV=1
Cluster-24843.39396	mtr-miR5239	Kinesin-related protein 13 OS=Dictyostelium discoideum GN=kif13 PE=1 SV=1
Cluster-24843.76953	novel_320	Uncharacterized protein YqkD OS=Bacillus subtilis (strain 168) GN=yqkD PE=4 SV=1
Cluster-24843.91114	novel_269	Protein EI24 homolog OS=Arabidopsis thaliana GN=At4g06676 PE=2 SV=1
Cluster-24843.144476	novel_302	Pentatricopeptide repeat-containing protein At1g03560, mitochondrial OS=Arabidopsis thaliana GN=At1g03560 PE=2 SV=1
Cluster-24843.44962	mtr-miR2643a,novel_307	Eukaryotic translation initiation factor 3 subunit D OS=Homo sapiens GN=EIF3D PE=1 SV=1
Cluster-24843.114769	mtr-miR5231	SWI/SNF complex component SNF12 homolog OS=Arabidopsis thaliana GN=At5g14170 PE=1 SV=1
Cluster-24843.184916	mtr-miR5248	Mitotic checkpoint serine/threonine-protein kinase BUB1 OS=Arabidopsis thaliana GN=BUB1 PE=1 SV=1
Cluster-24843.162402	mtr-miR5297	B-cell receptor-associated protein 31 OS=Pongo abelii GN=BCAP31 PE=2 SV=3
Cluster-24843.162404	mtr-miR5297	B-cell receptor-associated protein 31 OS=Pongo abelii GN=BCAP31 PE=2 SV=3
Cluster-24843.122608	novel_231,novel_46	Probable thimet oligopeptidase OS=Arabidopsis thaliana GN=At1g67690 PE=3 SV=1
Cluster-24843.122601	mtr-miR2119	Alcohol dehydrogenase 1 OS=Trifolium repens GN=ADH1 PE=2 SV=1
Cluster-24843.137166	mtr-miR2673a	UDP-N-acetylmuramoyl-L-alanyl-D-glutamate--2,6-diaminopimelate ligase OS=Bacillus licheniformis (strain ATCC 14580 / DSM 13 / JCM 2505 / NBRC 12200 / NCIMB 9375 / NRRL NRS-1264 / Gibson 46) GN=murE PE=3 SV=1
Cluster-24843.145256	novel_268	Splicing factor 3B subunit 3 OS=Bos taurus GN=SF3B3 PE=2 SV=1
Cluster-24843.99758	novel_231	Endoribonuclease Dicer homolog 1 OS=Arabidopsis thaliana GN=DCL1 PE=1 SV=2
Cluster-24843.160849	mtr-miR5272f	CBS domain-containing protein CBSCBSPB1 OS=Arabidopsis thaliana GN=CBSCBSPB1 PE=1 SV=1
Cluster-24843.108023	mtr-miR2593a,mtr-miR5561-3p	Leucine-rich repeat-containing protein 40 OS=Danio rerio GN=lrrc40 PE=2 SV=1
Cluster-24843.108028	novel_234	Cell division cycle 20.2, cofactor of APC complex OS=Arabidopsis thaliana GN=CDC20-2 PE=1 SV=1
Cluster-24843.184420	novel_249	Probable 2-oxoglutarate-dependent dioxygenase At3g49630 OS=Arabidopsis thaliana GN=At3g50210 PE=2 SV=1
Cluster-24843.202037	mtr-miR5745b	BTB/POZ domain-containing protein At3g44820 OS=Arabidopsis thaliana GN=At3g44820 PE=2 SV=2
Cluster-24843.76850	mtr-miR172c-5p	TMV resistance protein N OS=Nicotiana glutinosa GN=N PE=1 SV=1
Cluster-24843.76857	novel_222	F-box/kelch-repeat protein At3g23880 OS=Arabidopsis thaliana GN=At3g23880 PE=2 SV=1
Cluster-24843.76856	novel_281	F-box/kelch-repeat protein At3g23880 OS=Arabidopsis thaliana GN=At3g23880 PE=2 SV=1
Cluster-24843.144510	mtr-miR2673a	Probable UDP-N-acetylglucosamine--peptide N-acetylglucosaminyltransferase SPINDLY OS=Oryza sativa subsp. japonica GN=SPY PE=3 SV=1
Cluster-24843.135227	mtr-miR172d-3p,mtr-miR172a	Zinc finger CCHC domain-containing protein 8 OS=Xenopus laevis GN=zcchc8 PE=2 SV=1
Cluster-10257.0	mtr-miR5562-5p	Shootin-1 OS=Mus musculus GN=Kiaa1598 PE=1 SV=1
Cluster-24843.127093	novel_247	Binding partner of ACD11 1 OS=Arabidopsis thaliana GN=BPA1 PE=1 SV=1
Cluster-24843.95610	mtr-miR2645	Cytoplasmic tRNA 2-thiolation protein 1 OS=Arabidopsis thaliana GN=NCS6 PE=2 SV=2
Cluster-24843.95611	mtr-miR2645	Cytoplasmic tRNA 2-thiolation protein 1 OS=Arabidopsis thaliana GN=NCS6 PE=2 SV=2
Cluster-24843.95617	mtr-miR2655a	Ribosomal RNA large subunit methyltransferase N OS=Nitrosopumilus maritimus (strain SCM1) GN=rlmN PE=3 SV=1
Cluster-24843.107586	mtr-miR5261	Patatin-like phospholipase domain-containing protein 2 OS=Mus musculus GN=Pnpla2 PE=1 SV=1
Cluster-24843.137086	mtr-miR5281a	Erythroid differentiation-related factor 1 OS=Homo sapiens GN=EDRF1 PE=1 SV=1
Cluster-24843.79426	mtr-miR5255	Probable WRKY transcription factor 19 OS=Arabidopsis thaliana GN=WRKY19 PE=2 SV=1
Cluster-24843.11171	novel_109	T-cell immunomodulatory protein OS=Mus musculus GN=Itfg1 PE=2 SV=2
Cluster-24843.155503	novel_36	AMSH-like ubiquitin thioesterase 1 OS=Arabidopsis thaliana GN=AMSH1 PE=2 SV=1
Cluster-24843.181213	mtr-miR2604	Protein FAR1-RELATED SEQUENCE 11 OS=Arabidopsis thaliana GN=FRS11 PE=2 SV=1
Cluster-24843.154673	mtr-miR156b-5p	E3 UFM1-protein ligase 1 homolog OS=Arabidopsis thaliana GN=At3g46220 PE=1 SV=1
Cluster-24843.74249	mtr-miR159b	ABSCISIC ACID-INSENSITIVE 5-like protein 2 OS=Arabidopsis thaliana GN=DPBF3 PE=1 SV=1
Cluster-24843.27906	mtr-miR5230	Heterogeneous nuclear ribonucleoprotein H OS=Mus musculus GN=Hnrnph1 PE=1 SV=3
Cluster-32062.0	mtr-miR530	Cytoskeleton-associated protein 4 OS=Homo sapiens GN=CKAP4 PE=1 SV=2
Cluster-24843.204223	novel_41	Retrovirus-related Pol polyprotein from transposon TNT 1-94 OS=Nicotiana tabacum PE=2 SV=1
Cluster-24843.13506	novel_316	Wall-associated receptor kinase 2 OS=Arabidopsis thaliana GN=WAK2 PE=1 SV=1
Cluster-24843.82800	mtr-miR2592b-3p	2,3-dimethylmalate lyase OS=Eubacterium barkeri GN=Dml PE=1 SV=1
Cluster-24843.138671	novel_298	Probable methyltransferase PMT23 OS=Arabidopsis thaliana GN=At2g40280 PE=2 SV=2
Cluster-24843.143751	novel_322	Very-long-chain enoyl-CoA reductase OS=Arabidopsis thaliana GN=ECR PE=1 SV=1
Cluster-6837.0	mtr-miR5281a,mtr-miR5281b	Auxin response factor 12 OS=Oryza sativa subsp. indica GN=ARF12 PE=3 SV=1
Cluster-24843.165829	novel_322	Alpha-L-fucosidase 2 OS=Arabidopsis thaliana GN=FUC95A PE=1 SV=1
Cluster-24843.107624	mtr-miR2651	AP-1 complex subunit mu-2 OS=Arabidopsis thaliana GN=AP1M2 PE=1 SV=1
Cluster-24843.107625	mtr-miR2651	AP-1 complex subunit mu-2 OS=Arabidopsis thaliana GN=AP1M2 PE=1 SV=1
Cluster-28212.0	mtr-miR7701-3p,novel_298	Purple acid phosphatase 15 OS=Arabidopsis thaliana GN=PAP15 PE=1 SV=1
Cluster-24843.86122	mtr-miR396a-3p	Cysteine-rich repeat secretory protein 60 OS=Arabidopsis thaliana GN=CRRSP60 PE=1 SV=1
Cluster-24843.153611	mtr-miR5235a	CBL-interacting protein kinase 18 OS=Oryza sativa subsp. japonica GN=CIPK18 PE=2 SV=1
Cluster-24978.1	novel_85	Ubiquitin-associated protein 2 OS=Homo sapiens GN=UBAP2 PE=1 SV=1
Cluster-24843.56475	novel_123	B3 domain-containing protein Os04g0386900 OS=Oryza sativa subsp. japonica GN=Os04g0386900 PE=2 SV=3
Cluster-36903.0	mtr-miR5252	F-box only protein 31 OS=Homo sapiens GN=FBXO31 PE=1 SV=2
Cluster-24843.45925	mtr-miR5261	ATP-dependent DNA helicase PIF1 OS=Rattus norvegicus GN=Pif1 PE=2 SV=1
Cluster-24843.19330	mtr-miR5561-3p	NAC domain-containing protein 90 OS=Arabidopsis thaliana GN=NAC090 PE=2 SV=1
Cluster-24843.130395	mtr-miR5235a	Exocyst complex component SEC6 OS=Arabidopsis thaliana GN=SEC6 PE=1 SV=1
Cluster-24843.182036	mtr-miR172d-3p	Mitogen-activated protein kinase kinase kinase NPK1 OS=Nicotiana tabacum GN=NPK1 PE=1 SV=1
Cluster-24843.103384	mtr-miR167b-3p	Guanine nucleotide-binding protein-like NSN1 OS=Arabidopsis thaliana GN=NSN1 PE=2 SV=1
Cluster-24843.138734	mtr-miR2643a,novel_307	Probable serine/threonine-protein kinase WNK7 OS=Arabidopsis thaliana GN=WNK7 PE=2 SV=1
Cluster-24843.138732	mtr-miR2643a,novel_307	Probable serine/threonine-protein kinase WNK7 OS=Arabidopsis thaliana GN=WNK7 PE=2 SV=1
Cluster-24843.176565	mtr-miR5205c,mtr-miR5205b	ABC transporter B family member 29, chloroplastic OS=Arabidopsis thaliana GN=ABCB29 PE=2 SV=1
Cluster-24843.63873	mtr-miR396b-5p	Ubiquitin carboxyl-terminal hydrolase 21 OS=Arabidopsis thaliana GN=UBP21 PE=2 SV=1
Cluster-24843.184694	mtr-miR5234	Probable zinc metallopeptidase EGY3, chloroplastic OS=Arabidopsis thaliana GN=EGY3 PE=2 SV=1
Cluster-24843.184256	novel_41	Zinc finger BED domain-containing protein DAYSLEEPER OS=Arabidopsis thaliana GN=HAT PE=1 SV=1
Cluster-24843.146803	novel_228	Heat stress transcription factor A-6b OS=Arabidopsis thaliana GN=HSFA6b PE=2 SV=1
Cluster-37005.0	novel_302	Pentatricopeptide repeat-containing protein At3g22470, mitochondrial OS=Arabidopsis thaliana GN=At3g22470 PE=2 SV=1
Cluster-29420.0	mtr-miR5261	ATP-dependent RNA helicase A OS=Homo sapiens GN=DHX9 PE=1 SV=4
Cluster-24843.166355	novel_302,mtr-miR2666	Putative pentatricopeptide repeat-containing protein At1g12700, mitochondrial OS=Arabidopsis thaliana GN=At1g12700 PE=3 SV=1
Cluster-24843.122361	novel_298	Protein GRIP OS=Arabidopsis thaliana GN=GRIP PE=1 SV=2
Cluster-48943.0	mtr-miR2651	Plasminogen receptor (KT) OS=Homo sapiens GN=PLGRKT PE=1 SV=1
Cluster-24843.10623	mtr-miR2665	ABC transporter B family member 11 OS=Arabidopsis thaliana GN=ABCB11 PE=2 SV=1
Cluster-24843.3936	novel_320	Disease resistance protein RPM1 OS=Arabidopsis thaliana GN=RPM1 PE=1 SV=1
Cluster-24843.19687	mtr-miR2666	Transcription factor HEC1 OS=Arabidopsis thaliana GN=HEC1 PE=1 SV=1
Cluster-24843.51657	novel_96	Transposon Ty3-I Gag-Pol polyprotein OS=Saccharomyces cerevisiae (strain ATCC 204508 / S288c) GN=TY3B-I PE=3 SV=2
Cluster-24843.86838	mtr-miR319a-3p,mtr-miR159a,mtr-miR159b	Protein FAR-RED IMPAIRED RESPONSE 1 OS=Arabidopsis thaliana GN=FAR1 PE=1 SV=1
Cluster-24843.8526	mtr-miR2586a	ABC transporter G family member 11 OS=Arabidopsis thaliana GN=ABCG11 PE=1 SV=1
Cluster-24843.107272	mtr-miR2586a	Dephospho-CoA kinase OS=Arabidopsis thaliana GN=COAE PE=2 SV=1
Cluster-24843.88039	mtr-miR2586a	Caffeoylshikimate esterase OS=Arabidopsis thaliana GN=CSE PE=1 SV=1
Cluster-24843.104994	novel_320	Disease resistance protein RPM1 OS=Arabidopsis thaliana GN=RPM1 PE=1 SV=1
Cluster-24843.20349	mtr-miR5561-3p	GDSL esterase/lipase At1g54790 OS=Arabidopsis thaliana GN=At1g54790 PE=2 SV=1
Cluster-24843.127539	novel_205	ABC transporter C family member 2 OS=Arabidopsis thaliana GN=ABCC2 PE=1 SV=2
Cluster-24843.119444	novel_322	Putative clathrin assembly protein At2g01600 OS=Arabidopsis thaliana GN=At2g01600 PE=2 SV=2
Cluster-24843.118710	novel_247	Binding partner of ACD11 1 OS=Arabidopsis thaliana GN=BPA1 PE=1 SV=1
Cluster-26055.0	novel_305	Xylem cysteine proteinase 1 OS=Arabidopsis thaliana GN=XCP1 PE=1 SV=1
Cluster-24843.131513	mtr-miR408-5p	VHS domain-containing protein At3g16270 OS=Arabidopsis thaliana GN=At3g16270 PE=1 SV=1
Cluster-48052.0	mtr-miR2673a	rRNA 2'-O-methyltransferase fibrillarin OS=Mus musculus GN=Fbl PE=2 SV=2
Cluster-24843.120619	mtr-miR172d-3p,mtr-miR172b	Ultraviolet-B receptor UVR8 OS=Arabidopsis thaliana GN=UVR8 PE=1 SV=1
Cluster-24843.28187	novel_284	Eukaryotic translation initiation factor 3 subunit G OS=Mus musculus GN=Eif3g PE=1 SV=2
Cluster-24843.26276	novel_249	Auxin-binding protein T85 OS=Nicotiana tabacum GN=T85 PE=3 SV=1
Cluster-24843.172068	novel_144	Beta-galactosidase 12 OS=Arabidopsis thaliana GN=BGAL12 PE=2 SV=1
Cluster-24843.172069	novel_144	Beta-galactosidase 12 OS=Arabidopsis thaliana GN=BGAL12 PE=2 SV=1
Cluster-24843.163888	mtr-miR172d-3p,mtr-miR172b	Probable receptor-like protein kinase At2g23200 OS=Arabidopsis thaliana GN=At2g23200 PE=3 SV=1
Cluster-24843.90335	mtr-miR5284h,mtr-miR5284b	Guanylate kinase 2 OS=Arabidopsis thaliana GN=GK-2 PE=2 SV=1
Cluster-24843.96591	novel_192	Solute carrier family 35 member F1 OS=Homo sapiens GN=SLC35F1 PE=2 SV=2
Cluster-24843.175474	mtr-miR398b,mtr-miR398a-3p	Histone deacetylase HDT1 OS=Solanum chacoense GN=HDT1 PE=2 SV=1
Cluster-24843.149822	novel_244	Probable serine/threonine-protein kinase At1g54610 OS=Arabidopsis thaliana GN=At1g54610 PE=1 SV=1
Cluster-24843.121818	mtr-miR5261	Putative ATP-dependent helicase HRQ1 OS=Saccharomyces cerevisiae (strain ATCC 204508 / S288c) GN=HRQ1 PE=1 SV=1
Cluster-24843.136145	mtr-miR7696c-3p	HIPL1 protein OS=Arabidopsis thaliana GN=HIPL1 PE=1 SV=2
Cluster-24843.84815	novel_244	Vacuolar protein sorting-associated protein 2 homolog 2 OS=Arabidopsis thaliana GN=VPS2.2 PE=1 SV=2
Cluster-40228.0	mtr-miR172d-3p,mtr-miR172b	E3 ubiquitin-protein ligase FANCL OS=Homo sapiens GN=FANCL PE=1 SV=2
Cluster-40120.0	mtr-miR156a	Regulator of nonsense transcripts 3B OS=Homo sapiens GN=UPF3B PE=1 SV=1
Cluster-3748.0	novel_249	Protein DYAD OS=Arabidopsis thaliana GN=DYAD PE=1 SV=2
Cluster-24843.52703	novel_256	G-type lectin S-receptor-like serine/threonine-protein kinase SD3-1 OS=Arabidopsis thaliana GN=SD31 PE=3 SV=1
Cluster-24843.112701	mtr-miR2673a	Ribosome biogenesis protein BMS1 homolog OS=Homo sapiens GN=BMS1 PE=1 SV=1
Cluster-24843.112703	mtr-miR2673a	Protein argonaute 2 OS=Arabidopsis thaliana GN=AGO2 PE=1 SV=1
Cluster-24843.112702	mtr-miR2673a	Protein argonaute 2 OS=Arabidopsis thaliana GN=AGO2 PE=1 SV=1
Cluster-24843.112705	mtr-miR2673a	Protein argonaute 2 OS=Arabidopsis thaliana GN=AGO2 PE=1 SV=1
Cluster-24843.112706	mtr-miR2673a	Protein argonaute 2 OS=Arabidopsis thaliana GN=AGO2 PE=1 SV=1
Cluster-24843.135319	mtr-miR398a-3p	PERQ amino acid-rich with GYF domain-containing protein 2 OS=Mus musculus GN=Gigyf2 PE=1 SV=2
Cluster-24843.178438	mtr-miR2666	TMV resistance protein N OS=Nicotiana glutinosa GN=N PE=1 SV=1
Cluster-24843.34576	mtr-miR7696a-3p	Cyclic pyranopterin monophosphate synthase accessory protein, mitochondrial OS=Arabidopsis thaliana GN=CNX3 PE=1 SV=1
Cluster-24843.138270	mtr-miR2673a	Uncharacterized protein At2g24330 OS=Arabidopsis thaliana GN=At2g24330 PE=2 SV=1
Cluster-24843.117396	novel_272	Novel plant SNARE 11 OS=Arabidopsis thaliana GN=NPSN11 PE=1 SV=2
Cluster-24843.121761	mtr-miR319d-5p	116 kDa U5 small nuclear ribonucleoprotein component OS=Homo sapiens GN=EFTUD2 PE=1 SV=1
Cluster-24843.121762	novel_130	RuvB-like protein 1 OS=Arabidopsis thaliana GN=RIN1 PE=1 SV=1
Cluster-24843.114264	novel_322	Chaperone protein DnaJ OS=Thermosipho africanus (strain TCF52B) GN=dnaJ PE=3 SV=1
Cluster-24843.114266	novel_322	Chaperone protein DnaJ OS=Thermosipho africanus (strain TCF52B) GN=dnaJ PE=3 SV=1
Cluster-24843.114262	novel_322	Chaperone protein DnaJ OS=Thermosipho africanus (strain TCF52B) GN=dnaJ PE=3 SV=1
Cluster-29477.0	novel_215	ATPase family AAA domain-containing protein 2 OS=Homo sapiens GN=ATAD2 PE=1 SV=1
Cluster-24843.100808	novel_268	Splicing factor 3B subunit 3 OS=Bos taurus GN=SF3B3 PE=2 SV=1
Cluster-24843.100805	novel_268	Splicing factor 3B subunit 3 OS=Mus musculus GN=Sf3b3 PE=2 SV=1
Cluster-24843.139817	novel_247	Riboflavin biosynthesis protein PYRD, chloroplastic OS=Arabidopsis thaliana GN=PYRD PE=1 SV=1
Cluster-24843.134350	mtr-miR2661	Cx9C motif-containing protein 4 OS=Bos taurus GN=CMC4 PE=3 SV=1
Cluster-24843.17333	mtr-miR167b-3p	Transcription factor bHLH63 OS=Arabidopsis thaliana GN=BHLH63 PE=1 SV=1
Cluster-24843.17332	mtr-miR167b-3p	Transcription factor bHLH63 OS=Arabidopsis thaliana GN=BHLH63 PE=1 SV=1
Cluster-24843.118948	mtr-miR5256	Pentatricopeptide repeat-containing protein At1g12620 OS=Arabidopsis thaliana GN=At1g12620 PE=2 SV=1
Cluster-24843.105397	novel_144	Pentatricopeptide repeat-containing protein At2g31400, chloroplastic OS=Arabidopsis thaliana GN=At2g31400 PE=2 SV=1
Cluster-24843.105390	mtr-miR2119	Bax inhibitor 1 OS=Arabidopsis thaliana GN=BI-1 PE=1 SV=1
Cluster-49052.0	mtr-miR396a-3p	Stomatal closure-related actin-binding protein 2 OS=Arabidopsis thaliana GN=SCAB2 PE=2 SV=1
Cluster-24843.107538	novel_247	Riboflavin biosynthesis protein PYRD, chloroplastic OS=Arabidopsis thaliana GN=PYRD PE=1 SV=1
Cluster-24843.149961	mtr-miR2609a	Transcription factor bHLH3 OS=Arabidopsis thaliana GN=BHLH3 PE=2 SV=1
Cluster-24843.127075	novel_173	Probable tRNA N6-adenosine threonylcarbamoyltransferase OS=Nematostella vectensis GN=osgep PE=3 SV=1
Cluster-24843.86051	mtr-miR7701-3p,novel_284	Uncharacterized membrane protein STKORF319 OS=Myxococcus xanthus PE=3 SV=1
Cluster-24843.86052	novel_233	Protein YLS7 OS=Arabidopsis thaliana GN=YLS7 PE=2 SV=1
Cluster-24843.110746	mtr-miR156b-5p	5-methyltetrahydropteroyltriglutamate--homocysteine methyltransferase 1 OS=Oryza sativa subsp. japonica GN=Os12g0623900 PE=2 SV=1
Cluster-24843.117219	mtr-miR2673a	WD repeat-containing protein 44 OS=Bos taurus GN=WDR44 PE=1 SV=1
Cluster-24843.48196	novel_320,mtr-miR482-5p	AP-2 complex subunit beta OS=Homo sapiens GN=AP2B1 PE=1 SV=1
Cluster-24843.48195	mtr-miR482-5p,novel_320	AP-2 complex subunit beta OS=Homo sapiens GN=AP2B1 PE=1 SV=1
Cluster-24843.60495	mtr-miR2673a	Vesicle transport protein SFT2B OS=Rattus norvegicus GN=Sft2d2 PE=2 SV=1
Cluster-24843.120318	mtr-miR2673a	Serine/arginine-rich splicing factor SR45 OS=Arabidopsis thaliana GN=SR45 PE=1 SV=1
Cluster-24843.189296	mtr-miR2673a	Double-strand-break repair protein rad21 homolog OS=Mus musculus GN=Rad21 PE=1 SV=3
Cluster-24843.189293	mtr-miR393b-3p	F-box/LRR-repeat protein At1g67190 OS=Arabidopsis thaliana GN=At1g67190 PE=2 SV=1
Cluster-24843.189292	mtr-miR393b-3p	F-box/LRR-repeat protein At1g67190 OS=Arabidopsis thaliana GN=At1g67190 PE=2 SV=1
Cluster-24843.101025	novel_215	Zinc-finger homeodomain protein 10 OS=Arabidopsis thaliana GN=ZHD10 PE=1 SV=1
Cluster-24843.112331	mtr-miR5239	DEAD-box ATP-dependent RNA helicase 30 OS=Oryza sativa subsp. japonica GN=Os01g0911100 PE=2 SV=2
Cluster-24843.118190	mtr-miR5261,mtr-miR2118	TMV resistance protein N OS=Nicotiana glutinosa GN=N PE=1 SV=1
Cluster-24843.18155	mtr-miR5299	Ubiquitin carboxyl-terminal hydrolase 12 OS=Arabidopsis thaliana GN=UBP12 PE=1 SV=2
Cluster-24843.179714	novel_228	Melanoma-associated antigen D1 OS=Homo sapiens GN=MAGED1 PE=1 SV=3
Cluster-24843.136441	mtr-miR4414b	Flap endonuclease 1 OS=Glycine max GN=FEN1 PE=2 SV=1
Cluster-24843.95134	mtr-miR319d-5p	Uncharacterized mitochondrial protein AtMg00030 OS=Arabidopsis thaliana GN=AtMg00030 PE=4 SV=1
Cluster-24843.178044	mtr-miR5231	Putative glutathione-specific gamma-glutamylcyclotransferase 2 OS=Rattus norvegicus GN=Chac2 PE=2 SV=1
Cluster-24843.182106	novel_256	Protein NRT1/ PTR FAMILY 7.3 OS=Arabidopsis thaliana GN=NPF7.3 PE=1 SV=2
Cluster-28106.0	mtr-miR2673a	Y-box-binding protein 3 OS=Homo sapiens GN=YBX3 PE=1 SV=4
Cluster-24843.74884	mtr-miR7696a-3p	TITAN-like protein OS=Arabidopsis thaliana GN=TTL PE=2 SV=1
Cluster-24843.109258	mtr-miR7696c-3p	HIPL1 protein OS=Arabidopsis thaliana GN=HIPL1 PE=1 SV=2
Cluster-24843.120889	novel_249	UBP1-associated protein 2C OS=Arabidopsis thaliana GN=UBA2C PE=2 SV=1
Cluster-24843.118129	mtr-miR2645	ATP-dependent DNA helicase DDM1 OS=Arabidopsis thaliana GN=DDM1 PE=1 SV=1
Cluster-24843.147781	mtr-miR2604	Protein ea59 OS=Enterobacteria phage lambda GN=ea59 PE=4 SV=1
Cluster-24843.118125	mtr-miR2645	ATP-dependent DNA helicase DDM1 OS=Arabidopsis thaliana GN=DDM1 PE=1 SV=1
Cluster-24843.132891	mtr-miR169g,mtr-miR169a	Probable serine/threonine protein phosphatase 2A regulatory subunit B''delta OS=Arabidopsis thaliana GN=B''DELTA PE=3 SV=1
Cluster-34990.0	mtr-miR2673a	Nexilin OS=Homo sapiens GN=NEXN PE=1 SV=1
Cluster-24843.4512	mtr-miR5213-3p	Cytoplasmic dynein 1 heavy chain 1 OS=Homo sapiens GN=DYNC1H1 PE=1 SV=5
Cluster-24843.77342	novel_302,mtr-miR2666	Pentatricopeptide repeat-containing protein At1g62930, chloroplastic OS=Arabidopsis thaliana GN=At1g62930 PE=2 SV=2
Cluster-24843.77344	novel_28	Putative F-box protein At1g47790 OS=Arabidopsis thaliana GN=At1g47790 PE=3 SV=1
Cluster-24843.176831	mtr-miR166b,mtr-miR166c,mtr-miR166a,novel_294	2-succinylbenzoate--CoA ligase, chloroplastic/peroxisomal OS=Arabidopsis thaliana GN=AAE14 PE=1 SV=1
Cluster-24843.167719	mtr-miR156b-5p	Eukaryotic translation initiation factor 2 subunit alpha OS=Schizosaccharomyces pombe (strain 972 / ATCC 24843) GN=tif211 PE=1 SV=1
Cluster-24843.40062	novel_284	E3 ubiquitin-protein ligase UPL6 OS=Arabidopsis thaliana GN=UPL6 PE=2 SV=1
Cluster-24843.145884	mtr-miR5230	Putative F-box only protein 15 OS=Arabidopsis thaliana GN=FBX15 PE=3 SV=1
Cluster-24843.149089	mtr-miR159b	ABSCISIC ACID-INSENSITIVE 5-like protein 2 OS=Arabidopsis thaliana GN=DPBF3 PE=1 SV=1
Cluster-24843.16405	mtr-miR7701-5p	Beta-glucosidase 13 OS=Oryza sativa subsp. japonica GN=BGLU13 PE=2 SV=2
Cluster-24843.108668	novel_299	Bifunctional dihydroflavonol 4-reductase/flavanone 4-reductase OS=Malus domestica GN=DFR PE=1 SV=1
Cluster-24843.82511	novel_246	Soyasapogenol B glucuronide galactosyltransferase OS=Glycine max GN=GmSGT2 PE=1 SV=1
Cluster-24843.127393	mtr-miR5254	60S ribosomal protein L44 OS=Gossypium hirsutum GN=RPL44 PE=3 SV=3
Cluster-24843.27560	mtr-miR7696a-5p	Putative FBD-associated F-box protein At5g56440 OS=Arabidopsis thaliana GN=At5g56440 PE=3 SV=1
Cluster-33815.0	mtr-miR172a,mtr-miR172b,mtr-miR172d-3p	RNA pseudouridine synthase 7 OS=Oryza sativa subsp. japonica GN=Os02g0512300 PE=2 SV=2
Cluster-24843.106210	mtr-miR5234	Probable cinnamyl alcohol dehydrogenase OS=Medicago sativa GN=CAD2 PE=1 SV=1
Cluster-51710.0	novel_302	Pentatricopeptide repeat-containing protein At1g63130, mitochondrial OS=Arabidopsis thaliana GN=At1g63130 PE=2 SV=1
Cluster-9959.3	novel_262	Disease resistance protein RML1A OS=Arabidopsis thaliana GN=RLM1A PE=3 SV=1
Cluster-9959.0	mtr-miR2612	Toll/interleukin-1 receptor-like protein OS=Arabidopsis thaliana GN=TIR PE=1 SV=1
Cluster-24843.159380	mtr-miR2673a	HD domain-containing protein C4G3.17 OS=Schizosaccharomyces pombe (strain 972 / ATCC 24843) GN=SPCC4G3.17 PE=3 SV=1
Cluster-24843.162384	novel_247	Hexokinase-2, chloroplastic OS=Nicotiana tabacum GN=HXK2 PE=2 SV=1
Cluster-24843.123239	mtr-miR2111l	3-oxo-Delta(4,5)-steroid 5-beta-reductase OS=Arabidopsis thaliana GN=VEP1 PE=1 SV=1
Cluster-24843.123236	mtr-miR172a	Copper transport protein CCH OS=Arabidopsis thaliana GN=CCH PE=1 SV=1
Cluster-24843.167266	mtr-miR2199	Transcription factor bHLH25 OS=Arabidopsis thaliana GN=BHLH25 PE=2 SV=2
Cluster-24843.160128	mtr-miR5558-3p,novel_96	Protein STRICTOSIDINE SYNTHASE-LIKE 3 OS=Arabidopsis thaliana GN=SSL3 PE=2 SV=1
Cluster-26365.1	mtr-miR2592bl-5p	Pentatricopeptide repeat-containing protein At4g01030, mitochondrial OS=Arabidopsis thaliana GN=PCMP-H65 PE=3 SV=2
Cluster-35840.1	mtr-miR2673a	Protein fosB OS=Homo sapiens GN=FOSB PE=2 SV=1
Cluster-35840.2	mtr-miR2673a	Protein fosB OS=Homo sapiens GN=FOSB PE=2 SV=1
Cluster-24843.88243	mtr-miR396b-3p	Mitogen-activated protein kinase kinase kinase 1 OS=Arabidopsis thaliana GN=MEKK1 PE=1 SV=2
Cluster-24843.88245	mtr-miR396b-3p	Mitogen-activated protein kinase kinase kinase 1 OS=Arabidopsis thaliana GN=MEKK1 PE=1 SV=2
Cluster-24843.58748	mtr-miR5282	Putative ribonuclease H protein At1g65750 OS=Arabidopsis thaliana GN=At1g65750 PE=3 SV=1
Cluster-24843.58746	mtr-miR156b-5p	Eukaryotic translation initiation factor 2 subunit alpha OS=Schizosaccharomyces pombe (strain 972 / ATCC 24843) GN=tif211 PE=1 SV=1
Cluster-24843.72651	novel_182	TMV resistance protein N OS=Nicotiana glutinosa GN=N PE=1 SV=1
Cluster-24843.122424	mtr-miR172d-3p	A-kinase anchor protein 17B OS=Mus musculus GN=Akap17b PE=1 SV=2
Cluster-24843.99	mtr-miR2592s-3p	F-box/kelch-repeat protein At3g06240 OS=Arabidopsis thaliana GN=At3g06240 PE=2 SV=1
Cluster-24843.155889	mtr-miR395g	Myosin IB heavy chain OS=Dictyostelium discoideum GN=myoB PE=1 SV=2
Cluster-24843.28536	mtr-miR1510b-5p	Disease resistance protein RML1A OS=Arabidopsis thaliana GN=RLM1A PE=3 SV=1
Cluster-24843.139685	mtr-miR2592s-3p	Homoserine kinase OS=Arabidopsis thaliana GN=HSK PE=1 SV=1
Cluster-31859.0	mtr-miR5261	ATP-dependent RNA helicase A OS=Homo sapiens GN=DHX9 PE=1 SV=4
Cluster-24843.153018	novel_256,novel_205	Putative F-box/FBD/LRR-repeat protein At4g13965 OS=Arabidopsis thaliana GN=At4g13965 PE=4 SV=2
Cluster-24843.133243	mtr-miR408-3p	Putative MO25-like protein At5g47540 OS=Arabidopsis thaliana GN=At5g47540 PE=2 SV=1
Cluster-24843.129013	novel_269	Ubiquitin-conjugating enzyme E2 5 OS=Arabidopsis thaliana GN=UBC5 PE=2 SV=2
Cluster-24843.171111	mtr-miR5234	Putative disease resistance RPP13-like protein 1 OS=Arabidopsis thaliana GN=RPPL1 PE=3 SV=1
Cluster-24843.112675	mtr-miR5231	Autophagy-related protein 18g OS=Arabidopsis thaliana GN=ATG18G PE=2 SV=1
Cluster-24843.112673	novel_322	Thiol:disulfide interchange protein TxlA homolog OS=Synechocystis sp. (strain PCC 6803 / Kazusa) GN=txlA PE=3 SV=1
Cluster-24843.119904	mtr-miR2592ae	Protein PHOTOPERIOD-INDEPENDENT EARLY FLOWERING 1 OS=Arabidopsis thaliana GN=PIE1 PE=1 SV=1
Cluster-24843.119908	mtr-miR2592ae	Protein PHOTOPERIOD-INDEPENDENT EARLY FLOWERING 1 OS=Arabidopsis thaliana GN=PIE1 PE=1 SV=1
Cluster-24843.181306	mtr-miR171e-5p	Talin-1 OS=Homo sapiens GN=TLN1 PE=1 SV=3
Cluster-24843.164362	novel_236	Nicotinamide adenine dinucleotide transporter 1, chloroplastic OS=Arabidopsis thaliana GN=NDT1 PE=1 SV=2
Cluster-24843.164360	novel_236	Nicotinamide adenine dinucleotide transporter 1, chloroplastic OS=Arabidopsis thaliana GN=NDT1 PE=1 SV=2
Cluster-37599.0	mtr-miR2591	2-methylene-furan-3-one reductase OS=Fragaria ananassa GN=EO PE=1 SV=1
Cluster-24843.74729	mtr-miR7696c-3p,mtr-miR7696a-3p	Serine/threonine-protein kinase ATR OS=Arabidopsis thaliana GN=ATR PE=2 SV=2
Cluster-24843.95475	mtr-miR2643a,novel_281,novel_307	F-box/kelch-repeat protein At3g23880 OS=Arabidopsis thaliana GN=At3g23880 PE=2 SV=1
Cluster-24843.107365	novel_322	ABC transporter B family member 20 OS=Arabidopsis thaliana GN=ABCB20 PE=1 SV=1
Cluster-24843.202010	mtr-miR2199	Transcription factor bHLH18 OS=Arabidopsis thaliana GN=BHLH18 PE=2 SV=1
Cluster-24843.142065	novel_215	Serine/threonine-protein kinase KIPK OS=Arabidopsis thaliana GN=KIPK PE=1 SV=1
Cluster-50604.0	mtr-miR2586a	Ankyrin repeat domain-containing protein 11 OS=Homo sapiens GN=ANKRD11 PE=1 SV=3
Cluster-24843.111039	mtr-miR482-3p	Putative disease resistance protein RGA3 OS=Solanum bulbocastanum GN=RGA3 PE=2 SV=2
Cluster-24843.100978	novel_281	Probable receptor-like protein kinase At5g47070 OS=Arabidopsis thaliana GN=At5g47070 PE=1 SV=1
Cluster-24843.143331	mtr-miR2592ap	Probable Xaa-Pro aminopeptidase P OS=Botryotinia fuckeliana (strain B05.10) GN=ampp PE=3 SV=1
Cluster-24843.118977	novel_322	Protein FAM210B OS=Homo sapiens GN=FAM210B PE=1 SV=2
Cluster-24843.128243	mtr-miR5235a	Exocyst complex component SEC6 OS=Arabidopsis thaliana GN=SEC6 PE=1 SV=1
Cluster-24843.113065	mtr-miR2673a	mRNA-decapping enzyme-like protein OS=Arabidopsis thaliana GN=At1g08370 PE=1 SV=2
Cluster-24843.109478	mtr-miR408-5p	Probable dolichyl pyrophosphate Man9GlcNAc2 alpha-1,3-glucosyltransferase OS=Arabidopsis thaliana GN=At5g38460 PE=2 SV=1
Cluster-24843.136484	novel_147	Protein SPA1-RELATED 3 OS=Arabidopsis thaliana GN=SPA3 PE=1 SV=1
Cluster-24843.136481	novel_147	Protein SPA1-RELATED 3 OS=Arabidopsis thaliana GN=SPA3 PE=1 SV=1
Cluster-24843.136482	novel_147	Protein SPA1-RELATED 3 OS=Arabidopsis thaliana GN=SPA3 PE=1 SV=1
Cluster-24843.93129	mtr-miR5231	Putative glutathione-specific gamma-glutamylcyclotransferase 2 OS=Rattus norvegicus GN=Chac2 PE=2 SV=1
Cluster-24843.93124	mtr-miR2673a	Protein FAR1-RELATED SEQUENCE 5 OS=Arabidopsis thaliana GN=FRS5 PE=2 SV=1
Cluster-24843.32362	mtr-miR5287a	Ornithine decarboxylase OS=Datura stramonium PE=2 SV=1
Cluster-24843.24560	mtr-miR5559-5p	CAD protein OS=Homo sapiens GN=CAD PE=1 SV=3
Cluster-24843.87872	mtr-miR2666	Pentatricopeptide repeat-containing protein At1g64100 OS=Arabidopsis thaliana GN=At1g64100 PE=2 SV=2
Cluster-24843.78380	novel_83	F-box protein At3g22700 OS=Arabidopsis thaliana GN=At3g22700 PE=2 SV=1
Cluster-24843.169387	mtr-miR5239	Calcineurin B-like protein 1 OS=Arabidopsis thaliana GN=CBL1 PE=1 SV=3
Cluster-24843.141215	mtr-miR2673a	Splicing factor, suppressor of white-apricot homolog OS=Rattus norvegicus GN=Sfswap PE=2 SV=1
Cluster-24843.149047	mtr-miR5291a,novel_41	Zinc finger BED domain-containing protein DAYSLEEPER OS=Arabidopsis thaliana GN=HAT PE=1 SV=1
Cluster-24843.66366	mtr-miR2604	Protein ea59 OS=Enterobacteria phage lambda GN=ea59 PE=4 SV=1
Cluster-24843.142742	mtr-miR5561-3p	Phosphatidylinositol:ceramide inositolphosphotransferase 2 OS=Arabidopsis thaliana GN=IPCS2 PE=2 SV=1
Cluster-24843.135434	mtr-miR5286b,mtr-miR5286a	Protein SABRE OS=Arabidopsis thaliana GN=SAB PE=1 SV=1
Cluster-24843.135433	mtr-miR5286a,mtr-miR5286b	Protein SABRE OS=Arabidopsis thaliana GN=SAB PE=1 SV=1
Cluster-24843.123801	novel_108	Importin subunit alpha-1a OS=Oryza sativa subsp. japonica GN=Os01g0253300 PE=1 SV=2
Cluster-24843.108261	novel_269	Probable methyltransferase PMT28 OS=Arabidopsis thaliana GN=At1g19430 PE=2 SV=1
Cluster-24843.108260	mtr-miR2630a	Eukaryotic translation initiation factor 2A OS=Schizosaccharomyces pombe (strain 972 / ATCC 24843) GN=SPBC4B4.04 PE=1 SV=1
Cluster-24843.99847	novel_222	Lysine-specific demethylase JMJ25 OS=Arabidopsis thaliana GN=JMJ25 PE=1 SV=1
Cluster-19416.0	mtr-miR2673a	Nexilin OS=Homo sapiens GN=NEXN PE=1 SV=1
Cluster-24843.92152	novel_117	Putative glycerol-3-phosphate transporter 1 OS=Arabidopsis thaliana GN=At3g47420 PE=2 SV=1
Cluster-24843.101111	mtr-miR5231,mtr-miR171e-5p	Mitochondrial outer membrane protein porin 6 OS=Oryza sativa subsp. japonica GN=VDAC6 PE=2 SV=1
Cluster-24843.101112	mtr-miR171e-5p,mtr-miR5231	Mitochondrial outer membrane protein porin 6 OS=Oryza sativa subsp. japonica GN=VDAC6 PE=2 SV=1
Cluster-24843.101113	mtr-miR171e-5p,mtr-miR5231	Mitochondrial outer membrane protein porin 6 OS=Oryza sativa subsp. japonica GN=VDAC6 PE=2 SV=1
Cluster-51312.1	novel_246	Exocyst complex component EXO70A1 OS=Arabidopsis thaliana GN=EXO70A1 PE=1 SV=1
Cluster-24843.162701	mtr-miR172a	Protein LURP-one-related 4 OS=Arabidopsis thaliana GN=At1g63410 PE=3 SV=1
Cluster-24843.42909	novel_28,novel_43,novel_83	Putative F-box protein At1g47790 OS=Arabidopsis thaliana GN=At1g47790 PE=3 SV=1
Cluster-38574.1	mtr-miR2673a	Podocalyxin-like protein 2 OS=Mus musculus GN=Podxl2 PE=2 SV=2
Cluster-24843.166135	novel_173	NifU-like protein 2, chloroplastic OS=Arabidopsis thaliana GN=NIFU2 PE=1 SV=1
Cluster-24843.147841	mtr-miR5745b	DeSI-like protein At4g17486 OS=Arabidopsis thaliana GN=At4g17486 PE=2 SV=1
Cluster-24843.148613	mtr-miR172d-3p	Mitogen-activated protein kinase kinase kinase NPK1 OS=Nicotiana tabacum GN=NPK1 PE=1 SV=1
Cluster-46103.0	mtr-miR2643a	WAT1-related protein At1g68170 OS=Arabidopsis thaliana GN=At1g68170 PE=3 SV=1
Cluster-24843.80283	mtr-miR5298b	AT-hook motif nuclear-localized protein 9 OS=Arabidopsis thaliana GN=AHL9 PE=2 SV=1
Cluster-24843.96072	mtr-miR156a,mtr-miR319b-5p	L-ascorbate peroxidase 3, peroxisomal OS=Arabidopsis thaliana GN=APX3 PE=1 SV=1
Cluster-24843.132397	mtr-miR5256	Pentatricopeptide repeat-containing protein At1g12620 OS=Arabidopsis thaliana GN=At1g12620 PE=2 SV=1
Cluster-24843.82468	mtr-miR7701-5p	Cytochrome P450 710A1 OS=Arabidopsis thaliana GN=CYP710A1 PE=1 SV=1
Cluster-24843.132984	mtr-miR5245,mtr-miR2118,mtr-miR5261	TMV resistance protein N OS=Nicotiana glutinosa GN=N PE=1 SV=1
Cluster-24843.102114	mtr-miR7696a-3p	Adenine phosphoribosyltransferase 3 OS=Arabidopsis thaliana GN=APT3 PE=1 SV=1
Cluster-24843.102117	novel_256	TMV resistance protein N OS=Nicotiana glutinosa GN=N PE=1 SV=1
Cluster-24843.73310	novel_41	Probable sugar phosphate/phosphate translocator At3g17430 OS=Arabidopsis thaliana GN=At3g17430 PE=1 SV=1
Cluster-24843.127719	mtr-miR7701-5p	Pyruvate kinase, cytosolic isozyme OS=Nicotiana tabacum PE=2 SV=1
Cluster-19689.0	mtr-miR2673a	Rabankyrin-5 OS=Homo sapiens GN=ANKFY1 PE=1 SV=2
Cluster-24843.131618	mtr-miR2673a	Transcription factor GTE12 OS=Arabidopsis thaliana GN=GTE12 PE=2 SV=2
Cluster-24843.70033	mtr-miR2634	Probable serine/threonine-protein kinase At1g54610 OS=Arabidopsis thaliana GN=At1g54610 PE=1 SV=1
Cluster-24843.7845	mtr-miR2673a	Splicing factor, arginine/serine-rich 19 OS=Homo sapiens GN=SCAF1 PE=1 SV=3
Cluster-24843.120873	mtr-miR172d-3p	Protein NLP6 OS=Arabidopsis thaliana GN=NLP6 PE=2 SV=2
Cluster-24843.94969	mtr-miR5248	TMV resistance protein N OS=Nicotiana glutinosa GN=N PE=1 SV=1
Cluster-24843.137008	novel_74	Probable disease resistance protein RPP1 OS=Arabidopsis thaliana GN=RPP1 PE=2 SV=1
Cluster-24549.0	mtr-miR408-5p	Protein arginine N-methyltransferase 1 OS=Mus musculus GN=Prmt1 PE=1 SV=1
Cluster-24843.191380	novel_42	Probable WRKY transcription factor 67 OS=Arabidopsis thaliana GN=WRKY67 PE=2 SV=1
Cluster-24843.135749	novel_42,novel_298	Calcium-transporting ATPase 2, plasma membrane-type OS=Arabidopsis thaliana GN=ACA2 PE=1 SV=1
Cluster-24843.197566	mtr-miR2673a	Retrovirus-related Pol polyprotein from transposon TNT 1-94 OS=Nicotiana tabacum PE=2 SV=1
Cluster-24843.197567	mtr-miR2673a	Retrovirus-related Pol polyprotein from transposon TNT 1-94 OS=Nicotiana tabacum PE=2 SV=1
Cluster-24843.197568	mtr-miR2673a	Retrovirus-related Pol polyprotein from transposon TNT 1-94 OS=Nicotiana tabacum PE=2 SV=1
Cluster-24843.80329	mtr-miR2673a	Diacylglycerol O-acyltransferase 1 OS=Arabidopsis thaliana GN=DGAT1 PE=1 SV=2
Cluster-24843.12439	novel_192	ATP-dependent DNA helicase RecQ OS=Pasteurella multocida (strain Pm70) GN=recQ PE=3 SV=1
Cluster-24843.196101	mtr-miR408-3p	Probable cyclic nucleotide-gated ion channel 14 OS=Arabidopsis thaliana GN=CNGC14 PE=2 SV=2
Cluster-24843.115706	mtr-miR5290,mtr-miR5561-3p	mRNA turnover protein 4 homolog OS=Bos taurus GN=MRTO4 PE=2 SV=1
Cluster-24843.16606	mtr-miR2609a	TMV resistance protein N OS=Nicotiana glutinosa GN=N PE=1 SV=1
Cluster-7328.2	mtr-miR396b-3p	Dihydrolipoyl dehydrogenase, mitochondrial OS=Homo sapiens GN=DLD PE=1 SV=2
Cluster-49372.0	mtr-miR156d-3p	E3 ubiquitin-protein ligase TRIP12 OS=Homo sapiens GN=TRIP12 PE=1 SV=1
Cluster-25538.0	mtr-miR5287a	Ornithine decarboxylase OS=Datura stramonium PE=2 SV=1
Cluster-24843.79065	mtr-miR2592b-3p	Mediator of RNA polymerase II transcription subunit 33A OS=Arabidopsis thaliana GN=MED33A PE=1 SV=1
Cluster-24843.79064	mtr-miR2592b-3p	Mediator of RNA polymerase II transcription subunit 33A OS=Arabidopsis thaliana GN=MED33A PE=1 SV=1
Cluster-24843.75227	mtr-miR5244,mtr-miR5255	Putative disease resistance protein At4g11170 OS=Arabidopsis thaliana GN=At4g11170 PE=2 SV=1
Cluster-24843.75223	novel_299	Probable xyloglucan endotransglucosylase/hydrolase protein 6 OS=Arabidopsis thaliana GN=XTH6 PE=2 SV=2
Cluster-24843.31529	mtr-miR162	Malonyl-CoA decarboxylase, mitochondrial OS=Homo sapiens GN=MLYCD PE=1 SV=3
Cluster-24843.163486	novel_233	Peroxisomal (S)-2-hydroxy-acid oxidase OS=Spinacia oleracea PE=1 SV=1
Cluster-24843.182273	mtr-miR399c	U-box domain-containing protein 33 OS=Arabidopsis thaliana GN=PUB33 PE=2 SV=2
Cluster-24843.196308	mtr-miR172c-5p	TMV resistance protein N OS=Nicotiana glutinosa GN=N PE=1 SV=1
Cluster-24843.80659	mtr-miR7696a-3p	Adenine phosphoribosyltransferase 3 OS=Arabidopsis thaliana GN=APT3 PE=1 SV=1
Cluster-24843.87179	mtr-miR167b-3p	Cysteine proteinase RD19a OS=Arabidopsis thaliana GN=RD19A PE=2 SV=1
Cluster-24843.87176	mtr-miR167b-3p	Myosin-1 OS=Arabidopsis thaliana GN=VIII-1 PE=1 SV=1
Cluster-24843.87171	mtr-miR172d-5p	GDSL esterase/lipase APG OS=Arabidopsis thaliana GN=APG PE=1 SV=1
Cluster-24843.78270	mtr-miR5239	Putative FBD-associated F-box protein At1g50980 OS=Arabidopsis thaliana GN=At1g50980 PE=3 SV=1
Cluster-24843.141908	novel_205	Elongation factor Ts, mitochondrial OS=Ricinus communis GN=EFTS PE=3 SV=1
Cluster-24843.145958	mtr-miR2592ap	Helicase protein MOM1 OS=Arabidopsis thaliana GN=MOM1 PE=1 SV=1
Cluster-24843.116351	mtr-miR5234	Putative disease resistance RPP13-like protein 1 OS=Arabidopsis thaliana GN=RPPL1 PE=3 SV=1
Cluster-24843.129701	mtr-miR5272a	Hydroxyacylglutathione hydrolase cytoplasmic OS=Arabidopsis thaliana GN=GLX2-2 PE=1 SV=2
Cluster-24843.133336	mtr-miR5298d	60S ribosomal protein L12 OS=Prunus armeniaca GN=RPL12 PE=2 SV=1
Cluster-34704.0	novel_42	Dynamin-2 OS=Homo sapiens GN=DNM2 PE=1 SV=2
Cluster-35317.0	mtr-miR398a-5p	Liprin-beta-1 OS=Homo sapiens GN=PPFIBP1 PE=1 SV=2
Cluster-24843.77917	mtr-miR169l-3p	Metal tolerance protein C4 OS=Arabidopsis thaliana GN=MTPC4 PE=2 SV=1
Cluster-24843.7439	mtr-miR2673a	UBX domain-containing protein 2B OS=Gallus gallus GN=UBXN2B PE=2 SV=1
Cluster-24843.79186	mtr-miR5231	BAG family molecular chaperone regulator 1 OS=Arabidopsis thaliana GN=BAG1 PE=1 SV=1
Cluster-48827.0	novel_305	39S ribosomal protein L55, mitochondrial OS=Homo sapiens GN=MRPL55 PE=1 SV=1
Cluster-24843.81009	novel_43	Putative F-box protein At1g47790 OS=Arabidopsis thaliana GN=At1g47790 PE=3 SV=1
Cluster-24843.43770	novel_272,mtr-miR156b-5p,mtr-miR156a	Splicing regulatory glutamine/lysine-rich protein 1 OS=Rattus norvegicus GN=Srek1 PE=1 SV=1
Cluster-37283.1	mtr-miR5254	LRR receptor-like serine/threonine-protein kinase EFR OS=Arabidopsis thaliana GN=EFR PE=1 SV=1
Cluster-24843.114083	novel_322	Isoflavone reductase OS=Medicago sativa GN=IFR PE=1 SV=1
Cluster-24843.131850	mtr-miR5231	Sugar transport protein 1 OS=Arabidopsis thaliana GN=STP1 PE=1 SV=2
Cluster-24843.118880	mtr-miR5239	Chaperone protein DnaJ OS=Staphylococcus epidermidis (strain ATCC 12228) GN=dnaJ PE=3 SV=1
Cluster-50837.0	mtr-miR156a	Uncharacterized protein C8orf76 OS=Homo sapiens GN=C8orf76 PE=2 SV=1
Cluster-27600.0	mtr-miR7701-3p	Metalloreductase STEAP2 OS=Homo sapiens GN=STEAP2 PE=1 SV=3
Cluster-24843.124912	mtr-miR5562-5p	Homeobox-leucine zipper protein HAT4 OS=Arabidopsis thaliana GN=HAT4 PE=1 SV=1
Cluster-24843.137844	mtr-miR5284h,mtr-miR5284b	Guanylate kinase 2 OS=Arabidopsis thaliana GN=GK-2 PE=2 SV=1
Cluster-24843.137843	mtr-miR5284h,mtr-miR5284b	Guanylate kinase 2 OS=Arabidopsis thaliana GN=GK-2 PE=2 SV=1
Cluster-24843.126516	mtr-miR2630a	Receptor-like protein kinase HAIKU2 OS=Arabidopsis thaliana GN=IKU2 PE=1 SV=1
Cluster-37015.0	mtr-miR5234	General transcription factor IIH subunit 2 OS=Homo sapiens GN=GTF2H2 PE=1 SV=1
Cluster-24843.109312	mtr-miR5205b,mtr-miR5205c	Probable leucine-rich repeat receptor-like protein kinase At5g49770 OS=Arabidopsis thaliana GN=At5g49770 PE=2 SV=1
Cluster-24843.115844	mtr-miR2673a	Tubulin beta-5 chain OS=Arabidopsis thaliana GN=TUBB5 PE=2 SV=1
Cluster-24843.36888	novel_322	Probably inactive receptor-like protein kinase At2g46850 OS=Arabidopsis thaliana GN=At2g46850 PE=3 SV=1
Cluster-24843.160773	novel_186	GPI ethanolamine phosphate transferase 2 OS=Homo sapiens GN=PIGG PE=1 SV=1
Cluster-24843.145505	mtr-miR7701-5p	Probable steroid-binding protein 3 OS=Arabidopsis thaliana GN=MP3 PE=1 SV=1
Cluster-34198.0	mtr-miR2673a	E3 ubiquitin-protein ligase MARCH6 OS=Homo sapiens GN=MARCH6 PE=1 SV=2
Cluster-24843.65804	mtr-miR5558-5p	Mitogen-activated protein kinase kinase kinase YODA OS=Arabidopsis thaliana GN=YDA PE=1 SV=1
Cluster-24843.109296	novel_269	Protein EI24 homolog OS=Arabidopsis thaliana GN=At4g06676 PE=2 SV=1
Cluster-24843.61796	novel_269,novel_247	Heat stress transcription factor A-8 OS=Arabidopsis thaliana GN=HSFA8 PE=2 SV=1
Cluster-24843.61797	novel_269,novel_247	Heat stress transcription factor A-8 OS=Arabidopsis thaliana GN=HSFA8 PE=2 SV=1
Cluster-24843.61793	novel_247,novel_269	Heat stress transcription factor A-8 OS=Arabidopsis thaliana GN=HSFA8 PE=2 SV=1
Cluster-24843.189953	mtr-miR393b-3p	Heterogeneous nuclear ribonucleoproteins A2/B1 OS=Bos taurus GN=HNRNPA2B1 PE=2 SV=1
Cluster-24843.175750	novel_192	Chlorophyll(ide) b reductase NOL, chloroplastic OS=Oryza sativa subsp. japonica GN=NOL PE=1 SV=1
Cluster-34414.0	mtr-miR167b-5p	Protein FAM98A OS=Homo sapiens GN=FAM98A PE=1 SV=1
Cluster-24843.187210	mtr-miR2655a	Basic 7S globulin OS=Glycine max GN=BG PE=1 SV=2
Cluster-24843.142628	mtr-miR319b-5p,mtr-miR156a	L-ascorbate peroxidase 3, peroxisomal OS=Arabidopsis thaliana GN=APX3 PE=1 SV=1
Cluster-24843.166628	mtr-miR319b-5p	L-ascorbate peroxidase 3, peroxisomal OS=Arabidopsis thaliana GN=APX3 PE=1 SV=1
Cluster-24843.166626	mtr-miR171a,mtr-miR171b,mtr-miR171d,mtr-miR171c,mtr-miR171f,mtr-miR171e-3p	Scarecrow-like protein 6 OS=Arabidopsis thaliana GN=SCL6 PE=1 SV=1
Cluster-47329.0	mtr-miR2673a	CUE domain-containing protein 2 OS=Rattus norvegicus GN=Cuedc2 PE=2 SV=1
Cluster-24843.80592	mtr-miR408-5p	Cyclin-U1-1 OS=Arabidopsis thaliana GN=CYCU1-1 PE=1 SV=1
Cluster-24843.88746	mtr-miR5248	Glutathione S-transferase T3 OS=Arabidopsis thaliana GN=GSTT3 PE=2 SV=1
Cluster-24843.88748	mtr-miR5248	Glutathione S-transferase T3 OS=Arabidopsis thaliana GN=GSTT3 PE=2 SV=1
Cluster-24843.108441	novel_157	COBW domain-containing protein 2 OS=Homo sapiens GN=CBWD2 PE=1 SV=1
Cluster-24843.109311	mtr-miR5205c,mtr-miR5205b	Probable leucine-rich repeat receptor-like protein kinase At5g49770 OS=Arabidopsis thaliana GN=At5g49770 PE=2 SV=1
Cluster-24843.109318	mtr-miR2673a	Seed biotin-containing protein SBP65 OS=Pisum sativum GN=SBP65 PE=1 SV=1
Cluster-24843.172309	novel_269	Serine/threonine protein phosphatase 2A 57 kDa regulatory subunit B' iota isoform OS=Arabidopsis thaliana GN=B'IOTA PE=2 SV=1
Cluster-25450.0	mtr-miR172d-3p,mtr-miR172b	RING-H2 finger protein ATL63 OS=Arabidopsis thaliana GN=ATL63 PE=2 SV=1
Cluster-24843.151911	novel_186	GDSL esterase/lipase At5g22810 OS=Arabidopsis thaliana GN=At5g22810 PE=3 SV=3
Cluster-24843.151912	novel_186	GDSL esterase/lipase At5g22810 OS=Arabidopsis thaliana GN=At5g22810 PE=3 SV=3
Cluster-24843.176103	mtr-miR2673a	BEL1-like homeodomain protein 9 OS=Arabidopsis thaliana GN=BLH9 PE=1 SV=1
Cluster-24843.152497	mtr-miR5230	Probable galacturonosyltransferase 3 OS=Arabidopsis thaliana GN=GAUT3 PE=2 SV=2
Cluster-24843.179980	mtr-miR5231	F-box/LRR-repeat protein At3g59200 OS=Arabidopsis thaliana GN=At3g59200 PE=2 SV=1
Cluster-24843.37769	mtr-miR7696d-5p,mtr-miR7696c-5p,mtr-miR7696a-5p	Annexin-like protein RJ4 OS=Fragaria ananassa PE=2 SV=2
Cluster-24843.178059	novel_284	Probable dolichyl pyrophosphate Glc1Man9GlcNAc2 alpha-1,3-glucosyltransferase OS=Arabidopsis thaliana GN=At2g44660 PE=2 SV=3
Cluster-24843.22931	novel_249	LINE-1 reverse transcriptase homolog OS=Nycticebus coucang PE=3 SV=1
Cluster-24843.118396	mtr-miR2119	Alcohol dehydrogenase 1 OS=Trifolium repens GN=ADH1 PE=2 SV=1
Cluster-24843.118397	mtr-miR2119	Alcohol dehydrogenase 1 OS=Trifolium repens GN=ADH1 PE=2 SV=1
Cluster-24843.123743	mtr-miR2119	ATP-dependent Clp protease proteolytic subunit-related protein 4, chloroplastic OS=Arabidopsis thaliana GN=CLPR4 PE=1 SV=1
Cluster-24843.42747	novel_307	Ethylene-overproduction protein 1 OS=Arabidopsis thaliana GN=ETO1 PE=1 SV=2
Cluster-24843.16738	mtr-miR5559-5p	Oligopeptide transporter 1 OS=Arabidopsis thaliana GN=OPT1 PE=2 SV=1
Cluster-24843.16739	mtr-miR5559-5p	Oligopeptide transporter 1 OS=Arabidopsis thaliana GN=OPT1 PE=2 SV=1
Cluster-24843.165573	mtr-miR2638a	ATP-dependent Clp protease proteolytic subunit-related protein 2, chloroplastic OS=Arabidopsis thaliana GN=CLPR2 PE=1 SV=1
Cluster-24843.192653	mtr-miR5230	Putative ribonuclease H protein At1g65750 OS=Arabidopsis thaliana GN=At1g65750 PE=3 SV=1
Cluster-41129.0	novel_126	Olfactory receptor 2M3 OS=Homo sapiens GN=OR2M3 PE=2 SV=1
Cluster-10575.0	mtr-miR2612	Toll/interleukin-1 receptor-like protein OS=Arabidopsis thaliana GN=TIR PE=1 SV=1
Cluster-24843.152510	novel_231	Probable LRR receptor-like serine/threonine-protein kinase At2g24230 OS=Arabidopsis thaliana GN=At2g24230 PE=2 SV=1
Cluster-24843.54850	novel_117	Cysteine-rich receptor-like protein kinase 25 OS=Arabidopsis thaliana GN=CRK25 PE=3 SV=1
Cluster-24843.157160	mtr-miR2609a	Protein LURP-one-related 7 OS=Arabidopsis thaliana GN=At2g30270 PE=2 SV=1
Cluster-24843.143091	mtr-miR2665	Proline-rich receptor-like protein kinase PERK5 OS=Arabidopsis thaliana GN=PERK5 PE=2 SV=1
Cluster-24843.129631	mtr-miR5237	Probable phospholipid hydroperoxide glutathione peroxidase OS=Helianthus annuus GN=GPXHA-2 PE=2 SV=1
Cluster-12181.0	mtr-miR2673a	Rho GTPase-activating protein 33 OS=Mus musculus GN=Arhgap33 PE=1 SV=1
Cluster-24843.2061	mtr-miR1510b-5p	Disease resistance protein RML1A OS=Arabidopsis thaliana GN=RLM1A PE=3 SV=1
Cluster-24843.49937	novel_316	Receptor-like protein kinase 5 OS=Arabidopsis thaliana GN=RLK5 PE=1 SV=1
Cluster-24843.116934	mtr-miR156a	Protein TIME FOR COFFEE OS=Arabidopsis thaliana GN=TIC PE=1 SV=2
Cluster-24843.116930	mtr-miR5205c,mtr-miR5205b	Chlorophyll a-b binding protein 7, chloroplastic OS=Solanum lycopersicum GN=CAB7 PE=3 SV=1
Cluster-24843.52374	mtr-miR5235a,novel_222	GDSL esterase/lipase At1g71250 OS=Arabidopsis thaliana GN=At1g71250 PE=2 SV=1
Cluster-24843.179196	novel_314	tRNA-specific 2-thiouridylase MnmA OS=Borrelia afzelii (strain PKo) GN=mnmA PE=3 SV=1
Cluster-24843.90805	mtr-miR5213-5p,mtr-miR2678	TMV resistance protein N OS=Nicotiana glutinosa GN=N PE=1 SV=1
Cluster-24843.90802	mtr-miR2678	TMV resistance protein N OS=Nicotiana glutinosa GN=N PE=1 SV=1
Cluster-24843.90803	mtr-miR5237	TMV resistance protein N OS=Nicotiana glutinosa GN=N PE=1 SV=1
Cluster-19242.0	mtr-miR5743a	Putative ribonuclease H protein At1g65750 OS=Arabidopsis thaliana GN=At1g65750 PE=3 SV=1
Cluster-24843.131929	novel_269	Histidine--tRNA ligase, cytoplasmic OS=Oryza sativa subsp. japonica GN=Os05g0150900 PE=2 SV=2
Cluster-24843.199967	novel_314	Lamin-B1 OS=Mus musculus GN=Lmnb1 PE=1 SV=3
Cluster-24843.160203	novel_249	K(+) efflux antiporter 3, chloroplastic OS=Arabidopsis thaliana GN=KEA3 PE=2 SV=2
Cluster-39736.1	mtr-miR5266	Proteasome subunit beta type-3 OS=Mus musculus GN=Psmb3 PE=1 SV=1
Cluster-24843.188429	mtr-miR156b-5p	U-box domain-containing protein 26 OS=Arabidopsis thaliana GN=PUB26 PE=2 SV=1
Cluster-24843.122848	mtr-miR156e	Pleckstrin homology domain-containing family F member 2 OS=Homo sapiens GN=PLEKHF2 PE=1 SV=1
Cluster-24843.87611	mtr-miR2673a,novel_36	Protein ROOT PRIMORDIUM DEFECTIVE 1 OS=Arabidopsis thaliana GN=RPD1 PE=1 SV=1
Cluster-24843.76481	mtr-miR156b-5p	U-box domain-containing protein 14 OS=Arabidopsis thaliana GN=PUB14 PE=1 SV=1
Cluster-24843.950	mtr-miR5248	Mitotic checkpoint serine/threonine-protein kinase BUB1 OS=Arabidopsis thaliana GN=BUB1 PE=1 SV=1
Cluster-24843.12036	novel_286	RNA-binding motif protein, X chromosome OS=Macaca fascicularis GN=RBMX PE=2 SV=1
Cluster-24843.144342	mtr-miR5256	Probable E3 ubiquitin-protein ligase HERC1 OS=Homo sapiens GN=HERC1 PE=1 SV=2
Cluster-24843.144340	mtr-miR5558-3p	Lysine-specific demethylase 5A OS=Mus musculus GN=Kdm5a PE=1 SV=2
Cluster-24843.160296	novel_256	Putative F-box/FBD/LRR-repeat protein At4g13965 OS=Arabidopsis thaliana GN=At4g13965 PE=4 SV=2
Cluster-24843.154119	mtr-miR2629a	Dof zinc finger protein DOF1.4 OS=Arabidopsis thaliana GN=DOF1.4 PE=2 SV=1
Cluster-24843.61086	mtr-miR172c-5p	Signal recognition particle 54 kDa protein 2 OS=Solanum lycopersicum PE=2 SV=1
Cluster-24843.129881	mtr-miR5254	F-box protein SKIP5 OS=Arabidopsis thaliana GN=SKIP5 PE=1 SV=1
Cluster-24843.102878	mtr-miR395h	Chalcone synthase 1A OS=Pisum sativum GN=CHS-1A PE=3 SV=1
Cluster-24843.124513	novel_117	Magnesium transporter MRS2-3 OS=Arabidopsis thaliana GN=MRS2-3 PE=2 SV=1
Cluster-24843.25173	mtr-miR399r	39S ribosomal protein L15, mitochondrial OS=Mus musculus GN=Mrpl15 PE=2 SV=1
Cluster-24843.40742	mtr-miR172a,mtr-miR172b,mtr-miR172d-3p	Transcription factor bHLH35 OS=Arabidopsis thaliana GN=BHLH35 PE=2 SV=1
Cluster-24843.40741	mtr-miR172a,mtr-miR172b,mtr-miR172d-3p	Transcription factor bHLH35 OS=Arabidopsis thaliana GN=BHLH35 PE=2 SV=1
Cluster-24843.40746	mtr-miR172b,mtr-miR172a,mtr-miR172d-3p	Transcription factor bHLH35 OS=Arabidopsis thaliana GN=BHLH35 PE=2 SV=1
Cluster-24843.40745	mtr-miR172b,mtr-miR172a,mtr-miR172d-3p	Transcription factor bHLH35 OS=Arabidopsis thaliana GN=BHLH35 PE=2 SV=1
Cluster-24843.152828	mtr-miR396b-5p	Formin-like protein 5 OS=Arabidopsis thaliana GN=FH5 PE=2 SV=2
Cluster-24843.152829	mtr-miR396b-5p	Formin-like protein 5 OS=Arabidopsis thaliana GN=FH5 PE=2 SV=2
Cluster-24843.152826	mtr-miR396b-5p	Formin-like protein 5 OS=Arabidopsis thaliana GN=FH5 PE=2 SV=2
Cluster-24843.152827	mtr-miR396b-5p	Formin-like protein 5 OS=Arabidopsis thaliana GN=FH5 PE=2 SV=2
Cluster-24843.150085	novel_284	Serine/threonine-protein kinase MHK OS=Arabidopsis thaliana GN=MHK PE=2 SV=2
Cluster-24843.150086	mtr-miR5205b,mtr-miR172d-3p,mtr-miR5299	Serine/threonine-protein kinase MHK OS=Arabidopsis thaliana GN=MHK PE=2 SV=2
Cluster-24843.150087	mtr-miR5299,mtr-miR172d-3p,mtr-miR5205b	Serine/threonine-protein kinase MHK OS=Arabidopsis thaliana GN=MHK PE=2 SV=2
Cluster-24843.84866	mtr-miR5255	Probable WRKY transcription factor 19 OS=Arabidopsis thaliana GN=WRKY19 PE=2 SV=1
Cluster-5768.0	mtr-miR5291a	Copia protein OS=Drosophila melanogaster GN=GIP PE=1 SV=3
Cluster-24843.89154	mtr-miR5239	Uncharacterized protein At4g18257 OS=Arabidopsis thaliana GN=At4g18257 PE=1 SV=1
Cluster-24843.185669	mtr-miR7696d-5p,mtr-miR7696c-5p	TMV resistance protein N OS=Nicotiana glutinosa GN=N PE=1 SV=1
Cluster-24843.132849	mtr-miR156e	Heterogeneous nuclear ribonucleoprotein Q OS=Homo sapiens GN=SYNCRIP PE=1 SV=2
Cluster-24843.20503	mtr-miR5256	Pentatricopeptide repeat-containing protein At1g74850, chloroplastic OS=Arabidopsis thaliana GN=PTAC2 PE=2 SV=1
Cluster-24843.129921	mtr-miR5745b	Oxysterol-binding protein-related protein 4A OS=Arabidopsis thaliana GN=ORP4A PE=2 SV=2
Cluster-24843.105810	novel_130	Probable protein arginine N-methyltransferase 6 OS=Arabidopsis thaliana GN=PRMT6 PE=2 SV=1
Cluster-24843.105812	mtr-miR5205b,mtr-miR5205c	Putative clathrin assembly protein At5g35200 OS=Arabidopsis thaliana GN=At5g35200 PE=1 SV=1
Cluster-24843.159674	mtr-miR5205a,mtr-miR5205b	Transcription factor bHLH68 OS=Arabidopsis thaliana GN=BHLH68 PE=2 SV=2
Cluster-24843.4589	mtr-miR2673a	Protein Red OS=Mus musculus GN=Ik PE=1 SV=2
Cluster-24843.172236	novel_171	Cysteine-rich receptor-like protein kinase 42 OS=Arabidopsis thaliana GN=CRK42 PE=2 SV=1
Cluster-24843.19115	mtr-miR171d,mtr-miR172c-5p	Glutaredoxin-C13 OS=Arabidopsis thaliana GN=GRXC13 PE=3 SV=1
Cluster-24843.144716	mtr-miR2643a	Chaperone protein ClpB1 OS=Arabidopsis thaliana GN=CLPB1 PE=1 SV=2
Cluster-24843.154365	mtr-miR5256	Trifunctional UDP-glucose 4,6-dehydratase/UDP-4-keto-6-deoxy-D-glucose 3,5-epimerase/UDP-4-keto-L-rhamnose-reductase RHM2 OS=Arabidopsis thaliana GN=RHM2 PE=1 SV=1
Cluster-24843.134594	novel_322	TMV resistance protein N OS=Nicotiana glutinosa GN=N PE=1 SV=1
Cluster-24843.134598	novel_298	PsbP-like protein 1, chloroplastic OS=Arabidopsis thaliana GN=PPL1 PE=1 SV=1
Cluster-24843.163594	novel_302	Pentatricopeptide repeat-containing protein At1g63070, mitochondrial OS=Arabidopsis thaliana GN=At1g63070 PE=2 SV=1
Cluster-24843.175072	mtr-miR1509b	Mechanosensitive ion channel protein 1, mitochondrial OS=Arabidopsis thaliana GN=MSL1 PE=2 SV=1
Cluster-24843.21578	mtr-miR319a-5p	Retrovirus-related Pol polyprotein from transposon TNT 1-94 OS=Nicotiana tabacum PE=2 SV=1
Cluster-23956.1	mtr-miR1509b	Medium-chain specific acyl-CoA dehydrogenase, mitochondrial OS=Homo sapiens GN=ACADM PE=1 SV=1
Cluster-24843.79206	mtr-miR393a	Fanconi-associated nuclease 1 homolog OS=Arabidopsis thaliana GN=At1g48360 PE=2 SV=2
Cluster-24843.79205	mtr-miR393a	Fanconi-associated nuclease 1 homolog OS=Arabidopsis thaliana GN=At1g48360 PE=2 SV=2
Cluster-24843.106819	mtr-miR7696a-3p	TITAN-like protein OS=Arabidopsis thaliana GN=TTL PE=2 SV=1
Cluster-31607.0	novel_144	Mini-chromosome maintenance complex-binding protein OS=Homo sapiens GN=MCMBP PE=1 SV=2
Cluster-24843.117851	novel_256,novel_205	Putative F-box/FBD/LRR-repeat protein At4g13965 OS=Arabidopsis thaliana GN=At4g13965 PE=4 SV=2
Cluster-30918.1	mtr-miR5244	Rop guanine nucleotide exchange factor 12 OS=Arabidopsis thaliana GN=ROPGEF12 PE=1 SV=1
Cluster-46299.0	mtr-miR2673a	Cilia- and flagella-associated protein 97 OS=Homo sapiens GN=CFAP97 PE=1 SV=2
Cluster-24843.80871	novel_83	F-box/kelch-repeat protein At3g23880 OS=Arabidopsis thaliana GN=At3g23880 PE=2 SV=1
Cluster-24843.131330	novel_42,novel_298	Calcium-transporting ATPase 2, plasma membrane-type OS=Arabidopsis thaliana GN=ACA2 PE=1 SV=1
Cluster-24843.147187	novel_269	Protein EI24 homolog OS=Arabidopsis thaliana GN=At4g06676 PE=2 SV=1
Cluster-24843.78059	mtr-miR167b-3p	Myosin-1 OS=Arabidopsis thaliana GN=VIII-1 PE=1 SV=1
Cluster-24843.138004	novel_285,novel_123	Formin-like protein 1 OS=Oryza sativa subsp. japonica GN=FH1 PE=2 SV=1
Cluster-9763.0	mtr-miR156i-3p	V-type proton ATPase subunit B, brain isoform OS=Rattus norvegicus GN=Atp6v1b2 PE=1 SV=1
Cluster-24843.129527	novel_278	Omega-6 fatty acid desaturase, chloroplastic OS=Glycine max PE=2 SV=1
Cluster-24843.129526	novel_278	Omega-6 fatty acid desaturase, chloroplastic OS=Glycine max PE=2 SV=1
Cluster-24843.129522	mtr-miR5237	TOM1-like protein 2 OS=Xenopus laevis GN=tom1l2 PE=2 SV=1
Cluster-24843.129528	novel_278	Omega-6 fatty acid desaturase, chloroplastic OS=Brassica napus PE=2 SV=1
Cluster-24843.98220	mtr-miR5234	Acyl-coenzyme A thioesterase 9, mitochondrial OS=Mus musculus GN=Acot9 PE=1 SV=1
Cluster-24843.121198	mtr-miR5231	Shaggy-related protein kinase eta OS=Arabidopsis thaliana GN=ASK7 PE=1 SV=2
Cluster-24843.38188	mtr-miR7696d-5p,mtr-miR7696c-5p,mtr-miR7696a-5p	Pentatricopeptide repeat-containing protein ELI1, chloroplastic OS=Arabidopsis thaliana GN=ELI1 PE=3 SV=1
Cluster-24843.38187	mtr-miR7696d-5p,mtr-miR7696c-5p,mtr-miR7696a-5p	Pentatricopeptide repeat-containing protein ELI1, chloroplastic OS=Arabidopsis thaliana GN=ELI1 PE=3 SV=1
Cluster-24843.38184	mtr-miR7696d-5p,mtr-miR7696c-5p,mtr-miR7696a-5p	Pentatricopeptide repeat-containing protein ELI1, chloroplastic OS=Arabidopsis thaliana GN=ELI1 PE=3 SV=1
Cluster-24538.3	mtr-miR2673a	E3 ubiquitin-protein ligase ZFP91 OS=Mus musculus GN=Zfp91 PE=1 SV=3
Cluster-24843.82908	mtr-miR156a,mtr-miR156b-5p,mtr-miR156j,mtr-miR156g-5p,novel_272,mtr-miR156e	Squamosa promoter-binding-like protein 6 OS=Arabidopsis thaliana GN=SPL6 PE=2 SV=2
Cluster-24843.134149	novel_89	Alpha-copaene synthase OS=Ricinus communis GN=TPS1 PE=1 SV=1
Cluster-36029.0	mtr-miR2592ae,mtr-miR2592d-5p	Nck-associated protein 1-like OS=Homo sapiens GN=NCKAP1L PE=1 SV=3
Cluster-30681.0	mtr-miR2673a	Protein KRI1 homolog OS=Homo sapiens GN=KRI1 PE=1 SV=3
Cluster-24843.107766	mtr-miR5252,mtr-miR398a-3p	Copper chaperone for superoxide dismutase, chloroplastic/cytosolic OS=Arabidopsis thaliana GN=CCS PE=1 SV=1
Cluster-24843.99409	mtr-miR5745b	Eukaryotic translation initiation factor 3 subunit J-A OS=Mus musculus GN=Eif3j1 PE=2 SV=1
Cluster-24843.127416	mtr-miR172d-3p,mtr-miR172b	Glucan endo-1,3-beta-glucosidase 1 OS=Arabidopsis thaliana GN=At1g11820 PE=1 SV=3
Cluster-24843.117402	mtr-miR7701-3p	Chaperone protein dnaJ 11, chloroplastic OS=Arabidopsis thaliana GN=ATJ11 PE=1 SV=2
Cluster-35752.1	mtr-miR7701-5p	Tumor suppressor candidate 3 OS=Mus musculus GN=Tusc3 PE=2 SV=1
Cluster-31229.0	novel_94,mtr-miR167b-5p,novel_62,mtr-miR167a	Flotillin-like protein 1 OS=Medicago truncatula GN=FLOT1 PE=2 SV=1
Cluster-48132.0	mtr-miR159b	Receptor-like protein 12 OS=Arabidopsis thaliana GN=RLP12 PE=2 SV=2
Cluster-41308.1	novel_284	Puromycin-sensitive aminopeptidase OS=Homo sapiens GN=NPEPPS PE=1 SV=2
Cluster-24843.126789	mtr-miR5234	Protein PALE CRESS, chloroplastic OS=Arabidopsis thaliana GN=PAC PE=2 SV=1
Cluster-24843.45865	mtr-miR2670a	Boron transporter 4 OS=Arabidopsis thaliana GN=BOR4 PE=2 SV=1
Cluster-48186.0	mtr-miR156g-3p	Platelet-activating factor acetylhydrolase IB subunit alpha OS=Homo sapiens GN=PAFAH1B1 PE=1 SV=2
Cluster-24843.88090	mtr-miR5241a	Enoyl-CoA delta isomerase 2, peroxisomal OS=Arabidopsis thaliana GN=ECI2 PE=1 SV=1
Cluster-24843.68256	novel_284	Zinc finger MYND domain-containing protein 15 OS=Mus musculus GN=Zmynd15 PE=1 SV=1
Cluster-24843.58900	mtr-miR5255	TMV resistance protein N OS=Nicotiana glutinosa GN=N PE=1 SV=1
Cluster-24843.43850	mtr-miR2643a,novel_307,novel_281	F-box/kelch-repeat protein At3g23880 OS=Arabidopsis thaliana GN=At3g23880 PE=2 SV=1
Cluster-24843.124068	mtr-miR2634	DEAD-box ATP-dependent RNA helicase 3, chloroplastic OS=Arabidopsis thaliana GN=RH3 PE=1 SV=2
Cluster-24843.124063	novel_284	60S ribosomal protein L32-1 OS=Arabidopsis thaliana GN=RPL32A PE=2 SV=2
Cluster-24843.141723	mtr-miR5745b	GATA transcription factor 25 OS=Arabidopsis thaliana GN=GATA25 PE=2 SV=2
Cluster-24843.121545	mtr-miR2592bl-5p	Acidic endochitinase OS=Cicer arietinum PE=2 SV=1
Cluster-24843.159801	novel_281	F-box/kelch-repeat protein At3g23880 OS=Arabidopsis thaliana GN=At3g23880 PE=2 SV=1
Cluster-24843.178135	mtr-miR2645,mtr-miR2666	TMV resistance protein N OS=Nicotiana glutinosa GN=N PE=1 SV=1
Cluster-24843.184081	novel_46	Regulator of G-protein signaling 1 OS=Arabidopsis thaliana GN=RGS1 PE=1 SV=1
Cluster-24843.122224	novel_96	Protein kinase APK1B, chloroplastic OS=Arabidopsis thaliana GN=APK1B PE=2 SV=2
Cluster-24843.122227	novel_231	Mitochondrial fission 1 protein A OS=Arabidopsis thaliana GN=FIS1A PE=1 SV=1
Cluster-24843.122226	mtr-miR5234	Acyl-coenzyme A thioesterase 9, mitochondrial OS=Mus musculus GN=Acot9 PE=1 SV=1
Cluster-24843.175539	mtr-miR156i-3p	Glutamine--fructose-6-phosphate aminotransferase [isomerizing] 2 OS=Mus musculus GN=Gfpt2 PE=2 SV=3
Cluster-11434.0	novel_83,novel_28,novel_43	Putative F-box protein At1g33530 OS=Arabidopsis thaliana GN=At1g33530 PE=3 SV=1
Cluster-24843.120083	novel_314	Probable receptor-like protein kinase At1g67000 OS=Arabidopsis thaliana GN=At1g67000 PE=2 SV=2
Cluster-24843.120082	novel_314	Probable receptor-like protein kinase At1g67000 OS=Arabidopsis thaliana GN=At1g67000 PE=2 SV=2
Cluster-24843.96537	novel_147	UDP-glycosyltransferase 87A1 OS=Arabidopsis thaliana GN=UGT87A1 PE=2 SV=1
Cluster-24843.149880	mtr-miR156b-5p	Paired amphipathic helix protein Sin3-like 4 OS=Arabidopsis thaliana GN=SNL4 PE=3 SV=3
Cluster-24843.149886	mtr-miR2666,mtr-miR5248	TMV resistance protein N OS=Nicotiana glutinosa GN=N PE=1 SV=1
Cluster-24843.147677	novel_42	Uncharacterized zinc finger CCHC domain-containing protein At4g19190 OS=Arabidopsis thaliana GN=At4g19190 PE=2 SV=1
Cluster-24843.126731	novel_231	DNA damage-binding protein 1 OS=Solanum lycopersicum GN=DDB1 PE=1 SV=1
Cluster-21561.0	mtr-miR2586a	ATP-dependent 6-phosphofructokinase 5, chloroplastic OS=Arabidopsis thaliana GN=PFK5 PE=1 SV=1
Cluster-24843.88119	novel_284	1-aminocyclopropane-1-carboxylate oxidase homolog 7 OS=Arabidopsis thaliana GN=At1g04380 PE=1 SV=1
Cluster-12662.3	mtr-miR2673a	WD repeat-containing protein 3 OS=Homo sapiens GN=WDR3 PE=1 SV=1
Cluster-24843.127215	mtr-miR5254	Pyruvate kinase, cytosolic isozyme OS=Solanum tuberosum PE=2 SV=1
Cluster-24843.95807	mtr-miR2643a	B3 domain-containing transcription repressor VAL2 OS=Arabidopsis thaliana GN=VAL2 PE=2 SV=1
Cluster-24843.95805	mtr-miR2643a	B3 domain-containing protein Os07g0563300 OS=Oryza sativa subsp. japonica GN=Os07g0563300 PE=3 SV=2
Cluster-24843.120536	mtr-miR5745a	Chaperone protein ClpC, chloroplastic OS=Pisum sativum PE=2 SV=1
Cluster-24843.129851	novel_42	Probable WRKY transcription factor 33 OS=Arabidopsis thaliana GN=WRKY33 PE=1 SV=2
Cluster-24843.129850	novel_42	Probable WRKY transcription factor 33 OS=Arabidopsis thaliana GN=WRKY33 PE=1 SV=2
Cluster-24843.121667	mtr-miR2586a	40S ribosomal protein S10-3 OS=Arabidopsis thaliana GN=RPS10C PE=2 SV=2
Cluster-24843.19069	mtr-miR2678	TMV resistance protein N OS=Nicotiana glutinosa GN=N PE=1 SV=1
Cluster-24843.19066	mtr-miR1510b-5p	TMV resistance protein N OS=Nicotiana glutinosa GN=N PE=1 SV=1
Cluster-24843.187798	mtr-miR2119	Chymopapain OS=Carica papaya PE=1 SV=2
Cluster-24843.76941	mtr-miR169l-3p	Cell division cycle-associated 7-like protein OS=Homo sapiens GN=CDCA7L PE=1 SV=2
Cluster-24843.155161	mtr-miR7696a-5p,mtr-miR7696d-5p	Glycerol-3-phosphate dehydrogenase [NAD(+)] GPDHC1, cytosolic OS=Arabidopsis thaliana GN=GPDHC1 PE=2 SV=1
Cluster-24843.155162	mtr-miR7696d-5p,mtr-miR7696a-5p	Glycerol-3-phosphate dehydrogenase [NAD(+)] GPDHC1, cytosolic OS=Arabidopsis thaliana GN=GPDHC1 PE=2 SV=1
Cluster-29282.0	novel_238,mtr-miR5254	60S ribosomal protein L36a OS=Arabidopsis thaliana GN=RPL36AA PE=2 SV=3
Cluster-24843.152670	mtr-miR5559-5p	Trafficking protein particle complex subunit 11 OS=Bos taurus GN=TRAPPC11 PE=2 SV=1
Cluster-24843.152676	mtr-miR156g-3p	14-3-3-like protein B OS=Vicia faba PE=2 SV=1
Cluster-24843.45620	novel_233	21 kDa protein OS=Daucus carota PE=2 SV=1
Cluster-24843.153784	novel_205	Vestitone reductase OS=Medicago sativa PE=1 SV=1
Cluster-24843.104505	mtr-miR5231	Calmodulin-binding protein 60 C OS=Arabidopsis thaliana GN=CBP60C PE=2 SV=1
Cluster-24843.114773	mtr-miR172c-5p	F-box/LRR-repeat protein At3g48880 OS=Arabidopsis thaliana GN=At3g48880 PE=2 SV=1
Cluster-24843.132892	mtr-miR169g,mtr-miR169a	Probable serine/threonine protein phosphatase 2A regulatory subunit B''delta OS=Arabidopsis thaliana GN=B''DELTA PE=3 SV=1
Cluster-24843.122619	mtr-miR2673a	Microfibrillar-associated protein 1 OS=Homo sapiens GN=MFAP1 PE=1 SV=2
Cluster-24843.137117	mtr-miR172d-3p,mtr-miR172b	Glucan endo-1,3-beta-glucosidase 1 OS=Arabidopsis thaliana GN=At1g11820 PE=1 SV=3
Cluster-24843.119261	mtr-miR5237	Probable phospholipid hydroperoxide glutathione peroxidase OS=Helianthus annuus GN=GPXHA-2 PE=2 SV=1
Cluster-24843.119268	novel_266	Uncharacterized mitochondrial protein AtMg00310 OS=Arabidopsis thaliana GN=AtMg00310 PE=4 SV=1
Cluster-24843.11028	mtr-miR7701-5p	Albumin-1 OS=Glycine max PE=1 SV=3
Cluster-24843.134610	mtr-miR2673a	Probable E3 ubiquitin-protein ligase HIP1 OS=Oryza sativa subsp. japonica GN=HIP1 PE=1 SV=2
Cluster-17482.0	novel_299	Type I inositol polyphosphate 5-phosphatase 8 OS=Arabidopsis thaliana GN=IP5P8 PE=2 SV=1
Cluster-11659.0	mtr-miR408-3p	Myeloid-derived growth factor OS=Mus musculus GN=Mydgf PE=1 SV=1
Cluster-24843.173198	mtr-miR5248	TMV resistance protein N OS=Nicotiana glutinosa GN=N PE=1 SV=1
Cluster-24843.79513	novel_100	Putative disease resistance protein RGA4 OS=Solanum bulbocastanum GN=RGA4 PE=2 SV=1
Cluster-35616.0	mtr-miR5239	Putative E3 ubiquitin-protein ligase RF298 OS=Arabidopsis thaliana GN=RF298 PE=2 SV=1
Cluster-31215.0	mtr-miR482-5p	AP-2 complex subunit beta OS=Homo sapiens GN=AP2B1 PE=1 SV=1
Cluster-10491.0	novel_108	tRNA-splicing endonuclease subunit Sen15 OS=Mus musculus GN=Tsen15 PE=2 SV=1
Cluster-24843.119716	mtr-miR2638a,novel_81	Putative phospholipid-transporting ATPase 9 OS=Arabidopsis thaliana GN=ALA9 PE=3 SV=1
Cluster-24843.119714	novel_81,mtr-miR2638a	Putative phospholipid-transporting ATPase 9 OS=Arabidopsis thaliana GN=ALA9 PE=3 SV=1
Cluster-24843.200205	novel_139	DNA mismatch repair protein MLH3 OS=Arabidopsis thaliana GN=MLH3 PE=2 SV=2
Cluster-24843.67999	novel_249	F-box protein At1g10780 OS=Arabidopsis thaliana GN=At1g10780 PE=2 SV=1
Cluster-24843.74178	mtr-miR7701-5p	Hydroxymethylglutaryl-CoA lyase, mitochondrial OS=Arabidopsis thaliana GN=HMGCL PE=1 SV=2
Cluster-24843.95609	mtr-miR2645	Cytoplasmic tRNA 2-thiolation protein 1 OS=Arabidopsis thaliana GN=NCS6 PE=2 SV=2
Cluster-24843.128724	mtr-miR5237	Pre-mRNA-processing protein 40A OS=Arabidopsis thaliana GN=PRP40A PE=1 SV=1
Cluster-24843.128725	novel_117	Pre-mRNA-processing protein 40A OS=Arabidopsis thaliana GN=PRP40A PE=1 SV=1
Cluster-24843.81528	mtr-miR2643a,novel_307	Probable serine/threonine-protein kinase WNK7 OS=Arabidopsis thaliana GN=WNK7 PE=2 SV=1
Cluster-24843.125673	novel_249	Methylecgonone reductase OS=Erythroxylum coca PE=1 SV=1
Cluster-24843.155533	mtr-miR395h	NAC domain-containing protein 8 OS=Arabidopsis thaliana GN=NAC008 PE=2 SV=1
Cluster-24843.155534	mtr-miR395h	NAC domain-containing protein 8 OS=Arabidopsis thaliana GN=NAC008 PE=2 SV=1
Cluster-26346.0	mtr-miR5249	Cytochrome b-c1 complex subunit 2, mitochondrial OS=Homo sapiens GN=UQCRC2 PE=1 SV=3
Cluster-24843.33348	mtr-miR482-3p	Putative disease resistance RPP13-like protein 1 OS=Arabidopsis thaliana GN=RPPL1 PE=3 SV=1
Cluster-24843.33349	mtr-miR482-3p	Putative disease resistance RPP13-like protein 1 OS=Arabidopsis thaliana GN=RPPL1 PE=3 SV=1
Cluster-24843.134897	novel_173	Probable tRNA N6-adenosine threonylcarbamoyltransferase OS=Nematostella vectensis GN=osgep PE=3 SV=1
Cluster-24843.134896	novel_173	Probable tRNA N6-adenosine threonylcarbamoyltransferase OS=Nematostella vectensis GN=osgep PE=3 SV=1
Cluster-24843.155463	mtr-miR398b,mtr-miR398a-3p	Histone deacetylase HDT1 OS=Solanum chacoense GN=HDT1 PE=2 SV=1
Cluster-24843.101273	mtr-miR5239	Transcriptional activator DEMETER OS=Arabidopsis thaliana GN=DME PE=1 SV=2
Cluster-24843.85178	mtr-miR2673a	La-related protein 1C OS=Arabidopsis thaliana GN=LARP1C PE=1 SV=1
Cluster-24843.93538	mtr-miR2199	Probable protein phosphatase 2C 33 OS=Arabidopsis thaliana GN=PPC6-1 PE=1 SV=1
Cluster-24843.113250	mtr-miR5239,novel_130	Protein MODIFIER OF SNC1 1 OS=Arabidopsis thaliana GN=MOS1 PE=1 SV=2
Cluster-24843.138666	mtr-miR5249,novel_205	Stress-related protein OS=Phaseolus vulgaris GN=SRP PE=2 SV=1
Cluster-24843.137525	novel_126	F-box/LRR-repeat protein 16 OS=Arabidopsis thaliana GN=FBL16 PE=2 SV=1
Cluster-24843.137528	mtr-miR396b-3p	3-phosphoinositide-dependent protein kinase 1 OS=Arabidopsis thaliana GN=PDPK1 PE=1 SV=1
Cluster-24843.119693	mtr-miR393a	Protein AUXIN SIGNALING F-BOX 2 OS=Arabidopsis thaliana GN=AFB2 PE=1 SV=1
Cluster-24843.166091	mtr-miR7696a-3p,mtr-miR7696c-3p	RHOMBOID-like protein 13 OS=Arabidopsis thaliana GN=RBL13 PE=3 SV=1
Cluster-24843.73631	mtr-miR5256	Putative pentatricopeptide repeat-containing protein At1g12700, mitochondrial OS=Arabidopsis thaliana GN=At1g12700 PE=3 SV=1
Cluster-24843.97105	mtr-miR5299	Rop guanine nucleotide exchange factor 12 OS=Arabidopsis thaliana GN=ROPGEF12 PE=1 SV=1
Cluster-24843.97101	mtr-miR2673a	Sulfhydryl oxidase 2 OS=Arabidopsis thaliana GN=QSOX2 PE=2 SV=2
Cluster-24843.106562	mtr-miR169e-5p,mtr-miR169g,mtr-miR169a,mtr-miR169c,mtr-miR169d-5p	Nuclear transcription factor Y subunit A-3 OS=Arabidopsis thaliana GN=NFYA3 PE=2 SV=2
Cluster-24843.106568	novel_212	Zinc finger MYM-type protein 1 OS=Homo sapiens GN=ZMYM1 PE=2 SV=1
Cluster-24843.65971	mtr-miR396b-5p	Ubiquitin carboxyl-terminal hydrolase 20 OS=Arabidopsis thaliana GN=UBP20 PE=2 SV=1
Cluster-24843.100538	novel_108	Importin subunit alpha-1a OS=Oryza sativa subsp. japonica GN=Os01g0253300 PE=1 SV=2
Cluster-41069.0	mtr-miR5231	Abietadienol/abietadienal oxidase OS=Pinus taeda GN=CYP720B1 PE=1 SV=1
Cluster-24843.146090	mtr-miR2586a	Dephospho-CoA kinase OS=Arabidopsis thaliana GN=COAE PE=2 SV=1
Cluster-24843.62852	mtr-miR5239	F-box/FBD/LRR-repeat protein At1g51370 OS=Arabidopsis thaliana GN=At1g51370 PE=2 SV=1
Cluster-24843.132665	mtr-miR2592s-3p	Glycine dehydrogenase (decarboxylating), mitochondrial OS=Pisum sativum GN=GDCSP PE=1 SV=1
Cluster-24843.71942	mtr-miR7696c-3p,mtr-miR7696a-3p	Probable FBD-associated F-box protein At1g32375 OS=Arabidopsis thaliana GN=At1g32375 PE=3 SV=2
Cluster-24843.121145	mtr-miR2655a	L-ascorbate oxidase OS=Cucumis sativus PE=1 SV=1
Cluster-24843.204386	mtr-miR2673a	Mannosyl-oligosaccharide 1,2-alpha-mannosidase MNS1 OS=Arabidopsis thaliana GN=MNS1 PE=1 SV=1
Cluster-44458.0	mtr-miR2673a	Unconventional myosin-XVB OS=Homo sapiens GN=MYO15B PE=1 SV=2
Cluster-32749.0	mtr-miR5272f	Umecyanin OS=Armoracia rusticana PE=1 SV=1
Cluster-28794.0	mtr-miR2661	Acid phosphatase 1 OS=Solanum lycopersicum GN=APS1 PE=2 SV=1
Cluster-24843.66151	mtr-miR2586a	Cationic amino acid transporter 5 OS=Arabidopsis thaliana GN=CAT5 PE=1 SV=1
Cluster-24843.69276	novel_270	Glycine-rich domain-containing protein 1 OS=Arabidopsis thaliana GN=GRDP1 PE=2 SV=1
Cluster-24843.69270	novel_297	Acylamino-acid-releasing enzyme OS=Homo sapiens GN=APEH PE=1 SV=4
Cluster-24843.127501	mtr-miR2673a	Squamosa promoter-binding-like protein 14 OS=Arabidopsis thaliana GN=SPL14 PE=2 SV=3
Cluster-24843.95255	novel_192	Protein TIFY 10B OS=Arabidopsis thaliana GN=TIFY10B PE=1 SV=1
Cluster-14641.0	mtr-miR172c-5p	Fanconi anemia group E protein OS=Homo sapiens GN=FANCE PE=1 SV=1
Cluster-24843.20259	mtr-miR2111l	Chorismate synthase 1, chloroplastic OS=Solanum lycopersicum GN=CS1 PE=2 SV=1
Cluster-24843.199090	novel_322	TAR DNA-binding protein 43 OS=Homo sapiens GN=TARDBP PE=1 SV=1
Cluster-51345.0	mtr-miR5234	General transcription factor IIH subunit 2 OS=Homo sapiens GN=GTF2H2 PE=1 SV=1
Cluster-24843.140926	mtr-miR1510a-3p	TMV resistance protein N OS=Nicotiana glutinosa GN=N PE=1 SV=1
Cluster-24843.23137	novel_96	ATP-dependent zinc metalloprotease YME1L1 OS=Homo sapiens GN=YME1L1 PE=1 SV=2
Cluster-24843.105179	mtr-miR5281b,mtr-miR5281a,novel_279	Probable xyloglucan endotransglucosylase/hydrolase protein 28 OS=Arabidopsis thaliana GN=XTH28 PE=2 SV=1
Cluster-24843.125206	mtr-miR5205a	6-hydroxynicotinate 3-monooxygenase OS=Pseudomonas putida (strain KT2440) GN=nicC PE=1 SV=1
Cluster-24843.125202	mtr-miR5231	B2 protein OS=Daucus carota PE=2 SV=1
Cluster-24843.125208	mtr-miR5281a,mtr-miR5281b,mtr-miR5205b	KDEL-tailed cysteine endopeptidase CEP2 OS=Arabidopsis thaliana GN=CEP2 PE=2 SV=1
Cluster-34358.0	novel_41	E3 ubiquitin-protein ligase NEDD4 OS=Mus musculus GN=Nedd4 PE=1 SV=3
Cluster-24843.111212	mtr-miR5290	5'-3' exoribonuclease 3 OS=Arabidopsis thaliana GN=XRN3 PE=2 SV=1
Cluster-24843.111213	mtr-miR5290	5'-3' exoribonuclease 3 OS=Arabidopsis thaliana GN=XRN3 PE=2 SV=1
Cluster-24843.41613	novel_322	B3 domain-containing protein Os05g0481400 OS=Oryza sativa subsp. japonica GN=Os05g0481400 PE=2 SV=1
Cluster-24728.0	mtr-miR2673a	Leucine zipper putative tumor suppressor 2 OS=Homo sapiens GN=LZTS2 PE=1 SV=2
Cluster-24843.153511	mtr-miR5205c	Cytochrome P450 CYP736A12 OS=Panax ginseng PE=2 SV=1
Cluster-24843.101277	mtr-miR2673a	TMV resistance protein N OS=Nicotiana glutinosa GN=N PE=1 SV=1
Cluster-24843.127505	novel_157	Squamosa promoter-binding-like protein 14 OS=Arabidopsis thaliana GN=SPL14 PE=2 SV=3
Cluster-24843.127503	novel_157	Squamosa promoter-binding-like protein 14 OS=Arabidopsis thaliana GN=SPL14 PE=2 SV=3
Cluster-24843.119456	mtr-miR393a	Protein AUXIN SIGNALING F-BOX 2 OS=Arabidopsis thaliana GN=AFB2 PE=1 SV=1
Cluster-43778.1	mtr-miR156d-3p	E3 ubiquitin-protein ligase TRIP12 OS=Homo sapiens GN=TRIP12 PE=1 SV=1
Cluster-24843.131501	novel_260	Ras-related protein RABE1a OS=Arabidopsis thaliana GN=RABE1A PE=1 SV=1
Cluster-24843.120625	mtr-miR5244	Phospholipase D delta OS=Arabidopsis thaliana GN=PLDDELTA PE=1 SV=2
Cluster-24843.162893	novel_242	Amino acid permease 3 OS=Arabidopsis thaliana GN=AAP3 PE=1 SV=2
Cluster-24843.173322	mtr-miR2592s-3p	Homoserine kinase OS=Arabidopsis thaliana GN=HSK PE=1 SV=1
Cluster-24843.185319	novel_236	Nicotinamide adenine dinucleotide transporter 1, chloroplastic OS=Arabidopsis thaliana GN=NDT1 PE=1 SV=2
Cluster-24843.185313	mtr-miR2673a	Myosin-12 OS=Arabidopsis thaliana GN=XI-F PE=2 SV=1
Cluster-24843.151462	mtr-miR1509b	Pentatricopeptide repeat-containing protein At1g10270 OS=Arabidopsis thaliana GN=GRP23 PE=1 SV=1
Cluster-24843.90327	novel_284	Serine/threonine-protein kinase MHK OS=Arabidopsis thaliana GN=MHK PE=2 SV=2
Cluster-24843.91054	mtr-miR5213-5p,mtr-miR2678	TMV resistance protein N OS=Nicotiana glutinosa GN=N PE=1 SV=1
Cluster-24843.112695	novel_117	2-hydroxyisoflavanone synthase OS=Glycine max GN=IFS2 PE=2 SV=1
Cluster-24843.78780	novel_285	Protein ORF73 OS=Human herpesvirus 8 type P (isolate GK18) GN=ORF73 PE=4 SV=1
Cluster-24843.130125	novel_126	Probable disease resistance protein At4g27220 OS=Arabidopsis thaliana GN=At4g27220 PE=2 SV=1
Cluster-24843.130124	novel_302	Zinc finger CCCH domain-containing protein 40 OS=Oryza sativa subsp. japonica GN=Os06g0170500 PE=2 SV=1
Cluster-24843.203276	novel_249	Copia protein OS=Drosophila melanogaster GN=GIP PE=1 SV=3
Cluster-24843.95492	novel_247,mtr-miR5277	Pentatricopeptide repeat-containing protein At1g80550, mitochondrial OS=Arabidopsis thaliana GN=At1g80550 PE=2 SV=1
Cluster-24843.95493	mtr-miR5277,novel_247	Pentatricopeptide repeat-containing protein At1g80550, mitochondrial OS=Arabidopsis thaliana GN=At1g80550 PE=2 SV=1
Cluster-24843.122724	mtr-miR2665	S-adenosylmethionine synthase OS=Medicago sativa subsp. falcata GN=SAMS PE=2 SV=1
Cluster-24843.137206	mtr-miR5241a	Embryogenesis-associated protein EMB8 OS=Picea glauca GN=EMB8 PE=2 SV=1
Cluster-24843.137209	mtr-miR7696a-3p	Non-specific phospholipase C6 OS=Arabidopsis thaliana GN=NPC6 PE=2 SV=1
Cluster-24843.137208	mtr-miR2586a	tRNA-dihydrouridine(20/20a) synthase OS=Pasteurella multocida (strain Pm70) GN=dusA PE=3 SV=1
Cluster-24843.100269	mtr-miR2651	ATP-dependent zinc metalloprotease FTSH 6, chloroplastic OS=Arabidopsis thaliana GN=FTSH6 PE=2 SV=1
Cluster-24843.196878	mtr-miR7701-3p	Dirigent protein 17 OS=Arabidopsis thaliana GN=DIR17 PE=2 SV=1
Cluster-47932.0	novel_42	Nuclear transcription factor Y subunit gamma OS=Homo sapiens GN=NFYC PE=1 SV=3
Cluster-24843.83115	novel_299	E3 ubiquitin-protein ligase UPL4 OS=Arabidopsis thaliana GN=UPL4 PE=3 SV=1
Cluster-24843.38400	mtr-miR5239	Dehydration-responsive element-binding protein 1D OS=Arabidopsis thaliana GN=DREB1D PE=2 SV=1
Cluster-24843.38401	mtr-miR5239	Dehydration-responsive element-binding protein 1D OS=Arabidopsis thaliana GN=DREB1D PE=2 SV=1
Cluster-24843.114151	novel_247	Binding partner of ACD11 1 OS=Arabidopsis thaliana GN=BPA1 PE=1 SV=1
Cluster-24843.117639	novel_247	Mediator-associated protein 1 OS=Arabidopsis thaliana GN=At4g25210 PE=1 SV=1
Cluster-24843.43039	mtr-miR156i-3p	Putative pentatricopeptide repeat-containing protein At5g37570 OS=Arabidopsis thaliana GN=PCMP-E37 PE=3 SV=1
Cluster-24843.43038	mtr-miR156i-3p	Putative pentatricopeptide repeat-containing protein At5g37570 OS=Arabidopsis thaliana GN=PCMP-E37 PE=3 SV=1
Cluster-24843.56123	mtr-miR2586a	E3 ubiquitin-protein ligase CCNB1IP1 homolog OS=Arabidopsis thaliana GN=HEI10 PE=2 SV=1
Cluster-22858.0	novel_246	Protein FAM208A OS=Homo sapiens GN=FAM208A PE=1 SV=3
Cluster-24843.137771	novel_126	Putative vacuolar protein sorting-associated protein 13C OS=Dictyostelium discoideum GN=tipC PE=3 SV=1
Cluster-24843.136421	mtr-miR7696c-5p	tRNA-dihydrouridine(20/20a) synthase OS=Shigella flexneri GN=dusA PE=3 SV=3
Cluster-24843.136426	mtr-miR2586a	tRNA-dihydrouridine(20/20a) synthase OS=Shigella flexneri GN=dusA PE=3 SV=3
Cluster-24843.6931	novel_249	CD63 antigen OS=Homo sapiens GN=CD63 PE=1 SV=2
Cluster-24843.138265	mtr-miR2673a	Splicing factor, suppressor of white-apricot homolog OS=Rattus norvegicus GN=Sfswap PE=2 SV=1
Cluster-24843.90324	mtr-miR7696d-5p,mtr-miR7696c-5p,mtr-miR7696a-5p	Protein WVD2-like 1 OS=Arabidopsis thaliana GN=WDL1 PE=1 SV=1
Cluster-24843.117386	mtr-miR2673a	Formin-like protein 20 OS=Arabidopsis thaliana GN=FH20 PE=2 SV=3
Cluster-24843.46402	novel_249	Pentatricopeptide repeat-containing protein At4g39620, chloroplastic OS=Arabidopsis thaliana GN=EMB2453 PE=2 SV=1
Cluster-24843.46401	novel_249	Pentatricopeptide repeat-containing protein At4g39620, chloroplastic OS=Arabidopsis thaliana GN=EMB2453 PE=2 SV=1
Cluster-24843.52436	novel_117	Galacturonokinase OS=Arabidopsis thaliana GN=GALAK PE=1 SV=1
Cluster-24843.126203	mtr-miR167a	Auxin response factor 8 OS=Arabidopsis thaliana GN=ARF8 PE=2 SV=2
Cluster-24843.115120	mtr-miR172a	Protein STABILIZED1 OS=Arabidopsis thaliana GN=STA1 PE=1 SV=1
Cluster-24843.115128	mtr-miR2630a	20 kDa chaperonin, chloroplastic OS=Arabidopsis thaliana GN=CPN21 PE=1 SV=2
Cluster-24843.114293	mtr-miR5558-5p	Protein ODORANT1 OS=Petunia hybrida GN=ODO1 PE=2 SV=1
Cluster-45774.0	mtr-miR156g-5p	Probable dolichyl pyrophosphate Glc1Man9GlcNAc2 alpha-1,3-glucosyltransferase OS=Homo sapiens GN=ALG8 PE=1 SV=2
Cluster-24843.168274	mtr-miR2673a	Nucleophosmin OS=Homo sapiens GN=NPM1 PE=1 SV=2
Cluster-24843.100818	novel_244	5-formyltetrahydrofolate cyclo-ligase, mitochondrial OS=Arabidopsis thaliana GN=5FCL PE=1 SV=1
Cluster-45637.0	novel_234	Lysine--tRNA ligase OS=Homo sapiens GN=KARS PE=1 SV=3
Cluster-24843.130776	novel_250	Serine/threonine-protein kinase AFC2 OS=Arabidopsis thaliana GN=AFC2 PE=1 SV=1
Cluster-24843.141077	mtr-miR2634	Phosphatidylserine decarboxylase proenzyme 3 OS=Arabidopsis thaliana GN=PSD3 PE=1 SV=1
Cluster-24843.137630	mtr-miR171a	La-related protein 6B OS=Arabidopsis thaliana GN=LARP6B PE=1 SV=2
Cluster-24843.108282	novel_284	E3 ubiquitin-protein ligase UPL6 OS=Arabidopsis thaliana GN=UPL6 PE=2 SV=1
Cluster-24843.108287	novel_100	Putative disease resistance protein RGA1 OS=Solanum bulbocastanum GN=RGA1 PE=2 SV=2
Cluster-24843.108286	novel_100	Disease resistance protein RGA2 OS=Solanum bulbocastanum GN=RGA2 PE=1 SV=1
Cluster-24843.108288	novel_100	Disease resistance protein RGA2 OS=Solanum bulbocastanum GN=RGA2 PE=1 SV=1
Cluster-24843.58486	novel_249	Activating signal cointegrator 1 complex subunit 2 OS=Mus musculus GN=Ascc2 PE=2 SV=1
Cluster-24843.136586	mtr-miR2673a	Ribosome-binding factor PSRP1, chloroplastic OS=Spinacia oleracea GN=PSRP1 PE=1 SV=2
Cluster-24843.13319	novel_36	Leucine-rich repeat receptor-like protein kinase PXC1 OS=Arabidopsis thaliana GN=PXC1 PE=2 SV=1
Cluster-24843.184416	novel_247	Replication factor C subunit 4 OS=Arabidopsis thaliana GN=RFC4 PE=2 SV=1
Cluster-24843.25536	mtr-miR399b	Transposon TX1 uncharacterized 149 kDa protein OS=Xenopus laevis PE=3 SV=1
Cluster-24843.93625	mtr-miR7696a-3p,mtr-miR7696c-3p	Putative F-box/FBD/LRR-repeat protein At4g26350 OS=Arabidopsis thaliana GN=At4g26350 PE=3 SV=1
Cluster-24843.93624	mtr-miR7696c-3p,mtr-miR7696a-3p	Probable FBD-associated F-box protein At1g32375 OS=Arabidopsis thaliana GN=At1g32375 PE=3 SV=2
Cluster-24843.196328	mtr-miR396a-3p	Procollagen-lysine,2-oxoglutarate 5-dioxygenase 1 OS=Homo sapiens GN=PLOD1 PE=1 SV=2
Cluster-24843.29532	mtr-miR5237	Pentatricopeptide repeat-containing protein At1g52640, mitochondrial OS=Arabidopsis thaliana GN=At1g52640 PE=2 SV=1
Cluster-24843.29533	mtr-miR5237	Pentatricopeptide repeat-containing protein At1g52640, mitochondrial OS=Arabidopsis thaliana GN=At1g52640 PE=2 SV=1
Cluster-24843.29538	mtr-miR5239	UPF0235 protein C15orf40 homolog OS=Mus musculus PE=2 SV=1
Cluster-24843.28669	novel_236	Leucine-rich repeat receptor protein kinase EMS1 OS=Arabidopsis thaliana GN=EMS1 PE=1 SV=1
Cluster-24843.48164	mtr-miR397-5p	Putative disease resistance RPP13-like protein 1 OS=Arabidopsis thaliana GN=RPPL1 PE=3 SV=1
Cluster-24843.120302	mtr-miR5299	tRNA-aminoacylation cofactor arc1 OS=Schizosaccharomyces pombe (strain 972 / ATCC 24843) GN=SPAC30C2.04 PE=3 SV=1
Cluster-24843.165867	mtr-miR5245,mtr-miR5261	TMV resistance protein N OS=Nicotiana glutinosa GN=N PE=1 SV=1
Cluster-29979.0	mtr-miR5272f	Umecyanin OS=Armoracia rusticana PE=1 SV=1
Cluster-24843.112608	mtr-miR5213-3p	Aldehyde dehydrogenase family 7 member A1 OS=Pisum sativum PE=1 SV=3
Cluster-24843.135750	novel_42,novel_298	Calcium-transporting ATPase 2, plasma membrane-type OS=Arabidopsis thaliana GN=ACA2 PE=1 SV=1
Cluster-24843.104718	mtr-miR2673a	Putative G3BP-like protein OS=Schizosaccharomyces pombe (strain 972 / ATCC 24843) GN=nxt3 PE=1 SV=1
Cluster-24843.124241	novel_43	Chorismate synthase 1, chloroplastic OS=Solanum lycopersicum GN=CS1 PE=2 SV=1
Cluster-24843.124245	mtr-miR2673a	WUSCHEL-related homeobox 8 OS=Oryza sativa subsp. japonica GN=WOX8 PE=2 SV=1
Cluster-28475.0	mtr-miR5239	SWI/SNF complex component SNF12 homolog OS=Arabidopsis thaliana GN=At5g14170 PE=1 SV=1
Cluster-24843.24945	mtr-miR319b-5p	Pentatricopeptide repeat-containing protein At5g12100, mitochondrial OS=Arabidopsis thaliana GN=At5g12100 PE=2 SV=1
Cluster-24843.24943	mtr-miR319b-5p	Pentatricopeptide repeat-containing protein At5g12100, mitochondrial OS=Arabidopsis thaliana GN=At5g12100 PE=2 SV=1
Cluster-24843.198217	mtr-miR395a,mtr-miR395h,mtr-miR395g	Sulfate transporter 2.1 OS=Arabidopsis thaliana GN=SULTR2;1 PE=2 SV=1
Cluster-24843.161164	mtr-miR395g	Myosin IB heavy chain OS=Dictyostelium discoideum GN=myoB PE=1 SV=2
Cluster-24843.101676	mtr-miR5558-5p	Lipid phosphate phosphatase delta OS=Arabidopsis thaliana GN=LPPD PE=2 SV=1
Cluster-24843.101670	mtr-miR5234	Putative disease resistance RPP13-like protein 1 OS=Arabidopsis thaliana GN=RPPL1 PE=3 SV=1
Cluster-24843.125117	novel_249	Autophagy-related protein 2 OS=Cryptococcus neoformans var. neoformans serotype D (strain B-3501A) GN=ATG2 PE=3 SV=1
Cluster-24843.120897	mtr-miR2673a	Splicing factor 3B subunit 2 OS=Homo sapiens GN=SF3B2 PE=1 SV=2
Cluster-24843.131482	mtr-miR5234	Acyl-coenzyme A thioesterase 9, mitochondrial OS=Mus musculus GN=Acot9 PE=1 SV=1
Cluster-24843.73982	novel_89	E3 ubiquitin-protein ligase RGLG2 OS=Arabidopsis thaliana GN=RGLG2 PE=1 SV=1
Cluster-24843.125466	mtr-miR2632a	Tetratricopeptide repeat protein 5 OS=Rattus norvegicus GN=Ttc5 PE=2 SV=1
Cluster-24843.36796	novel_74	F-box protein AFR OS=Arabidopsis thaliana GN=AFR PE=1 SV=2
Cluster-24843.36797	novel_74	F-box protein AFR OS=Arabidopsis thaliana GN=AFR PE=1 SV=2
Cluster-24843.36798	novel_74	F-box protein AFR OS=Arabidopsis thaliana GN=AFR PE=1 SV=2
Cluster-24843.110098	mtr-miR2673a	Protein decapping 5 OS=Arabidopsis thaliana GN=DCP5 PE=1 SV=1
Cluster-24843.139454	mtr-miR156b-5p	Importin-11 OS=Homo sapiens GN=IPO11 PE=1 SV=1
Cluster-1587.4	mtr-miR2612	Hydroxymethylglutaryl-CoA synthase 1 OS=Blattella germanica GN=HMGCS-1 PE=2 SV=1
Cluster-24843.186052	novel_272	ELMO domain-containing protein A OS=Dictyostelium discoideum GN=elmoA PE=1 SV=1
Cluster-45639.0	novel_182	TGF-beta-activated kinase 1 and MAP3K7-binding protein 2 OS=Homo sapiens GN=TAB2 PE=1 SV=1
Cluster-24843.97444	novel_299	Cytochrome P450 71D10 OS=Glycine max GN=CYP71D10 PE=2 SV=1
Cluster-24843.27558	mtr-miR5239	Putative FBD-associated F-box protein At3g50710 OS=Arabidopsis thaliana GN=At3g50710 PE=4 SV=1
Cluster-24843.27556	mtr-miR7696a-5p	Putative FBD-associated F-box protein At5g56820 OS=Arabidopsis thaliana GN=At5g56820 PE=3 SV=2
Cluster-24843.27557	mtr-miR7696a-5p	Putative FBD-associated F-box protein At5g56440 OS=Arabidopsis thaliana GN=At5g56440 PE=3 SV=1
Cluster-38611.2	mtr-miR319a-5p	Glioma tumor suppressor candidate region gene 2 protein OS=Homo sapiens GN=GLTSCR2 PE=1 SV=2
Cluster-24843.166905	mtr-miR2609a,mtr-miR5244,mtr-miR5255	Protein SUPPRESSOR OF npr1-1, CONSTITUTIVE 1 OS=Arabidopsis thaliana GN=SNC1 PE=1 SV=3
Cluster-24843.103341	novel_258	Probable terpene synthase 2 OS=Ricinus communis GN=TPS2 PE=3 SV=1
Cluster-24843.122723	mtr-miR5235a	S-adenosylmethionine synthase OS=Medicago truncatula GN=METK PE=3 SV=1
Cluster-24843.131217	mtr-miR2673a	Leukocyte receptor cluster member 8 homolog OS=Xenopus laevis GN=leng8 PE=2 SV=1
Cluster-42650.0	novel_42	Translin OS=Mus musculus GN=Tsn PE=1 SV=1
Cluster-24843.191283	novel_43	F-box/kelch-repeat protein At3g23880 OS=Arabidopsis thaliana GN=At3g23880 PE=2 SV=1
Cluster-24843.86288	mtr-miR2593e	Cytochrome P450 90B1 OS=Arabidopsis thaliana GN=CYP90B1 PE=1 SV=2
Cluster-24843.86287	mtr-miR2593e	Cytochrome P450 90B1 OS=Arabidopsis thaliana GN=CYP90B1 PE=1 SV=2
Cluster-24843.152066	mtr-miR2612	Transcription factor bHLH18 OS=Arabidopsis thaliana GN=BHLH18 PE=2 SV=1
Cluster-24843.180566	mtr-miR5256	Probable E3 ubiquitin-protein ligase HERC1 OS=Homo sapiens GN=HERC1 PE=1 SV=2
Cluster-24843.96877	mtr-miR2673a	Uncharacterized protein At2g24330 OS=Arabidopsis thaliana GN=At2g24330 PE=2 SV=1
Cluster-14490.0	mtr-miR167b-5p	Protein FAM98A OS=Homo sapiens GN=FAM98A PE=1 SV=1
Cluster-24843.122431	mtr-miR393a,novel_274	Probable sugar phosphate/phosphate translocator At5g25400 OS=Arabidopsis thaliana GN=At5g25400 PE=2 SV=1
Cluster-24843.166403	mtr-miR5205b	Protein TORNADO 2 OS=Arabidopsis thaliana GN=TRN2 PE=1 SV=1
Cluster-39691.0	mtr-miR156b-5p,mtr-miR156a,mtr-miR156e,novel_272,mtr-miR156g-5p	Squamosa promoter-binding-like protein 13 OS=Oryza sativa subsp. japonica GN=SPL13 PE=2 SV=1
Cluster-19554.0	mtr-miR396a-5p,mtr-miR396b-5p	Esterase OS=Hevea brasiliensis PE=1 SV=1
Cluster-24843.48297	novel_284	E3 ubiquitin-protein ligase UPL6 OS=Arabidopsis thaliana GN=UPL6 PE=2 SV=1
Cluster-24843.171660	mtr-miR2678	TMV resistance protein N OS=Nicotiana glutinosa GN=N PE=1 SV=1
Cluster-24843.148545	mtr-miR2670a	Protein FAR1-RELATED SEQUENCE 4 OS=Arabidopsis thaliana GN=FRS4 PE=2 SV=2
Cluster-24843.148546	novel_284	2,3-bisphosphoglycerate-dependent phosphoglycerate mutase OS=Chlamydophila felis (strain Fe/C-56) GN=gpmA PE=3 SV=1
Cluster-24843.148547	novel_284	Probable transcriptional regulator SLK2 OS=Arabidopsis thaliana GN=SLK2 PE=1 SV=1
Cluster-24843.52262	mtr-miR5234	Putative disease resistance RPP13-like protein 1 OS=Arabidopsis thaliana GN=RPPL1 PE=3 SV=1
Cluster-24843.52263	mtr-miR156e,novel_272,mtr-miR156g-5p,mtr-miR156j,mtr-miR156b-5p,mtr-miR156a	Dolichol phosphate-mannose biosynthesis regulatory protein OS=Mus musculus GN=Dpm2 PE=3 SV=3
Cluster-24843.155891	mtr-miR395g	Myosin IB heavy chain OS=Dictyostelium discoideum GN=myoB PE=1 SV=2
Cluster-24843.83208	mtr-miR396a-5p,mtr-miR396b-5p	Alanine--tRNA ligase OS=Arabidopsis thaliana GN=ALATS PE=1 SV=3
Cluster-24843.86369	mtr-miR2673a	Bromodomain-containing protein 4 OS=Mus musculus GN=Brd4 PE=1 SV=2
Cluster-24843.110252	mtr-miR2673a	Mechanosensitive ion channel protein 6 OS=Arabidopsis thaliana GN=MSL6 PE=1 SV=1
Cluster-24843.46888	novel_211	Protein S-acyltransferase 18 OS=Arabidopsis thaliana GN=PAT18 PE=2 SV=2
Cluster-24843.51951	mtr-miR5281b	Glucose 1-dehydrogenase OS=Bacillus megaterium PE=1 SV=1
Cluster-24843.85045	mtr-miR5558-5p	Ubiquitin carboxyl-terminal hydrolase 12 OS=Arabidopsis thaliana GN=UBP12 PE=1 SV=2
Cluster-24843.119935	novel_215	UDP-glucuronate 4-epimerase 6 OS=Arabidopsis thaliana GN=GAE6 PE=1 SV=1
Cluster-24843.97283	novel_247	Putative F-box/LRR-repeat protein At5g02930 OS=Arabidopsis thaliana GN=At5g02930 PE=3 SV=1
Cluster-24843.97282	novel_272	F-box/LRR-repeat protein At3g26922 OS=Arabidopsis thaliana GN=At3g26922 PE=2 SV=2
Cluster-24843.3144	mtr-miR5562-5p	Uncharacterized mitochondrial protein AtMg00820 OS=Arabidopsis thaliana GN=AtMg00820 PE=4 SV=1
Cluster-24843.141541	mtr-miR2645	ATP-dependent DNA helicase DDM1 OS=Arabidopsis thaliana GN=DDM1 PE=1 SV=1
Cluster-24843.81302	novel_322	Receptor-like protein kinase HSL1 OS=Arabidopsis thaliana GN=HSL1 PE=2 SV=1
Cluster-24843.81304	novel_322	Receptor-like protein kinase HSL1 OS=Arabidopsis thaliana GN=HSL1 PE=2 SV=1
Cluster-24843.47043	mtr-miR2673a	Amyloid beta A4 protein OS=Homo sapiens GN=APP PE=1 SV=3
Cluster-26991.0	mtr-miR2673a	Histone acetyltransferase KAT6B OS=Homo sapiens GN=KAT6B PE=1 SV=3
Cluster-24843.160795	mtr-miR5205c	Probable serine/threonine-protein kinase At4g35230 OS=Arabidopsis thaliana GN=At4g35230 PE=1 SV=1
Cluster-50651.0	novel_130	Nuclear pore complex protein Nup205 OS=Homo sapiens GN=NUP205 PE=1 SV=3
Cluster-42884.0	mtr-miR2673a,novel_130	Condensin complex subunit 3 OS=Homo sapiens GN=NCAPG PE=1 SV=1
Cluster-24843.116762	mtr-miR5237	E3 ubiquitin-protein ligase UPL5 OS=Arabidopsis thaliana GN=UPL5 PE=1 SV=1
Cluster-24843.114184	mtr-miR2586a	Vacuolar protein sorting-associated protein 28 homolog 2 OS=Arabidopsis thaliana GN=VPS28-2 PE=1 SV=2
Cluster-24843.114183	mtr-miR2586a	Vacuolar protein sorting-associated protein 28 homolog 2 OS=Arabidopsis thaliana GN=VPS28-2 PE=1 SV=2
Cluster-24843.192334	mtr-miR2666	Disease resistance protein RPS6 OS=Arabidopsis thaliana GN=RPS6 PE=1 SV=1
Cluster-24843.68612	novel_302	Pentatricopeptide repeat-containing protein At4g19440, chloroplastic OS=Arabidopsis thaliana GN=At4g19440 PE=2 SV=2
Cluster-24843.110358	mtr-miR2629a	Ultraviolet-B receptor UVR8 OS=Arabidopsis thaliana GN=UVR8 PE=1 SV=1
Cluster-24843.135566	mtr-miR2651	Methylthioribose kinase OS=Arabidopsis thaliana GN=MTK PE=1 SV=1
Cluster-24843.135561	mtr-miR2651	Methylthioribose kinase OS=Arabidopsis thaliana GN=MTK PE=1 SV=1
Cluster-24843.118988	novel_272	Dehydration-responsive protein RD22 OS=Arabidopsis thaliana GN=RD22 PE=2 SV=1
Cluster-24843.111673	novel_302	Pentatricopeptide repeat-containing protein At1g62914, mitochondrial OS=Arabidopsis thaliana GN=At1g62914 PE=2 SV=1
Cluster-24843.126821	novel_130	DEAD-box ATP-dependent RNA helicase 10 OS=Arabidopsis thaliana GN=RH10 PE=2 SV=2
Cluster-24843.115212	novel_130	RuvB-like protein 1 OS=Arabidopsis thaliana GN=RIN1 PE=1 SV=1
Cluster-3392.0	mtr-miR1510a-5p	Putative disease resistance RPP13-like protein 1 OS=Arabidopsis thaliana GN=RPPL1 PE=3 SV=1
Cluster-24843.161459	mtr-miR5238	Lupeol synthase OS=Glycyrrhiza glabra GN=LUS1 PE=1 SV=1
Cluster-24843.5071	mtr-miR167b-3p	Puromycin-sensitive aminopeptidase OS=Mus musculus GN=Npepps PE=1 SV=2
Cluster-24843.146406	novel_211	Probable beta-D-xylosidase 2 OS=Arabidopsis thaliana GN=BXL2 PE=2 SV=1
Cluster-24843.146405	novel_211	Probable beta-D-xylosidase 2 OS=Arabidopsis thaliana GN=BXL2 PE=2 SV=1
Cluster-24843.146409	novel_211	Probable beta-D-xylosidase 2 OS=Arabidopsis thaliana GN=BXL2 PE=2 SV=1
Cluster-24843.146408	novel_211	Probable beta-D-xylosidase 2 OS=Arabidopsis thaliana GN=BXL2 PE=2 SV=1
Cluster-24843.92665	mtr-miR2678	Toll/interleukin-1 receptor-like protein OS=Arabidopsis thaliana GN=TIR PE=1 SV=1
Cluster-24843.195786	mtr-miR2630a	DNA-dependent protein kinase catalytic subunit OS=Homo sapiens GN=PRKDC PE=1 SV=3
Cluster-24843.44274	mtr-miR530	Atrophin-1 OS=Pan troglodytes GN=ATN1 PE=2 SV=1
Cluster-24843.120415	mtr-miR5561-3p	Somatic embryogenesis receptor kinase 5 OS=Arabidopsis thaliana GN=SERK5 PE=1 SV=2
Cluster-24843.120418	mtr-miR156g-3p	14-3-3-like protein B OS=Vicia faba PE=2 SV=1
Cluster-24843.116487	novel_322	DnaJ homolog subfamily B member 12 OS=Homo sapiens GN=DNAJB12 PE=1 SV=4
Cluster-41830.0	mtr-miR5266	Folate transporter 1 OS=Homo sapiens GN=SLC19A1 PE=1 SV=3
Cluster-24843.42680	mtr-miR2673a	Rho GDP-dissociation inhibitor 1 OS=Arabidopsis thaliana GN=GDI1 PE=1 SV=1
Cluster-24843.68679	novel_130	Probable ribosomal protein S11, mitochondrial OS=Arabidopsis thaliana GN=NFD3 PE=2 SV=1
Cluster-3441.1	novel_279	Xyloglucan endotransglucosylase/hydrolase protein 2 OS=Arabidopsis thaliana GN=XTH2 PE=2 SV=1
Cluster-24843.66372	mtr-miR396b-5p	Ubiquitin carboxyl-terminal hydrolase 21 OS=Arabidopsis thaliana GN=UBP21 PE=2 SV=1
Cluster-24843.147864	mtr-miR5284h,mtr-miR5284b	Guanylate kinase 2 OS=Arabidopsis thaliana GN=GK-2 PE=2 SV=1
Cluster-24843.97656	mtr-miR168c-3p	Caveolin-1 OS=Gorilla gorilla gorilla GN=CAV1 PE=3 SV=1
Cluster-24843.90171	mtr-miR2604	Receptor-like protein 12 OS=Arabidopsis thaliana GN=RLP12 PE=2 SV=2
Cluster-24843.189315	novel_244	Isochorismate synthase 2, chloroplastic OS=Arabidopsis thaliana GN=ICS2 PE=2 SV=2
Cluster-24843.6495	mtr-miR164a	Myosin phosphatase Rho-interacting protein OS=Mus musculus GN=Mprip PE=1 SV=2
Cluster-24843.91225	mtr-miR2592bm-5p	DNA-directed RNA polymerases II, IV and V subunit 3 OS=Arabidopsis thaliana GN=NRPB3 PE=1 SV=1
Cluster-24843.123838	mtr-miR2673a	BAG family molecular chaperone regulator 7 OS=Arabidopsis thaliana GN=BAG7 PE=1 SV=1
Cluster-24843.108270	novel_144	Pentatricopeptide repeat-containing protein At1g03560, mitochondrial OS=Arabidopsis thaliana GN=At1g03560 PE=2 SV=1
Cluster-24843.108271	novel_302	Pentatricopeptide repeat-containing protein At1g03560, mitochondrial OS=Arabidopsis thaliana GN=At1g03560 PE=2 SV=1
Cluster-24843.58475	mtr-miR169a	Nuclear transcription factor Y subunit A-1 OS=Arabidopsis thaliana GN=NFYA1 PE=2 SV=1
Cluster-24843.92142	novel_173	Probable tRNA N6-adenosine threonylcarbamoyltransferase OS=Nematostella vectensis GN=osgep PE=3 SV=1
Cluster-24843.100650	mtr-miR2634	Serine/threonine-protein phosphatase 2A 65 kDa regulatory subunit A alpha isoform OS=Mus musculus GN=Ppp2r1a PE=1 SV=3
Cluster-24843.161015	novel_182	SRSF protein kinase 1 OS=Homo sapiens GN=SRPK1 PE=1 SV=2
Cluster-24843.161012	mtr-miR2634	Phosphatidylserine decarboxylase proenzyme 2 OS=Arabidopsis thaliana GN=PSD2 PE=2 SV=1
Cluster-24843.42910	novel_83,novel_43,novel_28	Putative F-box protein At1g47790 OS=Arabidopsis thaliana GN=At1g47790 PE=3 SV=1
Cluster-24843.148669	mtr-miR2598	Thioredoxin M4, chloroplastic OS=Arabidopsis thaliana GN=At3g15360 PE=2 SV=2
Cluster-24843.148668	mtr-miR2598	Thioredoxin M4, chloroplastic OS=Arabidopsis thaliana GN=At3g15360 PE=2 SV=2
Cluster-24843.148663	mtr-miR2670a	BTB/POZ domain-containing protein At5g47800 OS=Arabidopsis thaliana GN=At5g47800 PE=2 SV=1
Cluster-24843.148662	mtr-miR2670a	BTB/POZ domain-containing protein At5g47800 OS=Arabidopsis thaliana GN=At5g47800 PE=2 SV=1
Cluster-24843.197292	novel_284	Photosystem II protein D1 OS=Carica papaya GN=psbA PE=3 SV=1
Cluster-24843.185075	novel_41	Putative SWI/SNF-related matrix-associated actin-dependent regulator of chromatin subfamily A member 3-like 1 OS=Arabidopsis thaliana GN=At5g05130 PE=2 SV=1
Cluster-44413.0	mtr-miR2673a,mtr-miR169a	Nucleolar complex protein 2 homolog OS=Homo sapiens GN=NOC2L PE=1 SV=4
Cluster-24843.201822	mtr-miR2604	CAP-Gly domain-containing linker protein 1 OS=Homo sapiens GN=CLIP1 PE=1 SV=2
Cluster-24843.82451	novel_320,mtr-miR1507-3p	Putative disease resistance RPP13-like protein 1 OS=Arabidopsis thaliana GN=RPPL1 PE=3 SV=1
Cluster-24843.170782	mtr-miR2638a	Probable plastid-lipid-associated protein 4, chloroplastic OS=Arabidopsis thaliana GN=PAP4 PE=2 SV=1
Cluster-24843.128096	mtr-miR5239	MATE efflux family protein 5 OS=Arabidopsis thaliana GN=DTXL1 PE=3 SV=1
Cluster-24843.128097	mtr-miR5239	MATE efflux family protein 5 OS=Arabidopsis thaliana GN=DTXL1 PE=3 SV=1
Cluster-24843.102102	mtr-miR5561-3p	Transcription factor RF2b OS=Oryza sativa subsp. japonica GN=RF2b PE=1 SV=2
Cluster-24843.102105	mtr-miR2592b-3p	Beta-lactamase domain-containing protein 2 OS=Caenorhabditis elegans GN=lact-2 PE=4 SV=1
Cluster-24843.122666	mtr-miR5298d	60S ribosomal protein L12 OS=Prunus armeniaca GN=RPL12 PE=2 SV=1
Cluster-24843.171969	novel_299	WAT1-related protein At3g28050 OS=Arabidopsis thaliana GN=At3g28050 PE=2 SV=1
Cluster-24843.163776	novel_242,novel_157	Rhodanese-like/PpiC domain-containing protein 12 OS=Arabidopsis thaliana GN=At5g19370 PE=2 SV=1
Cluster-24843.77573	novel_144	GDSL esterase/lipase 1 OS=Arabidopsis thaliana GN=GLIP1 PE=1 SV=1
Cluster-24843.127721	mtr-miR7701-5p	Pyruvate kinase, cytosolic isozyme OS=Nicotiana tabacum PE=2 SV=1
Cluster-24843.182902	mtr-miR169e-5p,mtr-miR169a,mtr-miR169g,mtr-miR169d-5p	Nuclear transcription factor Y subunit A-10 OS=Arabidopsis thaliana GN=NFYA10 PE=2 SV=2
Cluster-24843.182901	mtr-miR169e-5p,mtr-miR169g,mtr-miR169a,mtr-miR169d-5p	Nuclear transcription factor Y subunit A-10 OS=Arabidopsis thaliana GN=NFYA10 PE=2 SV=2
Cluster-24843.144127	mtr-miR5281b	Ras-related protein Rab11A OS=Lotus japonicus GN=RAB11A PE=2 SV=1
Cluster-24843.151040	mtr-miR2634	Phosphatidylserine decarboxylase proenzyme 2 OS=Arabidopsis thaliana GN=PSD2 PE=2 SV=1
Cluster-24843.145651	mtr-miR1510a-3p	Putative disease resistance protein At4g11170 OS=Arabidopsis thaliana GN=At4g11170 PE=2 SV=1
Cluster-24843.194632	mtr-miR5269b	Transposon Ty3-G Gag-Pol polyprotein OS=Saccharomyces cerevisiae (strain ATCC 204508 / S288c) GN=TY3B-G PE=1 SV=3
Cluster-24843.186083	mtr-miR2651	Glucose-6-phosphate 1-dehydrogenase 4, chloroplastic OS=Arabidopsis thaliana GN=At1g09420 PE=2 SV=1
Cluster-24843.90508	mtr-miR5272a	Brefeldin A-inhibited guanine nucleotide-exchange protein 3 OS=Arabidopsis thaliana GN=BIG3 PE=1 SV=1
Cluster-24843.129694	mtr-miR5205a	6-hydroxynicotinate 3-monooxygenase OS=Pseudomonas putida (strain KT2440) GN=nicC PE=1 SV=1
Cluster-24843.182316	novel_302	Putative pentatricopeptide repeat-containing protein At1g12700, mitochondrial OS=Arabidopsis thaliana GN=At1g12700 PE=3 SV=1
Cluster-24843.92596	mtr-miR171a,mtr-miR171b,mtr-miR171c,mtr-miR171d,mtr-miR171f,mtr-miR171e-3p	Scarecrow-like protein 6 OS=Arabidopsis thaliana GN=SCL6 PE=1 SV=1
Cluster-24843.99249	novel_100	Xylulose kinase OS=Pongo abelii GN=XYLB PE=2 SV=1
Cluster-24843.113176	mtr-miR156b-5p	Phosphatidyl-N-methylethanolamine N-methyltransferase OS=Arabidopsis thaliana GN=PLMT PE=2 SV=1
Cluster-24843.165619	novel_186	GDSL esterase/lipase At5g22810 OS=Arabidopsis thaliana GN=At5g22810 PE=3 SV=3
Cluster-24843.162340	mtr-miR171e-5p	Protein trichome birefringence-like 25 OS=Arabidopsis thaliana GN=TBL25 PE=2 SV=1
Cluster-24843.31530	mtr-miR7701-5p	Eukaryotic translation initiation factor 5B OS=Saccharomyces cerevisiae (strain ATCC 204508 / S288c) GN=FUN12 PE=1 SV=2
Cluster-24843.79846	mtr-miR2604	Anthocyanidin 3-O-glucoside 2''-O-glucosyltransferase OS=Ipomoea nil GN=3GGT PE=1 SV=1
Cluster-24843.152276	novel_144	Glutamine-dependent NAD(+) synthetase OS=Arabidopsis thaliana GN=At1g55090 PE=2 SV=1
Cluster-24843.46183	mtr-miR5248	Mitotic checkpoint serine/threonine-protein kinase BUB1 OS=Arabidopsis thaliana GN=BUB1 PE=1 SV=1
Cluster-24843.35375	mtr-miR2645	Signal peptidase complex catalytic subunit SEC11C OS=Pongo abelii GN=SEC11C PE=2 SV=3
Cluster-24843.134825	mtr-miR2629a	Actin-depolymerizing factor 2 OS=Petunia hybrida GN=ADF2 PE=2 SV=1
Cluster-35543.0	novel_262	Disease resistance protein RML1A OS=Arabidopsis thaliana GN=RLM1A PE=3 SV=1
Cluster-24843.128448	novel_234	Monosaccharide-sensing protein 2 OS=Arabidopsis thaliana GN=MSSP2 PE=1 SV=2
Cluster-9018.0	mtr-miR5266	Zinc finger CCCH domain-containing protein 13 OS=Homo sapiens GN=ZC3H13 PE=1 SV=1
Cluster-24843.161954	mtr-miR5745b	Pirin-like protein At2g43120 OS=Arabidopsis thaliana GN=At2g43120 PE=2 SV=3
Cluster-24843.116363	novel_236	Protein transport protein Sec61 subunit beta OS=Arabidopsis thaliana GN=At2g45070 PE=1 SV=1
Cluster-24843.133329	novel_83	Subtilisin-like protease SBT6.1 OS=Arabidopsis thaliana GN=SBT6.1 PE=1 SV=1
Cluster-24843.137951	novel_230	Serine/threonine-protein kinase ATG1 OS=Magnaporthe oryzae (strain 70-15 / ATCC MYA-4617 / FGSC 8958) GN=ATG1 PE=1 SV=1
Cluster-24843.137953	novel_230	Serine/threonine-protein kinase atg1 OS=Aspergillus clavatus (strain ATCC 1007 / CBS 513.65 / DSM 816 / NCTC 3887 / NRRL 1) GN=atg1 PE=3 SV=1
Cluster-24843.137957	novel_230	Serine/threonine-protein kinase ATG1 OS=Magnaporthe oryzae (strain 70-15 / ATCC MYA-4617 / FGSC 8958) GN=ATG1 PE=1 SV=1
Cluster-24843.137956	novel_230	Serine/threonine-protein kinase ATG1 OS=Magnaporthe oryzae (strain 70-15 / ATCC MYA-4617 / FGSC 8958) GN=ATG1 PE=1 SV=1
Cluster-24843.97597	mtr-miR5255	TMV resistance protein N OS=Nicotiana glutinosa GN=N PE=1 SV=1
Cluster-24843.165796	novel_100	AT-hook motif nuclear-localized protein 9 OS=Arabidopsis thaliana GN=AHL9 PE=2 SV=1
Cluster-24843.174657	novel_41	tRNA-dihydrouridine(20) synthase [NAD(P)+]-like OS=Homo sapiens GN=DUS2 PE=1 SV=1
Cluster-24843.86543	mtr-miR5255	Probable WRKY transcription factor 19 OS=Arabidopsis thaliana GN=WRKY19 PE=2 SV=1
Cluster-24843.149898	novel_284	NADPH--cytochrome P450 reductase 2 OS=Arabidopsis thaliana GN=ATR2 PE=1 SV=1
Cluster-24843.2396	mtr-miR7696a-3p	Actin-A3b, cytoplasmic OS=Helicoverpa armigera GN=actA3b PE=2 SV=1
Cluster-24843.46225	novel_302	Pentatricopeptide repeat-containing protein At3g61520, mitochondrial OS=Arabidopsis thaliana GN=At3g61520 PE=2 SV=1
Cluster-24843.141490	mtr-miR172c-5p	F-box/LRR-repeat protein At3g48880 OS=Arabidopsis thaliana GN=At3g48880 PE=2 SV=1
Cluster-24843.61024	mtr-miR5213-5p	TMV resistance protein N OS=Nicotiana glutinosa GN=N PE=1 SV=1
Cluster-24843.61025	mtr-miR5245	Disease resistance protein RML1A OS=Arabidopsis thaliana GN=RLM1A PE=3 SV=1
Cluster-24843.203357	mtr-miR2673a	Serine/threonine-protein kinase WNK1 OS=Mus musculus GN=Wnk1 PE=1 SV=2
Cluster-24843.24205	novel_249	LINE-1 reverse transcriptase homolog OS=Nycticebus coucang PE=3 SV=1
Cluster-24843.24207	novel_249	LINE-1 reverse transcriptase homolog OS=Nycticebus coucang PE=3 SV=1
Cluster-24843.24206	novel_249	LINE-1 reverse transcriptase homolog OS=Nycticebus coucang PE=3 SV=1
Cluster-24843.157117	novel_244	Isochorismate synthase, chloroplastic OS=Catharanthus roseus PE=1 SV=1
Cluster-24843.157116	novel_244	Isochorismate synthase, chloroplastic OS=Catharanthus roseus PE=1 SV=1
Cluster-24843.157115	novel_244	Isochorismate synthase 2, chloroplastic OS=Arabidopsis thaliana GN=ICS2 PE=2 SV=2
Cluster-24843.157119	novel_244	Isochorismate synthase, chloroplastic OS=Catharanthus roseus PE=1 SV=1
Cluster-36021.0	mtr-miR2673a	Radial spoke head protein 6 homolog A OS=Mus musculus GN=Rsph6a PE=2 SV=1
Cluster-24843.137853	mtr-miR2601	ABC transporter F family member 5 OS=Arabidopsis thaliana GN=ABCF5 PE=2 SV=1
Cluster-24843.137859	mtr-miR5231	B2 protein OS=Daucus carota PE=2 SV=1
Cluster-24843.106015	mtr-miR2673a	Glycine-rich RNA-binding protein RZ1A OS=Arabidopsis thaliana GN=RZ1A PE=1 SV=1
Cluster-24843.168984	mtr-miR5261	Probable E3 ubiquitin-protein ligase HERC2 OS=Drosophila melanogaster GN=HERC2 PE=1 SV=3
Cluster-24843.86667	mtr-miR5239	Dehydration-responsive element-binding protein 1D OS=Arabidopsis thaliana GN=DREB1D PE=2 SV=1
Cluster-24843.86664	mtr-miR2612	Transcription factor bHLH18 OS=Arabidopsis thaliana GN=BHLH18 PE=2 SV=1
Cluster-24843.86669	mtr-miR5239,novel_284	Type I inositol polyphosphate 5-phosphatase 2 OS=Arabidopsis thaliana GN=IP5P2 PE=1 SV=2
Cluster-24843.163231	mtr-miR2651	Uridine kinase-like protein 1, chloroplastic OS=Arabidopsis thaliana GN=UKL1 PE=1 SV=1
Cluster-24843.200324	novel_41	Lignin-forming anionic peroxidase OS=Nicotiana sylvestris PE=2 SV=1
Cluster-24843.145513	novel_193	Phosphatidylinositol/phosphatidylcholine transfer protein SFH6 OS=Arabidopsis thaliana GN=SFH6 PE=2 SV=1
Cluster-24843.145514	mtr-miR2678	Protein LURP-one-related 17 OS=Arabidopsis thaliana GN=At5g41590 PE=2 SV=2
Cluster-24843.145515	mtr-miR2678	Protein LURP-one-related 17 OS=Arabidopsis thaliana GN=At5g41590 PE=2 SV=2
Cluster-24843.145516	mtr-miR2678	Protein LURP-one-related 8 OS=Arabidopsis thaliana GN=At2g38640 PE=2 SV=1
Cluster-10625.0	novel_281	Putative F-box protein At1g47790 OS=Arabidopsis thaliana GN=At1g47790 PE=3 SV=1
Cluster-24843.116797	novel_302	Pentatricopeptide repeat-containing protein At1g63400 OS=Arabidopsis thaliana GN=At1g63400 PE=2 SV=1
Cluster-24843.205923	mtr-miR319a-5p	Translation elongation factor 2 OS=Bombyx mori GN=tef2 PE=1 SV=1
Cluster-24843.62253	mtr-miR2669a	Probable protein S-acyltransferase 7 OS=Arabidopsis thaliana GN=PAT07 PE=1 SV=1
Cluster-24843.67550	mtr-miR5261	Disease resistance protein TAO1 OS=Arabidopsis thaliana GN=TAO1 PE=3 SV=1
Cluster-24843.67552	mtr-miR5261,mtr-miR5252	Putative disease resistance protein At4g11170 OS=Arabidopsis thaliana GN=At4g11170 PE=2 SV=1
Cluster-24843.141519	mtr-miR5745b	Desumoylating isopeptidase 2 OS=Homo sapiens GN=DESI2 PE=1 SV=1
Cluster-24843.59080	novel_46,novel_322	DEAD-box ATP-dependent RNA helicase 41 OS=Arabidopsis thaliana GN=RH41 PE=2 SV=1
Cluster-24843.21856	mtr-miR156g-3p	Platelet-activating factor acetylhydrolase IB subunit alpha OS=Homo sapiens GN=PAFAH1B1 PE=1 SV=2
Cluster-32372.0	novel_130	Zinc finger A20 and AN1 domain-containing stress-associated protein 5 OS=Arabidopsis thaliana GN=SAP5 PE=2 SV=1
Cluster-14134.0	mtr-miR2673a	Endoplasmic reticulum lectin 1 OS=Homo sapiens GN=ERLEC1 PE=1 SV=1
Cluster-24843.73194	mtr-miR5231	Chorismate mutase 2 OS=Arabidopsis thaliana GN=CM2 PE=1 SV=1
Cluster-24843.75907	novel_284	E3 ubiquitin-protein ligase UPL6 OS=Arabidopsis thaliana GN=UPL6 PE=2 SV=1
Cluster-24843.149968	mtr-miR2665	Proline-rich receptor-like protein kinase PERK5 OS=Arabidopsis thaliana GN=PERK5 PE=2 SV=1
Cluster-41866.1	mtr-miR2643a	ATP-dependent DNA helicase MER3 homolog OS=Arabidopsis thaliana GN=MER3 PE=2 SV=1
Cluster-41866.0	mtr-miR2643a	ATP-dependent DNA helicase MER3 homolog OS=Arabidopsis thaliana GN=MER3 PE=2 SV=1
Cluster-24843.151213	novel_256	Pentatricopeptide repeat-containing protein At2g22410, mitochondrial OS=Arabidopsis thaliana GN=PCMP-E28 PE=2 SV=1
Cluster-24843.151214	mtr-miR2638a	Heat stress transcription factor A-5 OS=Arabidopsis thaliana GN=HSFA5 PE=2 SV=1
Cluster-24843.573	mtr-miR160a	Protein FAR1-RELATED SEQUENCE 5 OS=Arabidopsis thaliana GN=FRS5 PE=2 SV=1
Cluster-24843.570	mtr-miR408-5p	Protein arginine N-methyltransferase 1 OS=Homo sapiens GN=PRMT1 PE=1 SV=2
Cluster-24843.42865	mtr-miR395a,mtr-miR395h,mtr-miR395g	Low affinity sulfate transporter 3 OS=Stylosanthes hamata GN=ST3 PE=2 SV=1
Cluster-34426.0	novel_41,mtr-miR2592bm-5p	Uncharacterized mitochondrial protein AtMg00820 OS=Arabidopsis thaliana GN=AtMg00820 PE=4 SV=1
Cluster-27010.0	mtr-miR7701-5p	Zingipain-2 OS=Zingiber officinale PE=1 SV=1
Cluster-24843.131629	novel_320	Putative disease resistance protein RGA3 OS=Solanum bulbocastanum GN=RGA3 PE=2 SV=2
Cluster-24843.131626	mtr-miR169d-5p,mtr-miR169c,mtr-miR169a,mtr-miR169g,mtr-miR169e-5p	Nuclear transcription factor Y subunit A-3 OS=Arabidopsis thaliana GN=NFYA3 PE=2 SV=2
Cluster-45824.0	novel_256	Nuclear cap-binding protein subunit 1 OS=Homo sapiens GN=NCBP1 PE=1 SV=1
Cluster-24843.105931	mtr-miR5234	Peroxisomal membrane protein PEX14 OS=Arabidopsis thaliana GN=PEX14 PE=1 SV=2
Cluster-24843.134366	mtr-miR2673a	Splicing factor, suppressor of white-apricot homolog OS=Rattus norvegicus GN=Sfswap PE=2 SV=1
Cluster-24843.129210	mtr-miR159a	Kinesin-like protein KIN12A OS=Arabidopsis thaliana GN=KIN12A PE=1 SV=1
Cluster-24843.95014	novel_284	Probable transcriptional regulator SLK2 OS=Arabidopsis thaliana GN=SLK2 PE=1 SV=1
Cluster-24843.163605	mtr-miR5254	Mitochondrial import inner membrane translocase subunit TIM44-2 OS=Arabidopsis thaliana GN=TIM44-2 PE=1 SV=1
Cluster-24843.204545	mtr-miR156h-3p	RecQ-mediated genome instability protein 1 OS=Arabidopsis thaliana GN=RMI1 PE=1 SV=1
Cluster-24843.204541	mtr-miR156h-3p	RecQ-mediated genome instability protein 1 OS=Arabidopsis thaliana GN=RMI1 PE=1 SV=1
Cluster-24843.152489	novel_122	Putative ribonuclease H protein At1g65750 OS=Arabidopsis thaliana GN=At1g65750 PE=3 SV=1
Cluster-24843.158415	mtr-miR396a-5p	Putative cyclic nucleotide-gated ion channel 8 OS=Arabidopsis thaliana GN=CNGC8 PE=3 SV=2
Cluster-24843.138764	novel_256	TMV resistance protein N OS=Nicotiana glutinosa GN=N PE=1 SV=1
Cluster-24843.135429	mtr-miR5231	Peroxisomal membrane protein 13 OS=Arabidopsis thaliana GN=PEX13 PE=1 SV=1
Cluster-24843.91297	mtr-miR5248	TMV resistance protein N OS=Nicotiana glutinosa GN=N PE=1 SV=1
Cluster-24843.17348	mtr-miR159b	Pheophytinase, chloroplastic OS=Arabidopsis thaliana GN=PPH PE=1 SV=1
Cluster-24843.103410	mtr-miR2592bm-5p	Probable RNA helicase SDE3 OS=Arabidopsis thaliana GN=SDE3 PE=1 SV=1
Cluster-24843.14380	mtr-miR2666	TMV resistance protein N OS=Nicotiana glutinosa GN=N PE=1 SV=1
Cluster-24843.98287	novel_249	Subtilisin-like protease SBT5.3 OS=Arabidopsis thaliana GN=AIR3 PE=2 SV=1
Cluster-12967.0	mtr-miR2603	L-type lectin-domain containing receptor kinase VIII.2 OS=Arabidopsis thaliana GN=LECRK82 PE=2 SV=1
Cluster-24843.128041	mtr-miR319b-5p,mtr-miR156a	L-ascorbate peroxidase 3, peroxisomal OS=Arabidopsis thaliana GN=APX3 PE=1 SV=1
Cluster-48443.0	novel_228	Transcription elongation factor B polypeptide 3 OS=Homo sapiens GN=TCEB3 PE=1 SV=2
Cluster-24843.128926	mtr-miR7701-5p	Protein SAND OS=Takifugu rubripes GN=sand PE=3 SV=1
Cluster-37997.0	mtr-miR2673a	WD repeat-containing protein 46 OS=Homo sapiens GN=WDR46 PE=1 SV=3
Cluster-24843.143851	mtr-miR5281b	Serine carboxypeptidase-like 40 OS=Arabidopsis thaliana GN=SCPL40 PE=2 SV=2
Cluster-24843.118652	mtr-miR172b,mtr-miR172a,mtr-miR172d-3p	Ethylene-responsive transcription factor RAP2-7 OS=Arabidopsis thaliana GN=RAP2-7 PE=2 SV=2
Cluster-24843.138941	mtr-miR1509b	Protein TRANSPARENT TESTA 12 OS=Arabidopsis thaliana GN=TT12 PE=2 SV=1
Cluster-45691.1	mtr-miR5245	Probable disease resistance protein RPP1 OS=Arabidopsis thaliana GN=RPP1 PE=2 SV=1
Cluster-24843.140773	mtr-miR2119	Probable transmembrane GTPase FZO-like, chloroplastic OS=Arabidopsis thaliana GN=FZL PE=1 SV=1
Cluster-24843.191348	mtr-miR156i-3p	V-type proton ATPase subunit B, brain isoform OS=Homo sapiens GN=ATP6V1B2 PE=1 SV=3
Cluster-24843.143088	novel_302	Pentatricopeptide repeat-containing protein At1g03560, mitochondrial OS=Arabidopsis thaliana GN=At1g03560 PE=2 SV=1
Cluster-24843.98122	novel_126	Uncharacterized aarF domain-containing protein kinase At5g05200, chloroplastic OS=Arabidopsis thaliana GN=At5g05200 PE=2 SV=1
Cluster-24843.155470	mtr-miR398a-3p,mtr-miR398b	Histone deacetylase HDT1 OS=Solanum chacoense GN=HDT1 PE=2 SV=1
Cluster-26935.0	novel_244	Eukaryotic initiation factor 4A-13 (Fragment) OS=Nicotiana tabacum PE=2 SV=1
Cluster-5179.0	novel_28	Putative F-box protein At3g47150 OS=Arabidopsis thaliana GN=At3g47150 PE=4 SV=2
Cluster-44630.0	mtr-miR5272f	Umecyanin OS=Armoracia rusticana PE=1 SV=1
Cluster-24843.162192	mtr-miR395h,mtr-miR395a	Transmembrane 9 superfamily member 4 OS=Arabidopsis thaliana GN=TMN4 PE=2 SV=1
Cluster-24843.126766	novel_81	U3 small nucleolar RNA-associated protein 25 OS=Botryotinia fuckeliana (strain B05.10) GN=UTP25 PE=3 SV=1
Cluster-33952.0	mtr-miR7696d-5p,mtr-miR7696c-5p,mtr-miR7696a-5p	Heat stress transcription factor A-6b OS=Arabidopsis thaliana GN=HSFA6b PE=2 SV=1
Cluster-48971.1	mtr-miR2111l	Metacaspase-6 OS=Arabidopsis thaliana GN=AMC6 PE=1 SV=1
Cluster-24843.87782	novel_322	Probable beta-1,3-galactosyltransferase 14 OS=Arabidopsis thaliana GN=B3GALT14 PE=2 SV=1
Cluster-24843.87784	novel_322	Probable beta-1,3-galactosyltransferase 14 OS=Arabidopsis thaliana GN=B3GALT14 PE=2 SV=1
Cluster-24843.44790	novel_42	Probable WRKY transcription factor 67 OS=Arabidopsis thaliana GN=WRKY67 PE=2 SV=1
Cluster-24843.844	mtr-miR2673a	Putative disease resistance protein At3g14460 OS=Arabidopsis thaliana GN=At3g14460 PE=3 SV=1
Cluster-24843.175666	mtr-miR2673a	Probable E3 ubiquitin-protein ligase LUL3 OS=Arabidopsis thaliana GN=LUL3 PE=1 SV=1
Cluster-24843.168341	novel_228	Polygalacturonase QRT3 OS=Arabidopsis thaliana GN=QRT3 PE=2 SV=1
Cluster-24843.168342	novel_228	Polygalacturonase QRT3 OS=Arabidopsis thaliana GN=QRT3 PE=2 SV=1
Cluster-24843.168344	novel_228	Polygalacturonase QRT3 OS=Arabidopsis thaliana GN=QRT3 PE=2 SV=1
Cluster-12047.0	mtr-miR2673a	Major centromere autoantigen B OS=Mus musculus GN=Cenpb PE=2 SV=2
Cluster-12047.1	mtr-miR2673a	Major centromere autoantigen B OS=Homo sapiens GN=CENPB PE=1 SV=2
Cluster-24843.147364	novel_147	Protein SPA1-RELATED 3 OS=Arabidopsis thaliana GN=SPA3 PE=1 SV=1
Cluster-24843.142251	mtr-miR2593a	E3 ubiquitin-protein ligase XBAT32 OS=Arabidopsis thaliana GN=XBAT32 PE=1 SV=1
Cluster-24843.142258	mtr-miR395a,mtr-miR395g	Protein cornichon homolog 1 OS=Arabidopsis thaliana GN=At3g12180 PE=2 SV=1
Cluster-24843.170047	novel_46	Regulator of G-protein signaling 1 OS=Arabidopsis thaliana GN=RGS1 PE=1 SV=1
Cluster-24843.99507	mtr-miR7696c-3p	Clathrin interactor 1 OS=Homo sapiens GN=CLINT1 PE=1 SV=1
Cluster-24843.123598	mtr-miR5254	F-box protein SKIP5 OS=Arabidopsis thaliana GN=SKIP5 PE=1 SV=1
Cluster-41746.0	mtr-miR7696a-3p	Cyclic pyranopterin monophosphate synthase accessory protein, mitochondrial OS=Arabidopsis thaliana GN=CNX3 PE=1 SV=1
Cluster-25879.0	mtr-miR5558-5p	GRF1-interacting factor 2 OS=Arabidopsis thaliana GN=GIF2 PE=1 SV=1
Cluster-24843.120020	mtr-miR2673a	Glutamate-rich WD repeat-containing protein 1 OS=Dictyostelium discoideum GN=grwd1 PE=3 SV=1
Cluster-24843.12519	mtr-miR2609a	TMV resistance protein N OS=Nicotiana glutinosa GN=N PE=1 SV=1
Cluster-24843.121373	mtr-miR2643a	Uncharacterized protein C630.12 OS=Schizosaccharomyces pombe (strain 972 / ATCC 24843) GN=SPAC630.12 PE=3 SV=1
Cluster-24843.202282	novel_262	Disease resistance protein RML1A OS=Arabidopsis thaliana GN=RLM1A PE=3 SV=1
Cluster-24843.122859	mtr-miR7701-5p	Probable steroid-binding protein 3 OS=Arabidopsis thaliana GN=MP3 PE=1 SV=1
Cluster-24843.44450	mtr-miR5252,mtr-miR5261	TMV resistance protein N OS=Nicotiana glutinosa GN=N PE=1 SV=1
Cluster-24843.163528	novel_285	Putative cyclic nucleotide-gated ion channel 15 OS=Arabidopsis thaliana GN=CNGC15 PE=3 SV=1
Cluster-24843.57918	mtr-miR396b-3p	Protein FAR-RED IMPAIRED RESPONSE 1 OS=Arabidopsis thaliana GN=FAR1 PE=1 SV=1
Cluster-46292.0	mtr-miR2673a	Protein phosphatase 1 regulatory subunit 37 OS=Homo sapiens GN=PPP1R37 PE=1 SV=4
Cluster-24843.104857	mtr-miR5745b	Protein disulfide-isomerase OS=Medicago sativa GN=PDI PE=2 SV=1
Cluster-24843.89434	mtr-miR2673a	Protein FAR1-RELATED SEQUENCE 5 OS=Arabidopsis thaliana GN=FRS5 PE=2 SV=1
Cluster-24843.126333	mtr-miR156j,mtr-miR156b-5p	Photosystem II repair protein PSB27-H1, chloroplastic OS=Arabidopsis thaliana GN=PSB27-1 PE=1 SV=1
Cluster-24843.204274	mtr-miR2609a,mtr-miR5243	TMV resistance protein N OS=Nicotiana glutinosa GN=N PE=1 SV=1
Cluster-24843.150840	mtr-miR2673a	Heptahelical transmembrane protein 4 OS=Arabidopsis thaliana GN=HHP4 PE=2 SV=1
Cluster-24843.150841	mtr-miR2673a	Heptahelical transmembrane protein 4 OS=Arabidopsis thaliana GN=HHP4 PE=2 SV=1
Cluster-4126.0	mtr-miR7696a-3p	Purine nucleoside phosphorylase OS=Mus musculus GN=Pnp PE=1 SV=2
Cluster-24843.132836	mtr-miR5244	Polyadenylate-binding protein RBP47C' OS=Arabidopsis thaliana GN=RBP47C' PE=2 SV=1
Cluster-24843.132838	mtr-miR5244	Polyadenylate-binding protein RBP47C' OS=Arabidopsis thaliana GN=RBP47C' PE=2 SV=1
Cluster-24843.139541	mtr-miR2673a	F-box/LRR-repeat protein 13 OS=Arabidopsis thaliana GN=FBL13 PE=2 SV=1
Cluster-24843.88629	mtr-miR1507-3p,novel_320,novel_100	Putative disease resistance protein RGA3 OS=Solanum bulbocastanum GN=RGA3 PE=2 SV=2
Cluster-24843.58322	mtr-miR5239	F-box/FBD/LRR-repeat protein At1g51370 OS=Arabidopsis thaliana GN=At1g51370 PE=2 SV=1
Cluster-23561.0	mtr-miR399r,mtr-miR399a	Peptide deformylase, mitochondrial OS=Homo sapiens GN=PDF PE=1 SV=1
Cluster-24843.1414	mtr-miR156j	Cytoskeleton-associated protein 2 OS=Homo sapiens GN=CKAP2 PE=1 SV=1
Cluster-24843.105807	novel_130	Probable protein arginine N-methyltransferase 6 OS=Arabidopsis thaliana GN=PRMT6 PE=2 SV=1
Cluster-24843.164803	novel_233	Protein SRG1 OS=Arabidopsis thaliana GN=SRG1 PE=2 SV=1
Cluster-24843.80886	mtr-miR5239	TMV resistance protein N OS=Nicotiana glutinosa GN=N PE=1 SV=1
Cluster-24843.177334	novel_256	Leucine-rich repeat receptor protein kinase EMS1 OS=Arabidopsis thaliana GN=EMS1 PE=1 SV=1
Cluster-24843.202086	mtr-miR5298d	Ent-copalyl diphosphate synthase, chloroplastic OS=Pisum sativum PE=2 SV=1
Cluster-24843.163918	novel_117	Tyrosine--tRNA ligase, chloroplastic/mitochondrial OS=Arabidopsis thaliana GN=EMB2768 PE=2 SV=1
Cluster-51932.0	mtr-miR5244	Transmembrane protein 9B OS=Mus musculus GN=Tmem9b PE=1 SV=1
Cluster-24843.144702	mtr-miR2593e	Peroxisomal fatty acid beta-oxidation multifunctional protein AIM1 OS=Arabidopsis thaliana GN=AIM1 PE=1 SV=1
Cluster-24843.144709	mtr-miR2643a	Chaperone protein ClpB1 OS=Arabidopsis thaliana GN=CLPB1 PE=1 SV=2
Cluster-24843.87860	novel_270	Probable phytol kinase 3, chloroplastic OS=Glycine max PE=2 SV=1
Cluster-24843.87864	mtr-miR396b-5p,mtr-miR396a-5p	Electron transfer flavoprotein subunit beta, mitochondrial OS=Arabidopsis thaliana GN=ETFB PE=1 SV=1
Cluster-24843.159072	novel_42	Uncharacterized zinc finger CCHC domain-containing protein At4g19190 OS=Arabidopsis thaliana GN=At4g19190 PE=2 SV=1
Cluster-24843.185401	novel_190	Retrovirus-related Pol polyprotein from transposon TNT 1-94 OS=Nicotiana tabacum PE=2 SV=1
Cluster-43631.0	mtr-miR2673a	Zinc finger and BTB domain-containing protein 18 OS=Homo sapiens GN=ZBTB18 PE=1 SV=1
Cluster-24843.158304	mtr-miR2604	Protein REVEILLE 1 OS=Arabidopsis thaliana GN=RVE1 PE=2 SV=1
Cluster-24843.168259	novel_236	DNA polymerase zeta catalytic subunit OS=Arabidopsis thaliana GN=REV3 PE=2 SV=1
Cluster-24843.146886	mtr-miR5558-5p	Thioredoxin-like protein CDSP32, chloroplastic OS=Arabidopsis thaliana GN=CDSP32 PE=1 SV=1
Cluster-24843.137039	mtr-miR2625	Retrovirus-related Pol polyprotein from transposon TNT 1-94 OS=Nicotiana tabacum PE=2 SV=1
Cluster-24843.136340	mtr-miR2673a	Protein indeterminate-domain 5, chloroplastic OS=Arabidopsis thaliana GN=IDD5 PE=1 SV=1
Cluster-24843.128988	mtr-miR2630a	Probable glucan 1,3-alpha-glucosidase OS=Oryza sativa subsp. japonica GN=Os03g0216600 PE=3 SV=1
Cluster-39554.0	mtr-miR171e-5p	BolA-like protein 3 OS=Homo sapiens GN=BOLA3 PE=1 SV=1
Cluster-24843.34634	novel_36	Protein FAR1-RELATED SEQUENCE 5 OS=Arabidopsis thaliana GN=FRS5 PE=2 SV=1
Cluster-24843.136608	mtr-miR2673a	La-related protein 1B OS=Arabidopsis thaliana GN=LARP1B PE=2 SV=1
Cluster-24843.157368	mtr-miR159b,mtr-miR319a-3p	NAD kinase 2, chloroplastic OS=Arabidopsis thaliana GN=NADK2 PE=1 SV=1
Cluster-24843.35717	novel_299	Chloride channel protein CLC-d OS=Arabidopsis thaliana GN=CLC-D PE=1 SV=2
Cluster-28566.0	mtr-miR2673a	Thyroid hormone receptor-associated protein 3 OS=Homo sapiens GN=THRAP3 PE=1 SV=2
Cluster-24843.80868	mtr-miR2669a	Cinnamate beta-D-glucosyltransferase OS=Fragaria ananassa GN=GT2 PE=1 SV=1
Cluster-24843.52135	mtr-miR5292b,mtr-miR5292a	Microtubule-associated protein 70-5 OS=Arabidopsis thaliana GN=MAP70.5 PE=1 SV=1
Cluster-24843.53427	mtr-miR5745b	Glucan endo-1,3-beta-D-glucosidase OS=Olea europaea GN=OLE9 PE=1 SV=1
Cluster-24843.53424	mtr-miR7696c-5p	Putative DNA glycosylase At3g47830 OS=Arabidopsis thaliana GN=At3g47830 PE=3 SV=1
Cluster-24843.78814	novel_266	Sterol 3-beta-glucosyltransferase UGT80A2 OS=Arabidopsis thaliana GN=UGT80A2 PE=1 SV=1
Cluster-24843.78817	mtr-miR5281a,mtr-miR5281b	ABC transporter A family member 8 OS=Arabidopsis thaliana GN=ABCA8 PE=2 SV=3
Cluster-24843.131321	mtr-miR156i-3p	Probable receptor-like protein kinase At2g42960 OS=Arabidopsis thaliana GN=At2g42960 PE=3 SV=1
Cluster-24843.131322	mtr-miR156i-3p	Probable receptor-like protein kinase At2g42960 OS=Arabidopsis thaliana GN=At2g42960 PE=3 SV=1
Cluster-24843.131328	novel_42,novel_298	Calcium-transporting ATPase 2, plasma membrane-type OS=Arabidopsis thaliana GN=ACA2 PE=1 SV=1
Cluster-25418.1	novel_249	Mitofusin-1 OS=Mus musculus GN=Mfn1 PE=1 SV=3
Cluster-24843.98238	mtr-miR5238	Metal-nicotianamine transporter YSL3 OS=Arabidopsis thaliana GN=YSL3 PE=2 SV=1
Cluster-24843.201851	novel_41	UPF0496 protein At1g20180 OS=Arabidopsis thaliana GN=At1g20180 PE=2 SV=2
Cluster-6321.0	mtr-miR2673a	NACHT, LRR and PYD domains-containing protein 6 OS=Homo sapiens GN=NLRP6 PE=2 SV=2
Cluster-24843.146802	novel_228	Transmembrane emp24 domain-containing protein p24beta3 OS=Arabidopsis thaliana GN=At3g22845 PE=2 SV=1
Cluster-24073.0	mtr-miR5558-5p	Heavy metal-associated isoprenylated plant protein 26 OS=Arabidopsis thaliana GN=HIPP26 PE=1 SV=1
Cluster-24843.168403	mtr-miR156g-5p,novel_272,mtr-miR156e,mtr-miR156a,mtr-miR156b-5p,mtr-miR156j	Squamosa promoter-binding-like protein 16 OS=Oryza sativa subsp. japonica GN=SPL16 PE=2 SV=1
Cluster-24843.188291	novel_233	Probable microtubule-binding protein TANGLED OS=Arabidopsis thaliana GN=TAN PE=2 SV=1
Cluster-24843.130301	novel_244	Floral homeotic protein APETALA 2 OS=Arabidopsis thaliana GN=AP2 PE=1 SV=1
Cluster-24843.130302	novel_244	Floral homeotic protein APETALA 2 OS=Arabidopsis thaliana GN=AP2 PE=1 SV=1
Cluster-24843.44661	mtr-miR5248	Serine decarboxylase OS=Arabidopsis thaliana GN=SDC PE=1 SV=1
Cluster-24843.134151	novel_258	Probable terpene synthase 2 OS=Ricinus communis GN=TPS2 PE=3 SV=1
Cluster-200.0	mtr-miR5239	Putative F-box/LRR-repeat protein At3g49150 OS=Arabidopsis thaliana GN=At3g49150 PE=4 SV=2
Cluster-24843.61201	mtr-miR172c-5p	F-box/LRR-repeat protein At3g48880 OS=Arabidopsis thaliana GN=At3g48880 PE=2 SV=1
Cluster-24843.140783	novel_193	Protein SMG7 OS=Arabidopsis thaliana GN=SMG7 PE=2 SV=1
Cluster-24843.140786	mtr-miR5261	Peroxidase 4 OS=Vitis vinifera GN=GSVIVT00023967001 PE=1 SV=1
Cluster-24843.140785	novel_193	Protein SMG7 OS=Arabidopsis thaliana GN=SMG7 PE=2 SV=1
Cluster-24843.159990	mtr-miR172d-3p	Mitogen-activated protein kinase kinase kinase NPK1 OS=Nicotiana tabacum GN=NPK1 PE=1 SV=1
Cluster-24843.133138	mtr-miR2673a	Histone deacetylase 14 OS=Arabidopsis thaliana GN=HDA14 PE=2 SV=1
Cluster-24843.3986	mtr-miR2669a	Trifunctional enzyme subunit alpha, mitochondrial OS=Mus musculus GN=Hadha PE=1 SV=1
Cluster-24843.164940	mtr-miR319a-5p	Choline-phosphate cytidylyltransferase 2 OS=Arabidopsis thaliana GN=CCT2 PE=1 SV=1
Cluster-24843.125894	mtr-miR5299	Rop guanine nucleotide exchange factor 12 OS=Arabidopsis thaliana GN=ROPGEF12 PE=1 SV=1
Cluster-24843.53535	novel_244	Isochorismate synthase 1, chloroplastic OS=Arabidopsis thaliana GN=ICS1 PE=1 SV=2
Cluster-24843.177828	novel_43	Disease resistance protein RPS6 OS=Arabidopsis thaliana GN=RPS6 PE=1 SV=1
Cluster-44326.0	novel_42	Nuclear transcription factor Y subunit gamma OS=Mus musculus GN=Nfyc PE=2 SV=2
Cluster-24843.139113	novel_126	F-box/LRR-repeat protein 20 OS=Bos taurus GN=FBXL20 PE=2 SV=2
Cluster-24843.139112	novel_126	F-box/LRR-repeat protein 20 OS=Homo sapiens GN=FBXL20 PE=1 SV=2
Cluster-24843.139111	novel_126	F-box/LRR-repeat protein 20 OS=Homo sapiens GN=FBXL20 PE=1 SV=2
Cluster-24843.161160	novel_285	Pentatricopeptide repeat-containing protein At5g21222 OS=Arabidopsis thaliana GN=ATC401 PE=2 SV=1
Cluster-24843.162013	novel_244	G-type lectin S-receptor-like serine/threonine-protein kinase RLK1 OS=Arabidopsis thaliana GN=RLK1 PE=2 SV=2
Cluster-24843.162019	mtr-miR156j	F-box/kelch-repeat protein SKIP4 OS=Arabidopsis thaliana GN=SKIP4 PE=1 SV=1
Cluster-24843.124076	mtr-miR5238	Protein BPS1, chloroplastic OS=Arabidopsis thaliana GN=BPS1 PE=2 SV=1
Cluster-50292.6	novel_258	MAP7 domain-containing protein 1 OS=Mus musculus GN=Map7d1 PE=1 SV=1
Cluster-24843.121557	mtr-miR5231	Uncharacterized protein At1g04910 OS=Arabidopsis thaliana GN=At1g04910 PE=2 SV=1
Cluster-24843.159812	novel_249	Probable ATP-dependent RNA helicase DHX35 OS=Pongo abelii GN=DHX35 PE=2 SV=1
Cluster-24843.198451	mtr-miR2664a	Probable sulfate transporter 3.4 OS=Arabidopsis thaliana GN=SULTR3;4 PE=2 SV=1
Cluster-24843.122234	mtr-miR396b-3p	Pentatricopeptide repeat-containing protein At3g46870 OS=Arabidopsis thaliana GN=At3g46870 PE=1 SV=1
Cluster-24843.123542	mtr-miR2673a	Squamosa promoter-binding-like protein 3 OS=Arabidopsis thaliana GN=SPL3 PE=1 SV=2
Cluster-11773.0	mtr-miR1510b-3p	Kelch domain-containing protein 9 OS=Homo sapiens GN=KLHDC9 PE=1 SV=2
Cluster-24843.144597	novel_298	BTB/POZ domain-containing protein At5g48800 OS=Arabidopsis thaliana GN=At5g48800 PE=2 SV=1
Cluster-24843.174469	mtr-miR395a,mtr-miR395g	Protein cornichon homolog 1 OS=Arabidopsis thaliana GN=At3g12180 PE=2 SV=1
Cluster-24843.145241	novel_322	Metal transporter Nramp3 OS=Arabidopsis thaliana GN=NRAMP3 PE=2 SV=2
Cluster-24843.110891	novel_320	Disease resistance protein RPM1 OS=Arabidopsis thaliana GN=RPM1 PE=1 SV=1
Cluster-24843.146530	novel_215	Putative disease resistance protein RGA3 OS=Solanum bulbocastanum GN=RGA3 PE=2 SV=2
Cluster-24843.122786	novel_279,mtr-miR5281a	Putative ribonuclease H protein At1g65750 OS=Arabidopsis thaliana GN=At1g65750 PE=3 SV=1
Cluster-24843.122784	mtr-miR2651	Protein FAR1-RELATED SEQUENCE 5 OS=Arabidopsis thaliana GN=FRS5 PE=2 SV=1
Cluster-24843.126427	mtr-miR2673a	Decapping nuclease DXO homolog, chloroplastic OS=Arabidopsis thaliana GN=At4g17620 PE=1 SV=1
Cluster-24843.100251	novel_94,mtr-miR167b-5p	Mediator of RNA polymerase II transcription subunit 12 OS=Arabidopsis thaliana GN=MED12 PE=1 SV=1
Cluster-24843.120524	novel_247	Peroxisomal and mitochondrial division factor 2 OS=Arabidopsis thaliana GN=PMD2 PE=1 SV=1
Cluster-24843.129841	novel_186	GPI ethanolamine phosphate transferase 2 OS=Saccharomyces cerevisiae (strain ATCC 204508 / S288c) GN=LAS21 PE=1 SV=1
Cluster-24843.163153	novel_256	TMV resistance protein N OS=Nicotiana glutinosa GN=N PE=1 SV=1
Cluster-24843.72305	mtr-miR396a-5p	Putative cyclic nucleotide-gated ion channel 8 OS=Arabidopsis thaliana GN=CNGC8 PE=3 SV=2
Cluster-24843.72308	mtr-miR156a,mtr-miR156b-5p,mtr-miR2673a,mtr-miR156g-5p,mtr-miR156e,novel_272	Squamosa promoter-binding-like protein 3 OS=Arabidopsis thaliana GN=SPL3 PE=1 SV=2
Cluster-24843.31185	mtr-miR2604	Protein DECREASED SIZE EXCLUSION LIMIT 1 OS=Nicotiana benthamiana GN=DSE1 PE=2 SV=1
Cluster-24843.81943	novel_307,novel_281	F-box/kelch-repeat protein At3g23880 OS=Arabidopsis thaliana GN=At3g23880 PE=2 SV=1
Cluster-30418.0	mtr-miR5261	ATP-dependent RNA helicase A OS=Homo sapiens GN=DHX9 PE=1 SV=4
Cluster-24843.132291	novel_299	Branched-chain-amino-acid aminotransferase-like protein 1 OS=Arabidopsis thaliana GN=At3g05190 PE=2 SV=1
Cluster-24843.132293	novel_299	Branched-chain-amino-acid aminotransferase-like protein 1 OS=Arabidopsis thaliana GN=At3g05190 PE=2 SV=1
Cluster-24843.132295	novel_299	Branched-chain-amino-acid aminotransferase-like protein 1 OS=Arabidopsis thaliana GN=At3g05190 PE=2 SV=1
Cluster-24843.132294	novel_299	Branched-chain-amino-acid aminotransferase-like protein 1 OS=Arabidopsis thaliana GN=At3g05190 PE=2 SV=1
Cluster-24843.152663	mtr-miR7696a-5p	Protein decapping 5 OS=Arabidopsis thaliana GN=DCP5 PE=1 SV=1
Cluster-24843.152669	mtr-miR5559-5p	Trafficking protein particle complex subunit 11 OS=Bos taurus GN=TRAPPC11 PE=2 SV=1
Cluster-24843.96483	mtr-miR5205b,mtr-miR5205c	Probable 2-oxoglutarate/Fe(II)-dependent dioxygenase OS=Papaver somniferum GN=DIOX2 PE=2 SV=1
Cluster-36370.0	mtr-miR2673a	Exosome complex component RRP45 OS=Mus musculus GN=Exosc9 PE=2 SV=1
Cluster-24843.149978	novel_299	Mechanosensitive ion channel protein 2, chloroplastic OS=Arabidopsis thaliana GN=MSL2 PE=2 SV=1
Cluster-24843.134452	mtr-miR5286a	Tubulin--tyrosine ligase-like protein 12 OS=Mus musculus GN=Ttll12 PE=2 SV=1
Cluster-35021.0	mtr-miR482-5p	Meiotic recombination protein REC8 homolog OS=Homo sapiens GN=REC8 PE=1 SV=1
Cluster-24843.186054	novel_272	ELMO domain-containing protein A OS=Dictyostelium discoideum GN=elmoA PE=1 SV=1
Cluster-24843.132889	mtr-miR5290	LL-diaminopimelate aminotransferase, chloroplastic OS=Arabidopsis thaliana GN=DAP PE=1 SV=1
Cluster-24843.119270	novel_266	Uncharacterized mitochondrial protein AtMg00310 OS=Arabidopsis thaliana GN=AtMg00310 PE=4 SV=1
Cluster-24843.130333	novel_74,novel_284	J domain-containing protein required for chloroplast accumulation response 1 OS=Arabidopsis thaliana GN=JAC1 PE=1 SV=1
Cluster-11990.0	novel_322	ATP synthase subunit gamma, mitochondrial OS=Mus musculus GN=Atp5c1 PE=1 SV=1
Cluster-11990.1	novel_322	ATP synthase subunit gamma, mitochondrial OS=Mus musculus GN=Atp5c1 PE=1 SV=1
Cluster-24843.135678	novel_274	Phosphoinositide phosphatase SAC2 OS=Arabidopsis thaliana GN=SAC2 PE=2 SV=1
Cluster-24843.193394	mtr-miR172d-3p	Mitogen-activated protein kinase kinase kinase NPK1 OS=Nicotiana tabacum GN=NPK1 PE=1 SV=1
Cluster-11580.0	mtr-miR156b-5p,mtr-miR156j	Microtubule-associated protein 1B OS=Homo sapiens GN=MAP1B PE=1 SV=2
Cluster-24843.192446	mtr-miR2673a	Translocation protein SEC63 homolog OS=Mus musculus GN=Sec63 PE=2 SV=4
Cluster-24843.38705	novel_130	Probable protein arginine N-methyltransferase 6 OS=Arabidopsis thaliana GN=PRMT6 PE=2 SV=1
Cluster-24843.47925	mtr-miR2673a	Bifunctional dihydrofolate reductase-thymidylate synthase OS=Glycine max PE=1 SV=1
Cluster-24843.47929	novel_299,mtr-miR5248	Glutathione S-transferase T3 OS=Arabidopsis thaliana GN=GSTT3 PE=2 SV=1
Cluster-24843.117915	novel_100	Serine/threonine-protein kinase At5g01020 OS=Arabidopsis thaliana GN=At5g01020 PE=1 SV=1
Cluster-24843.133685	mtr-miR156g-5p	Zinc finger protein CONSTANS-LIKE 13 OS=Arabidopsis thaliana GN=COL13 PE=2 SV=1
Cluster-24843.85270	mtr-miR2673a	Zinc finger CCCH domain-containing protein 25 OS=Oryza sativa subsp. japonica GN=Os03g0826400 PE=2 SV=1
Cluster-38111.0	mtr-miR172b,mtr-miR172a,mtr-miR172d-3p	Ubiquitin carboxyl-terminal hydrolase 8 OS=Homo sapiens GN=USP8 PE=1 SV=1
Cluster-24843.204642	mtr-miR2669a	Probably inactive leucine-rich repeat receptor-like protein kinase IMK2 OS=Arabidopsis thaliana GN=IMK2 PE=1 SV=1
Cluster-24843.142581	novel_284	2,3-bisphosphoglycerate-dependent phosphoglycerate mutase OS=Chlamydophila felis (strain Fe/C-56) GN=gpmA PE=3 SV=1
Cluster-24843.119700	mtr-miR2664a	F-box protein At2g39490 OS=Arabidopsis thaliana GN=At2g39490 PE=2 SV=1
Cluster-24843.135209	mtr-miR5559-5p	Soluble inorganic pyrophosphatase 4 OS=Arabidopsis thaliana GN=PPA4 PE=1 SV=1
Cluster-24843.89194	novel_233	Oligopeptide transporter 3 OS=Arabidopsis thaliana GN=OPT3 PE=2 SV=3
Cluster-24843.134550	mtr-miR5281a	Serine/threonine-protein kinase tricorner OS=Drosophila pseudoobscura pseudoobscura GN=trc PE=3 SV=1
Cluster-24843.134553	mtr-miR5281a	Serine/threonine-protein kinase tricorner OS=Drosophila pseudoobscura pseudoobscura GN=trc PE=3 SV=1
Cluster-24843.134558	mtr-miR2119	Alcohol dehydrogenase 1 OS=Pisum sativum PE=3 SV=1
Cluster-24843.191305	novel_126	LRR receptor-like serine/threonine-protein kinase RPK2 OS=Arabidopsis thaliana GN=RPK2 PE=2 SV=1
Cluster-24843.138325	mtr-miR5230	Putative disease resistance protein RGA1 OS=Solanum bulbocastanum GN=RGA1 PE=2 SV=2
Cluster-31780.0	mtr-miR156h-3p	Myotubularin-related protein 3 OS=Homo sapiens GN=MTMR3 PE=1 SV=3
Cluster-24843.81519	mtr-miR5272a,mtr-miR7701-5p	Syntaxin-71 OS=Arabidopsis thaliana GN=SYP71 PE=1 SV=1
Cluster-24843.32002	novel_322	Tip attachment protein J OS=Enterobacteria phage lambda GN=J PE=1 SV=1
Cluster-24843.155525	mtr-miR2638a	Heat stress transcription factor A-5 OS=Arabidopsis thaliana GN=HSFA5 PE=2 SV=1
Cluster-24843.193211	mtr-miR164a	Interleukin enhancer-binding factor 3 OS=Homo sapiens GN=ILF3 PE=1 SV=3
Cluster-24843.182635	novel_302	Pentatricopeptide repeat-containing protein At3g22470, mitochondrial OS=Arabidopsis thaliana GN=At3g22470 PE=2 SV=1
Cluster-24843.30072	mtr-miR2643a	F-box/kelch-repeat protein At3g23880 OS=Arabidopsis thaliana GN=At3g23880 PE=2 SV=1
Cluster-24843.117893	mtr-miR156h-3p	Phosphatidylinositol 4-kinase beta 1 OS=Arabidopsis thaliana GN=PI4KB1 PE=1 SV=1
Cluster-24843.59834	mtr-miR398a-3p	Copper chaperone for superoxide dismutase, chloroplastic/cytosolic OS=Arabidopsis thaliana GN=CCS PE=1 SV=1
Cluster-24843.59835	mtr-miR398a-3p	Copper chaperone for superoxide dismutase, chloroplastic/cytosolic OS=Arabidopsis thaliana GN=CCS PE=1 SV=1
Cluster-24843.62648	mtr-miR7696c-3p	Peptidyl-prolyl cis-trans isomerase FKBP16-4, chloroplastic OS=Arabidopsis thaliana GN=FKBP16-4 PE=1 SV=1
Cluster-38611.1	mtr-miR319a-5p	Glioma tumor suppressor candidate region gene 2 protein OS=Homo sapiens GN=GLTSCR2 PE=1 SV=2
Cluster-24843.101799	mtr-miR5244	Phospholipase D delta OS=Arabidopsis thaliana GN=PLDDELTA PE=1 SV=2
Cluster-24843.145813	novel_144	Probable galacturonosyltransferase-like 9 OS=Arabidopsis thaliana GN=GATL9 PE=2 SV=1
Cluster-24843.121150	mtr-miR156b-5p	5-methyltetrahydropteroyltriglutamate--homocysteine methyltransferase 1 OS=Oryza sativa subsp. japonica GN=Os12g0623900 PE=2 SV=1
Cluster-24843.121151	mtr-miR156b-5p	5-methyltetrahydropteroyltriglutamate--homocysteine methyltransferase 1 OS=Oryza sativa subsp. japonica GN=Os12g0623900 PE=2 SV=1
Cluster-24843.134187	mtr-miR2609a	Putative E3 ubiquitin-protein ligase LIN-1 OS=Lotus japonicus GN=CERBERUS PE=2 SV=2
Cluster-24843.134185	mtr-miR2609a	Putative E3 ubiquitin-protein ligase LIN-1 OS=Lotus japonicus GN=CERBERUS PE=2 SV=2
Cluster-4359.0	mtr-miR2661	AF4/FMR2 family member 4 OS=Mus musculus GN=Aff4 PE=1 SV=1
Cluster-24843.127492	novel_308	ABC transporter E family member 2 OS=Arabidopsis thaliana GN=ABCE2 PE=2 SV=1
Cluster-24843.105149	mtr-miR5745a	Phosphatidylcholine:diacylglycerol cholinephosphotransferase 1 OS=Arabidopsis thaliana GN=ROD1 PE=1 SV=1
Cluster-24843.105147	mtr-miR5745a	Phosphatidylcholine:diacylglycerol cholinephosphotransferase 1 OS=Arabidopsis thaliana GN=ROD1 PE=1 SV=1
Cluster-24843.98799	novel_280	Autophagy-related protein 13 OS=Debaryomyces hansenii (strain ATCC 36239 / CBS 767 / JCM 1990 / NBRC 0083 / IGC 2968) GN=ATG13 PE=3 SV=2
Cluster-24843.105150	mtr-miR5745a	Phosphatidylcholine:diacylglycerol cholinephosphotransferase 1 OS=Arabidopsis thaliana GN=ROD1 PE=1 SV=1
Cluster-24843.162904	mtr-miR1507-3p	Putative disease resistance protein RGA1 OS=Solanum bulbocastanum GN=RGA1 PE=2 SV=2
Cluster-24843.164996	mtr-miR2673a	Deoxycytidine kinase OS=Homo sapiens GN=DCK PE=1 SV=1
Cluster-24843.111365	mtr-miR2673a	Glutamate-rich WD repeat-containing protein 1 OS=Dictyostelium discoideum GN=grwd1 PE=3 SV=1
Cluster-24843.91765	mtr-miR5559-5p,novel_81	Soluble inorganic pyrophosphatase 4 OS=Arabidopsis thaliana GN=PPA4 PE=1 SV=1
Cluster-24843.83572	novel_256	Uncharacterized methyltransferase-like protein SPBC21C3.07c OS=Schizosaccharomyces pombe (strain 972 / ATCC 24843) GN=SPBC21C3.07c PE=3 SV=2
Cluster-24843.93317	mtr-miR5254	ATP-dependent DNA helicase Q-like SIM OS=Arabidopsis thaliana GN=RECQSIM PE=2 SV=1
Cluster-24843.101263	mtr-miR169g,mtr-miR169a	Probable serine/threonine protein phosphatase 2A regulatory subunit B''delta OS=Arabidopsis thaliana GN=B''DELTA PE=3 SV=1
Cluster-24843.165664	mtr-miR408-5p	Cyclin-U1-1 OS=Arabidopsis thaliana GN=CYCU1-1 PE=1 SV=1
Cluster-24843.122494	mtr-miR2630a	Receptor-like protein kinase HAIKU2 OS=Arabidopsis thaliana GN=IKU2 PE=1 SV=1
Cluster-24843.123364	mtr-miR5248	Trafficking protein particle complex subunit 13 OS=Danio rerio GN=trappc13 PE=2 SV=2
Cluster-16108.0	mtr-miR2673a	BAH and coiled-coil domain-containing protein 1 OS=Homo sapiens GN=BAHCC1 PE=1 SV=3
Cluster-24843.120631	mtr-miR2592ap	Ubiquitin domain-containing protein DSK2a OS=Arabidopsis thaliana GN=DSK2A PE=1 SV=2
Cluster-24843.121584	mtr-miR5290	Probable LL-diaminopimelate aminotransferase, chloroplastic OS=Oryza sativa subsp. japonica GN=AGD2 PE=2 SV=1
Cluster-24843.121582	novel_314	Transketolase, chloroplastic OS=Zea mays PE=1 SV=1
Cluster-24843.152120	mtr-miR5243,mtr-miR5298b,mtr-miR2609a,mtr-miR156b-5p,mtr-miR156j	TMV resistance protein N OS=Nicotiana glutinosa GN=N PE=1 SV=1
Cluster-24843.151476	mtr-miR7696c-3p,mtr-miR7696a-3p	Ankyrin repeat and zinc finger domain-containing protein 1 OS=Mus musculus GN=Ankzf1 PE=1 SV=2
Cluster-24843.90314	mtr-miR2673a	Histone deacetylase 14 OS=Arabidopsis thaliana GN=HDA14 PE=2 SV=1
Cluster-24843.103759	mtr-miR5743a	Transposon Ty3-G Gag-Pol polyprotein OS=Saccharomyces cerevisiae (strain ATCC 204508 / S288c) GN=TY3B-G PE=1 SV=3
Cluster-24843.154827	novel_231	Peptide chain release factor PrfB3, chloroplastic OS=Arabidopsis thaliana GN=PRFB3 PE=2 SV=1
Cluster-24843.119998	mtr-miR2592ae	Protein PHOTOPERIOD-INDEPENDENT EARLY FLOWERING 1 OS=Arabidopsis thaliana GN=PIE1 PE=1 SV=1
Cluster-24843.110862	mtr-miR1509b	Mechanosensitive ion channel protein 1, mitochondrial OS=Arabidopsis thaliana GN=MSL1 PE=2 SV=1
Cluster-24843.130134	mtr-miR7696c-5p	Probable LRR receptor-like serine/threonine-protein kinase At1g56140 OS=Arabidopsis thaliana GN=At1g56140 PE=2 SV=2
Cluster-24843.130130	novel_100	Xylulose kinase OS=Homo sapiens GN=XYLB PE=1 SV=3
Cluster-24843.130131	novel_100	Xylulose kinase OS=Pongo abelii GN=XYLB PE=2 SV=1
Cluster-24843.37936	novel_249	Pentatricopeptide repeat-containing protein At4g39620, chloroplastic OS=Arabidopsis thaliana GN=EMB2453 PE=2 SV=1
Cluster-24843.165028	novel_298	AP-2 complex subunit sigma OS=Arabidopsis thaliana GN=AP17 PE=2 SV=1
Cluster-24843.165027	novel_298	AP-2 complex subunit sigma OS=Arabidopsis thaliana GN=AP17 PE=2 SV=1
Cluster-24843.165024	novel_298	AP-2 complex subunit sigma OS=Arabidopsis thaliana GN=AP17 PE=2 SV=1
Cluster-24843.165025	novel_298	AP-2 complex subunit sigma OS=Arabidopsis thaliana GN=AP17 PE=2 SV=1
Cluster-24843.133445	mtr-miR5238	ABC transporter C family member 3 OS=Arabidopsis thaliana GN=ABCC3 PE=1 SV=1
Cluster-24843.63614	mtr-miR5241a	Replication protein A 70 kDa DNA-binding subunit C OS=Arabidopsis thaliana GN=RPA1C PE=3 SV=1
Cluster-24843.133448	mtr-miR5238	ABC transporter C family member 3 OS=Arabidopsis thaliana GN=ABCC3 PE=1 SV=1
Cluster-27838.0	mtr-miR2673a	Putative BMP-2-inducible kinase-like protein OS=Homo sapiens GN=BMP2KL PE=5 SV=2
Cluster-24843.122754	mtr-miR2119,novel_233	Alcohol dehydrogenase 1 OS=Trifolium repens GN=ADH1 PE=2 SV=1
Cluster-24843.122751	novel_233	Alcohol dehydrogenase 1 OS=Trifolium repens GN=ADH1 PE=2 SV=1
Cluster-24843.109973	novel_261	Katanin p60 ATPase-containing subunit A-like 2 OS=Xenopus laevis GN=katnal2 PE=2 SV=1
Cluster-24843.121297	mtr-miR5239	MATE efflux family protein 5 OS=Arabidopsis thaliana GN=DTXL1 PE=3 SV=1
Cluster-32405.2	mtr-miR2673a	Zinc finger protein 428 OS=Mus musculus GN=Znf428 PE=2 SV=1
Cluster-24843.125527	mtr-miR5238	Protein ASPARTIC PROTEASE IN GUARD CELL 2 OS=Arabidopsis thaliana GN=ASPG2 PE=2 SV=1
Cluster-29073.0	novel_249	Ferric reduction oxidase 2 OS=Arabidopsis thaliana GN=FRO2 PE=1 SV=2
Cluster-24843.41890	novel_249	F-box protein At1g10780 OS=Arabidopsis thaliana GN=At1g10780 PE=2 SV=1
Cluster-24843.41893	novel_269	Membrane-associated 30 kDa protein, chloroplastic OS=Pisum sativum GN=IM30 PE=2 SV=1
Cluster-44082.0	novel_247	Uncharacterized mitochondrial protein AtMg00820 OS=Arabidopsis thaliana GN=AtMg00820 PE=4 SV=1
Cluster-24843.83101	mtr-miR5230	Probable galacturonosyltransferase 3 OS=Arabidopsis thaliana GN=GAUT3 PE=2 SV=2
Cluster-24843.117609	mtr-miR5234	Probable cinnamyl alcohol dehydrogenase OS=Medicago sativa GN=CAD2 PE=1 SV=1
Cluster-24843.117608	mtr-miR5234	Probable cinnamyl alcohol dehydrogenase OS=Medicago sativa GN=CAD2 PE=1 SV=1
Cluster-24843.97380	mtr-miR2666,mtr-miR5248	TMV resistance protein N OS=Nicotiana glutinosa GN=N PE=1 SV=1
Cluster-24843.164231	mtr-miR2111l	Phosphatidylinositol 4-kinase gamma 4 OS=Arabidopsis thaliana GN=PI4KG4 PE=1 SV=1
Cluster-31691.0	mtr-miR396b-3p	Ubiquitin carboxyl-terminal hydrolase 24 OS=Homo sapiens GN=USP24 PE=1 SV=3
Cluster-24843.95529	mtr-miR2673a	Polyphenol oxidase A1, chloroplastic OS=Vicia faba PE=1 SV=1
Cluster-24843.194451	mtr-miR2673a	SHC-transforming protein 1 OS=Homo sapiens GN=SHC1 PE=1 SV=4
Cluster-24843.194450	mtr-miR2673a	SHC-transforming protein 1 OS=Homo sapiens GN=SHC1 PE=1 SV=4
Cluster-24843.138253	novel_89	Probable arabinosyltransferase ARAD1 OS=Arabidopsis thaliana GN=ARAD1 PE=1 SV=1
Cluster-24843.28552	novel_272	ELMO domain-containing protein B OS=Dictyostelium discoideum GN=elmoB PE=3 SV=1
Cluster-24843.180560	novel_247	Methyltransferase-like protein 6 OS=Homo sapiens GN=METTL6 PE=2 SV=2
Cluster-24843.155632	mtr-miR2634	(+)-pulegone reductase OS=Mentha piperita PE=1 SV=1
Cluster-24843.36935	mtr-miR5745b	Ribonuclease P protein subunit p25-like protein OS=Homo sapiens GN=RPP25L PE=1 SV=1
Cluster-24843.112259	mtr-miR2651	ATP-dependent zinc metalloprotease FTSH 2, chloroplastic OS=Oryza sativa subsp. japonica GN=FTSH2 PE=3 SV=1
Cluster-24843.126216	mtr-miR5558-5p	Protein argonaute 4 OS=Arabidopsis thaliana GN=AGO4 PE=1 SV=2
Cluster-24843.114284	novel_28	Trafficking protein particle complex II-specific subunit 130 homolog OS=Arabidopsis thaliana GN=TRS130 PE=1 SV=1
Cluster-24843.143404	mtr-miR7696a-5p	Protein transport protein Sec61 subunit gamma OS=Oryza sativa subsp. japonica GN=Os02g0178400 PE=3 SV=1
Cluster-51562.0	novel_322	Pentatricopeptide repeat-containing protein At1g59720, chloroplastic/mitochondrial OS=Arabidopsis thaliana GN=PCMP-H51 PE=2 SV=2
Cluster-25764.0	novel_130	ATP synthase subunit d, mitochondrial OS=Homo sapiens GN=ATP5H PE=1 SV=3
Cluster-24843.95056	novel_233	Transcription factor bHLH93 OS=Arabidopsis thaliana GN=BHLH93 PE=1 SV=1
Cluster-24843.26077	novel_42	Probable WRKY transcription factor 67 OS=Arabidopsis thaliana GN=WRKY67 PE=2 SV=1
Cluster-24843.146634	mtr-miR2673a	Formin-like protein 13 OS=Arabidopsis thaliana GN=FH13 PE=2 SV=3
Cluster-24843.127019	mtr-miR7696c-3p	Probable CCR4-associated factor 1 homolog 11 OS=Arabidopsis thaliana GN=CAF1-11 PE=2 SV=1
Cluster-24843.77245	novel_247	Putative phospholipid-transporting ATPase 9 OS=Arabidopsis thaliana GN=ALA9 PE=3 SV=1
Cluster-24843.158820	mtr-miR5558-5p	Lipid phosphate phosphatase delta OS=Arabidopsis thaliana GN=LPPD PE=2 SV=1
Cluster-24843.163041	novel_270	Probable phytol kinase 3, chloroplastic OS=Glycine max PE=2 SV=1
Cluster-24843.110728	mtr-miR2643a	Hsp70-Hsp90 organizing protein 3 OS=Arabidopsis thaliana GN=HOP3 PE=2 SV=1
Cluster-24843.70738	novel_242	Amino acid permease 2 OS=Arabidopsis thaliana GN=AAP2 PE=1 SV=1
Cluster-24843.70733	mtr-miR5267l	DNA-directed RNA polymerase III subunit RPC5 OS=Mus musculus GN=Polr3e PE=1 SV=2
Cluster-24843.120375	mtr-miR2651	Serine/threonine-protein phosphatase 6 regulatory subunit 3 OS=Gallus gallus GN=PPP6R3 PE=2 SV=1
Cluster-24843.161456	mtr-miR5238	Lupeol synthase OS=Betula platyphylla GN=OSCBPW PE=1 SV=1
Cluster-24843.129700	novel_308	Retrovirus-related Pol polyprotein from transposon TNT 1-94 OS=Nicotiana tabacum PE=2 SV=1
Cluster-24843.109096	mtr-miR5284h,mtr-miR5284b	Guanylate kinase 2 OS=Arabidopsis thaliana GN=GK-2 PE=2 SV=1
Cluster-24843.136860	mtr-miR2673a	GTP-binding protein ERG OS=Arabidopsis thaliana GN=ERG PE=1 SV=2
Cluster-24843.136866	novel_284,mtr-miR7701-3p	Inner membrane protein alx OS=Photorhabdus luminescens subsp. laumondii (strain TT01) GN=alx PE=3 SV=1
Cluster-24843.136864	novel_284	Uncharacterized membrane protein STKORF319 OS=Myxococcus xanthus PE=3 SV=1
Cluster-24843.146891	novel_238,mtr-miR5254	60S ribosomal protein L44 OS=Gossypium hirsutum GN=RPL44 PE=3 SV=3
Cluster-24843.146898	mtr-miR2586a	Chalcone--flavonone isomerase 1 OS=Medicago sativa GN=CHI1 PE=1 SV=1
Cluster-24843.7620	mtr-miR2586a	Ninja-family protein AFP3 OS=Arabidopsis thaliana GN=AFP3 PE=1 SV=1
Cluster-35632.0	mtr-miR5239	Cell division cycle and apoptosis regulator protein 1 OS=Homo sapiens GN=CCAR1 PE=1 SV=2
Cluster-24843.139738	mtr-miR172d-3p	Mitogen-activated protein kinase kinase kinase NPK1 OS=Nicotiana tabacum GN=NPK1 PE=1 SV=1
Cluster-24843.149568	mtr-miR2673a	Protein PLASTID TRANSCRIPTIONALLY ACTIVE 12 OS=Arabidopsis thaliana GN=PTAC12 PE=1 SV=1
Cluster-24843.171989	novel_41	Jacalin-related lectin 19 OS=Arabidopsis thaliana GN=JAL19 PE=2 SV=1
Cluster-24843.124252	novel_247	Lateral signaling target protein 2 homolog OS=Brugia malayi GN=Bm1_49520 PE=3 SV=1
Cluster-24843.124253	novel_247	Hepatocyte growth factor-regulated tyrosine kinase substrate OS=Drosophila melanogaster GN=Hrs PE=1 SV=1
Cluster-24843.105497	novel_221	CBL-interacting serine/threonine-protein kinase 21 OS=Arabidopsis thaliana GN=CIPK21 PE=1 SV=1
Cluster-24843.101662	novel_126	Probable 2-oxoglutarate-dependent dioxygenase AOP1 (Fragment) OS=Arabidopsis thaliana GN=AOP1 PE=2 SV=1
Cluster-24843.125124	mtr-miR5237	Chalcone synthase 2 OS=Medicago sativa GN=CHS2 PE=1 SV=1
Cluster-24843.76019	mtr-miR5230	Myosin-binding protein 7 OS=Arabidopsis thaliana GN=MYOB7 PE=1 SV=1
Cluster-24843.146801	novel_228	Heat stress transcription factor A-6b OS=Arabidopsis thaliana GN=HSFA6b PE=2 SV=1
Cluster-24843.49109	mtr-miR5745b	Glucan endo-1,3-beta-D-glucosidase OS=Olea europaea GN=OLE9 PE=1 SV=1
Cluster-24843.130011	mtr-miR7696a-5p,mtr-miR7696d-5p	Glycerol-3-phosphate dehydrogenase [NAD(+)] GPDHC1, cytosolic OS=Arabidopsis thaliana GN=GPDHC1 PE=2 SV=1
Cluster-24843.154747	novel_247	Proteinaceous RNase P 1, chloroplastic/mitochondrial OS=Arabidopsis thaliana GN=PRORP1 PE=1 SV=1
Cluster-24843.154744	novel_247	Proteinaceous RNase P 1, chloroplastic/mitochondrial OS=Arabidopsis thaliana GN=PRORP1 PE=1 SV=1
Cluster-24843.58048	mtr-miR530	Kinesin-like calmodulin-binding protein OS=Arabidopsis thaliana GN=KCBP PE=1 SV=1
Cluster-24843.105768	mtr-miR5269b	Probable pectinesterase 53 OS=Arabidopsis thaliana GN=PME53 PE=2 SV=1
Cluster-24843.13992	novel_94,mtr-miR167b-5p,mtr-miR167a	GDSL esterase/lipase At2g23540 OS=Arabidopsis thaliana GN=At2g23540 PE=2 SV=1
Cluster-24843.13994	mtr-miR167b-5p,novel_94,mtr-miR167a	GDSL esterase/lipase At2g23540 OS=Arabidopsis thaliana GN=At2g23540 PE=2 SV=1
Cluster-24843.177744	novel_100	Xylulose kinase OS=Homo sapiens GN=XYLB PE=1 SV=3
Cluster-24843.177740	novel_173	NifU-like protein 2, chloroplastic OS=Arabidopsis thaliana GN=NIFU2 PE=1 SV=1
Cluster-18326.0	novel_123	C-type mannose receptor 2 OS=Homo sapiens GN=MRC2 PE=1 SV=2
Cluster-24843.125924	mtr-miR5248	Putative disease resistance protein At4g11170 OS=Arabidopsis thaliana GN=At4g11170 PE=2 SV=1
Cluster-24843.159729	mtr-miR5562-5p	Homeobox-leucine zipper protein HAT4 OS=Arabidopsis thaliana GN=HAT4 PE=1 SV=1
Cluster-24843.173409	mtr-miR156d-3p	Metal-nicotianamine transporter YSL2 OS=Arabidopsis thaliana GN=YSL2 PE=1 SV=1
Cluster-24843.101342	mtr-miR5237	Metal tolerance protein C1 OS=Arabidopsis thaliana GN=MTPC1 PE=2 SV=1
Cluster-24843.194712	mtr-miR2673a,mtr-miR169a	Nucleolar complex protein 2 homolog OS=Homo sapiens GN=NOC2L PE=1 SV=4
Cluster-24843.81764	novel_96	Protein-tyrosine-phosphatase PTP1 OS=Arabidopsis thaliana GN=PTP1 PE=1 SV=1
Cluster-24843.132079	mtr-miR2661	Filamin A-interacting protein 1-like OS=Danio rerio GN=filip1l PE=2 SV=1
Cluster-24843.104355	mtr-miR5290	LL-diaminopimelate aminotransferase, chloroplastic OS=Arabidopsis thaliana GN=DAP PE=1 SV=1
Cluster-24843.104353	mtr-miR5290	LL-diaminopimelate aminotransferase, chloroplastic OS=Arabidopsis thaliana GN=DAP PE=1 SV=1
Cluster-24843.60809	mtr-miR164a	Protein TPX2 OS=Arabidopsis thaliana GN=TPX2 PE=1 SV=1
Cluster-24843.158177	mtr-miR5256	Pentatricopeptide repeat-containing protein At3g22470, mitochondrial OS=Arabidopsis thaliana GN=At3g22470 PE=2 SV=1
Cluster-32417.0	mtr-miR5239	Cell division cycle and apoptosis regulator protein 1 OS=Homo sapiens GN=CCAR1 PE=1 SV=2
Cluster-24843.166413	mtr-miR2199	Transcription factor bHLH25 OS=Arabidopsis thaliana GN=BHLH25 PE=2 SV=2
Cluster-24843.182639	novel_302	Pentatricopeptide repeat-containing protein At3g22470, mitochondrial OS=Arabidopsis thaliana GN=At3g22470 PE=2 SV=1
Cluster-24843.37831	mtr-miR319a-3p	Catenin delta-2 OS=Mus musculus GN=Ctnnd2 PE=1 SV=1
Cluster-24843.87025	mtr-miR2673a	Deoxycytidine kinase OS=Homo sapiens GN=DCK PE=1 SV=1
Cluster-24843.111199	mtr-miR156a	Zinc finger CCCH domain-containing protein 30 OS=Arabidopsis thaliana GN=At2g41900 PE=1 SV=2
Cluster-24843.86370	mtr-miR2673a	Bromodomain-containing protein 4 OS=Mus musculus GN=Brd4 PE=1 SV=2
Cluster-24843.159466	mtr-miR156h-3p	Epimerase family protein SDR39U1 homolog, chloroplastic OS=Arabidopsis thaliana GN=GC1 PE=2 SV=2
Cluster-24843.43135	mtr-miR2655a	Translation initiation factor RLI1 OS=Saccharomyces cerevisiae (strain ATCC 204508 / S288c) GN=RLI1 PE=1 SV=1
Cluster-24843.132135	mtr-miR5745b	Pectinesterase 2 OS=Citrus sinensis GN=PECS-2.1 PE=2 SV=1
Cluster-24843.65062	mtr-miR7696c-3p,mtr-miR7696a-3p,mtr-miR5558-3p	Pentatricopeptide repeat-containing protein At5g10690 OS=Arabidopsis thaliana GN=CBSPPR1 PE=2 SV=1
Cluster-24843.164342	novel_299	11-oxo-beta-amyrin 30-oxidase OS=Glycyrrhiza uralensis GN=CYP72A154 PE=1 SV=1
Cluster-24843.53955	novel_127	Uncharacterized protein At4g18490 OS=Arabidopsis thaliana GN=At4g18490 PE=2 SV=3
Cluster-24843.74741	novel_205	F-box/FBD/LRR-repeat protein At5g56420 OS=Arabidopsis thaliana GN=At5g56420 PE=2 SV=1
Cluster-24843.74740	novel_205	F-box/FBD/LRR-repeat protein At5g56420 OS=Arabidopsis thaliana GN=At5g56420 PE=2 SV=1
Cluster-24843.74749	mtr-miR156h-3p	Probable receptor-like protein kinase At5g18500 OS=Arabidopsis thaliana GN=At5g18500 PE=2 SV=1
Cluster-28662.0	mtr-miR5248	Mitotic checkpoint serine/threonine-protein kinase BUB1 OS=Arabidopsis thaliana GN=BUB1 PE=1 SV=1
Cluster-24843.70585	novel_83	Subtilisin-like protease SBT6.1 OS=Arabidopsis thaliana GN=SBT6.1 PE=1 SV=1
Cluster-24843.70582	mtr-miR2600b	LRR receptor-like serine/threonine-protein kinase GSO1 OS=Arabidopsis thaliana GN=GSO1 PE=2 SV=1
Cluster-24843.168295	mtr-miR167b-3p	Pentatricopeptide repeat-containing protein At2g22070 OS=Arabidopsis thaliana GN=PCMP-H41 PE=3 SV=1
Cluster-24843.69559	novel_266	Pentatricopeptide repeat-containing protein At4g15720 OS=Arabidopsis thaliana GN=PCMP-H1 PE=2 SV=1
Cluster-24843.114199	novel_294,mtr-miR166c	Peptide chain release factor 2 OS=Campylobacter concisus (strain 13826) GN=prfB PE=3 SV=1
Cluster-24843.68608	novel_302	Pentatricopeptide repeat-containing protein At4g19440, chloroplastic OS=Arabidopsis thaliana GN=At4g19440 PE=2 SV=2
Cluster-24843.135556	mtr-miR2651	Methylthioribose kinase OS=Arabidopsis thaliana GN=MTK PE=1 SV=1
Cluster-24843.144834	mtr-miR5231	BAG family molecular chaperone regulator 1 OS=Arabidopsis thaliana GN=BAG1 PE=1 SV=1
Cluster-24843.78462	mtr-miR5269b	RNA polymerase II C-terminal domain phosphatase-like 1 OS=Arabidopsis thaliana GN=CPL1 PE=1 SV=1
Cluster-24843.128262	mtr-miR5231	NADH--cytochrome b5 reductase 1 OS=Arabidopsis thaliana GN=CBR1 PE=1 SV=1
Cluster-24843.130450	mtr-miR7696a-3p	Non-specific phospholipase C6 OS=Arabidopsis thaliana GN=NPC6 PE=2 SV=1
Cluster-24843.134209	novel_306	YlmG homolog protein 1-2, chloroplastic OS=Arabidopsis thaliana GN=YLMG1-2 PE=2 SV=1
Cluster-24843.169164	mtr-miR156b-5p,mtr-miR156j,mtr-miR156a,mtr-miR156e,novel_272,mtr-miR156g-5p	Squamosa promoter-binding-like protein 12 OS=Oryza sativa subsp. japonica GN=SPL12 PE=2 SV=1
Cluster-24843.59612	mtr-miR172a,mtr-miR2111l,mtr-miR172d-3p	Lipid droplet-associated hydrolase OS=Dictyostelium discoideum GN=DDB_G0286581 PE=3 SV=1
Cluster-24843.59613	mtr-miR172d-3p,mtr-miR2111l,mtr-miR172a	Lipid droplet-associated hydrolase OS=Dictyostelium discoideum GN=DDB_G0286581 PE=3 SV=1
Cluster-24843.59611	mtr-miR172d-3p,mtr-miR2111l,mtr-miR172a	Lipid droplet-associated hydrolase OS=Dictyostelium discoideum GN=DDB_G0286581 PE=3 SV=1
Cluster-24843.59615	mtr-miR172d-3p,mtr-miR2111l,mtr-miR172a	Lipid droplet-associated hydrolase OS=Dictyostelium discoideum GN=DDB_G0286581 PE=3 SV=1
Cluster-24843.203511	novel_302	Pentatricopeptide repeat-containing protein At3g22470, mitochondrial OS=Arabidopsis thaliana GN=At3g22470 PE=2 SV=1
Cluster-24843.139256	mtr-miR172c-5p	Alanine--tRNA ligase, chloroplastic/mitochondrial OS=Populus trichocarpa GN=POPTRDRAFT_821063 PE=3 SV=1
Cluster-24843.139257	mtr-miR172c-5p	Alanine--tRNA ligase, chloroplastic/mitochondrial OS=Populus trichocarpa GN=POPTRDRAFT_821063 PE=3 SV=1
Cluster-24843.70422	novel_42	Dynamin-2 OS=Homo sapiens GN=DNM2 PE=1 SV=2
Cluster-24843.161578	novel_130	Putative pentatricopeptide repeat-containing protein At1g12700, mitochondrial OS=Arabidopsis thaliana GN=At1g12700 PE=3 SV=1
Cluster-24843.188613	mtr-miR395g	Calcium uniporter protein 4, mitochondrial OS=Arabidopsis thaliana GN=At5g42610 PE=2 SV=1
Cluster-24843.96199	mtr-miR5745b	F-box/LRR-repeat protein At4g29420 OS=Arabidopsis thaliana GN=At4g29420 PE=2 SV=1
Cluster-24843.96190	mtr-miR395g,mtr-miR395h,mtr-miR395a	TMV resistance protein N OS=Nicotiana glutinosa GN=N PE=1 SV=1
Cluster-24843.96192	mtr-miR395a,mtr-miR395g,mtr-miR395h	TMV resistance protein N OS=Nicotiana glutinosa GN=N PE=1 SV=1
Cluster-24843.66302	mtr-miR2673a	Histone deacetylase 14 OS=Arabidopsis thaliana GN=HDA14 PE=2 SV=1
Cluster-24843.66300	mtr-miR2673a	Histone deacetylase 14 OS=Arabidopsis thaliana GN=HDA14 PE=2 SV=1
Cluster-24843.11962	mtr-miR408-3p	Probable cyclic nucleotide-gated ion channel 14 OS=Arabidopsis thaliana GN=CNGC14 PE=2 SV=2
Cluster-24843.3509	novel_190	Transposon Tf2-8 polyprotein OS=Schizosaccharomyces pombe (strain 972 / ATCC 24843) GN=Tf2-8 PE=3 SV=1
Cluster-24843.127675	novel_244	Floral homeotic protein APETALA 2 OS=Arabidopsis thaliana GN=AP2 PE=1 SV=1
Cluster-24843.147893	mtr-miR5261	E3 ubiquitin-protein ligase HERC2 OS=Mus musculus GN=Herc2 PE=1 SV=3
Cluster-24843.124324	mtr-miR408-5p	Cyclin-U1-1 OS=Arabidopsis thaliana GN=CYCU1-1 PE=1 SV=1
Cluster-24843.124328	novel_322	Probable ubiquitin-conjugating enzyme E2 26 OS=Arabidopsis thaliana GN=UBC26 PE=2 SV=2
Cluster-24843.161005	novel_100	Putative disease resistance protein At3g14460 OS=Arabidopsis thaliana GN=At3g14460 PE=3 SV=1
Cluster-24843.161001	novel_302	Putative pentatricopeptide repeat-containing protein At1g12700, mitochondrial OS=Arabidopsis thaliana GN=At1g12700 PE=3 SV=1
Cluster-24843.131847	novel_302	Pentatricopeptide repeat-containing protein At1g03560, mitochondrial OS=Arabidopsis thaliana GN=At1g03560 PE=2 SV=1
Cluster-24843.85048	mtr-miR5234	LOB domain-containing protein 20 OS=Arabidopsis thaliana GN=LBD20 PE=2 SV=1
Cluster-24843.163095	mtr-miR7701-5p,mtr-miR7701-3p	Methylesterase 17 OS=Arabidopsis thaliana GN=MES17 PE=1 SV=1
Cluster-24843.100810	novel_268	Splicing factor 3B subunit 3 OS=Mus musculus GN=Sf3b3 PE=2 SV=1
Cluster-24843.167643	mtr-miR319d-5p	Tetraspanin-18 OS=Arabidopsis thaliana GN=TOM2AH2 PE=2 SV=1
Cluster-24843.197265	mtr-miR2593e	TP53-regulating kinase OS=Homo sapiens GN=TP53RK PE=1 SV=2
Cluster-32557.0	mtr-miR5558-3p	Angio-associated migratory cell protein OS=Pongo abelii GN=AAMP PE=2 SV=2
Cluster-24843.59224	mtr-miR5205c,mtr-miR5205b	ABC transporter B family member 29, chloroplastic OS=Arabidopsis thaliana GN=ABCB29 PE=2 SV=1
Cluster-24843.105616	mtr-miR7696c-3p,novel_222,mtr-miR2630a	Organic cation/carnitine transporter 7 OS=Arabidopsis thaliana GN=OCT7 PE=2 SV=1
Cluster-24843.131820	mtr-miR2593e	Peroxisomal fatty acid beta-oxidation multifunctional protein AIM1 OS=Arabidopsis thaliana GN=AIM1 PE=1 SV=1
Cluster-24843.174499	novel_117	DNA repair protein REV1 OS=Arabidopsis thaliana GN=REV1 PE=2 SV=1
Cluster-24843.102134	mtr-miR399b,mtr-miR2645	Disease resistance protein RPP5 OS=Arabidopsis thaliana GN=RPP5 PE=1 SV=1
Cluster-24843.22478	mtr-miR2630a	Heat shock 70 kDa protein cognate 3 OS=Drosophila melanogaster GN=Hsc70-3 PE=2 SV=2
Cluster-24843.8800	mtr-miR2673a	Coiled-coil domain-containing protein 28B OS=Mus musculus GN=Ccdc28b PE=1 SV=3
Cluster-24843.32958	mtr-miR5558-3p	LYR motif-containing protein At3g19508 OS=Arabidopsis thaliana GN=At3g19508 PE=3 SV=1
Cluster-24843.32956	mtr-miR5558-3p	LYR motif-containing protein At3g19508 OS=Arabidopsis thaliana GN=At3g19508 PE=3 SV=1
Cluster-24843.126861	mtr-miR2673a	La-related protein 1C OS=Arabidopsis thaliana GN=LARP1C PE=1 SV=1
Cluster-31208.1	mtr-miR156g-3p	E3 ubiquitin-protein ligase TRIM13 OS=Homo sapiens GN=TRIM13 PE=1 SV=2
Cluster-24843.171956	mtr-miR156h-3p	Myb-related protein Hv33 OS=Hordeum vulgare GN=MYB2 PE=2 SV=3
Cluster-24843.171954	mtr-miR156h-3p	Transcription factor MYB86 OS=Arabidopsis thaliana GN=MYB86 PE=2 SV=1
Cluster-24843.74856	mtr-miR5239	Phosphoribosylglycinamide formyltransferase, chloroplastic OS=Vigna unguiculata GN=PUR3 PE=2 SV=2
Cluster-24843.182531	mtr-miR2673a	BEL1-like homeodomain protein 9 OS=Arabidopsis thaliana GN=BLH9 PE=1 SV=1
Cluster-24843.163701	mtr-miR7696a-3p	Exportin-T OS=Arabidopsis thaliana GN=PSD PE=2 SV=1
Cluster-24843.163703	mtr-miR7696a-3p	Exportin-T OS=Arabidopsis thaliana GN=PSD PE=2 SV=1
Cluster-24843.163702	mtr-miR7696a-3p	Exportin-T OS=Arabidopsis thaliana GN=PSD PE=2 SV=1
Cluster-24843.145647	mtr-miR1510a-3p	Putative disease resistance protein At4g11170 OS=Arabidopsis thaliana GN=At4g11170 PE=2 SV=1
Cluster-24843.119938	mtr-miR2673a	3-methyl-2-oxobutanoate hydroxymethyltransferase 1, mitochondrial OS=Arabidopsis thaliana GN=KPHMT1 PE=1 SV=1
Cluster-24843.149436	mtr-miR2199	Transcription factor bHLH18 OS=Arabidopsis thaliana GN=BHLH18 PE=2 SV=1
Cluster-24843.137294	mtr-miR5743a	Oligouridylate-binding protein 1 OS=Nicotiana plumbaginifolia GN=UBP1 PE=2 SV=1
Cluster-24843.36751	mtr-miR2630a,mtr-miR2665	Lysosomal Pro-X carboxypeptidase OS=Mus musculus GN=Prcp PE=2 SV=2
Cluster-24843.36753	mtr-miR2665,mtr-miR2630a	Lysosomal Pro-X carboxypeptidase OS=Homo sapiens GN=PRCP PE=1 SV=1
Cluster-24843.127251	novel_298	Phospholipid-transporting ATPase 1 OS=Arabidopsis thaliana GN=ALA1 PE=2 SV=1
Cluster-30158.0	mtr-miR2673a	DDB1- and CUL4-associated factor 8 OS=Pongo abelii GN=DCAF8 PE=2 SV=1
Cluster-24843.47552	novel_302	Putative pentatricopeptide repeat-containing protein At1g12700, mitochondrial OS=Arabidopsis thaliana GN=At1g12700 PE=3 SV=1
Cluster-24843.121866	novel_127	Expansin-A8 OS=Arabidopsis thaliana GN=EXPA8 PE=2 SV=1
Cluster-24843.106856	mtr-miR156b-5p,mtr-miR156j,mtr-miR156a,novel_272,mtr-miR156e,mtr-miR156g-5p	Squamosa promoter-binding-like protein 16 OS=Oryza sativa subsp. japonica GN=SPL16 PE=2 SV=1
Cluster-42337.0	mtr-miR5245	TMV resistance protein N OS=Nicotiana glutinosa GN=N PE=1 SV=1
Cluster-24843.116235	novel_228	Probable fructokinase-4 OS=Arabidopsis thaliana GN=At3g59480 PE=2 SV=1
Cluster-24843.137874	novel_130,mtr-miR5239	Protein MODIFIER OF SNC1 1 OS=Arabidopsis thaliana GN=MOS1 PE=1 SV=2
Cluster-24843.88714	mtr-miR1510b-5p	Disease resistance protein RML1B OS=Arabidopsis thaliana GN=RLM1B PE=2 SV=1
Cluster-10936.0	mtr-miR399r,mtr-miR399a,mtr-miR399c	U-box domain-containing protein 34 OS=Arabidopsis thaliana GN=PUB34 PE=3 SV=1
Cluster-24843.9397	mtr-miR2634	Isocitrate dehydrogenase [NAD] subunit alpha, mitochondrial OS=Mus musculus GN=Idh3a PE=1 SV=1
Cluster-24843.9396	mtr-miR2634	Isocitrate dehydrogenase [NAD] subunit alpha, mitochondrial OS=Mus musculus GN=Idh3a PE=1 SV=1
Cluster-24843.105790	mtr-miR5745b	Mediator of RNA polymerase II transcription subunit 23 OS=Arabidopsis thaliana GN=MED23 PE=1 SV=1
Cluster-24843.102893	novel_322	Autophagy-related protein 9 OS=Dictyostelium discoideum GN=atg9 PE=2 SV=1
Cluster-14227.0	mtr-miR2673a	Transcription factor AP-2-beta OS=Homo sapiens GN=TFAP2B PE=1 SV=2
Cluster-24843.63435	novel_231	Serine/threonine-protein kinase haspin OS=Mus musculus GN=Gsg2 PE=1 SV=3
Cluster-24843.88711	novel_233	Protein SRG1 OS=Arabidopsis thaliana GN=SRG1 PE=2 SV=1
Cluster-24843.163546	mtr-miR2119	Probable transmembrane GTPase FZO-like, chloroplastic OS=Arabidopsis thaliana GN=FZL PE=1 SV=1
Cluster-24843.17149	mtr-miR159b	Pheophytinase, chloroplastic OS=Arabidopsis thaliana GN=PPH PE=1 SV=1
Cluster-24843.87116	mtr-miR2111c	Cell division protein FtsZ homolog 2-1, chloroplastic OS=Arabidopsis thaliana GN=FTSZ2-1 PE=1 SV=2
Cluster-24843.87117	mtr-miR2111c	Cell division protein FtsZ homolog 2-1, chloroplastic OS=Arabidopsis thaliana GN=FTSZ2-1 PE=1 SV=2
Cluster-24843.159378	mtr-miR2673a	HD domain-containing protein C4G3.17 OS=Schizosaccharomyces pombe (strain 972 / ATCC 24843) GN=SPCC4G3.17 PE=3 SV=1
Cluster-24843.133315	novel_95	MATE efflux family protein 6 OS=Arabidopsis thaliana GN=DTXL2 PE=3 SV=2
Cluster-24843.42179	mtr-miR5231	Peptide chain release factor PrfB2, chloroplastic OS=Arabidopsis thaliana GN=PRFB2 PE=3 SV=1
Cluster-12904.0	mtr-miR408-5p	Protein MON2 homolog OS=Mus musculus GN=Mon2 PE=2 SV=2
Cluster-24843.98068	mtr-miR172c-5p	AT-rich interactive domain-containing protein 2 OS=Arabidopsis thaliana GN=ARID2 PE=2 SV=1
Cluster-13018.0	mtr-miR396a-3p	Annexin A6 OS=Mus musculus GN=Anxa6 PE=1 SV=3
Cluster-24843.94033	mtr-miR7696d-5p,mtr-miR7696c-5p	Disease resistance protein TAO1 OS=Arabidopsis thaliana GN=TAO1 PE=3 SV=1
Cluster-24843.179108	mtr-miR5243	Transposon TX1 uncharacterized 149 kDa protein OS=Xenopus laevis PE=3 SV=1
Cluster-24843.173218	mtr-miR169l-3p	Metal tolerance protein C4 OS=Arabidopsis thaliana GN=MTPC4 PE=2 SV=1
Cluster-24843.128906	novel_117	Elongation factor 1-beta OS=Oryza sativa subsp. japonica GN=Os07g0662500 PE=1 SV=3
Cluster-24843.43753	mtr-miR7696a-3p	Cyclic pyranopterin monophosphate synthase accessory protein, mitochondrial OS=Arabidopsis thaliana GN=CNX3 PE=1 SV=1
Cluster-38536.0	novel_42	Checkpoint protein HUS1 OS=Homo sapiens GN=HUS1 PE=1 SV=1
Cluster-24843.61036	mtr-miR172b,mtr-miR172a,mtr-miR172d-3p	Putative receptor protein kinase ZmPK1 OS=Zea mays GN=PK1 PE=2 SV=2
Cluster-24843.111128	mtr-miR2593e	Cytochrome P450 90B1 OS=Arabidopsis thaliana GN=CYP90B1 PE=1 SV=2
Cluster-24843.73665	novel_212	Zinc finger MYM-type protein 1 OS=Homo sapiens GN=ZMYM1 PE=2 SV=1
Cluster-24843.131871	novel_192	Solute carrier family 35 member F1 OS=Homo sapiens GN=SLC35F1 PE=2 SV=2
Cluster-24843.131872	novel_42	Receptor-like kinase TMK4 OS=Arabidopsis thaliana GN=TMK4 PE=1 SV=1
Cluster-24843.131874	mtr-miR7696c-3p,mtr-miR7696a-3p	Protein TIFY 4A OS=Arabidopsis thaliana GN=TIFY4A PE=1 SV=1
Cluster-24843.144944	mtr-miR7696a-3p,mtr-miR7696c-3p	Protein CMSS1 OS=Xenopus laevis GN=cmss1 PE=2 SV=1
Cluster-24843.144945	novel_322	Rop guanine nucleotide exchange factor 1 OS=Arabidopsis thaliana GN=ROPGEF1 PE=1 SV=2
Cluster-24843.81303	novel_322	Receptor-like protein kinase HSL1 OS=Arabidopsis thaliana GN=HSL1 PE=2 SV=1
Cluster-24843.163841	novel_308	Solute carrier family 25 member 44 OS=Mus musculus GN=Slc25a44 PE=2 SV=1
Cluster-38437.0	mtr-miR2673a	Heterogeneous nuclear ribonucleoprotein L-like OS=Mus musculus GN=Hnrnpll PE=1 SV=3
Cluster-24843.182469	novel_205	E3 ubiquitin-protein ligase MBR2 OS=Arabidopsis thaliana GN=MBR2 PE=1 SV=1
Cluster-24843.124933	mtr-miR5261	Probable phosphoinositide phosphatase SAC9 OS=Arabidopsis thaliana GN=SAC9 PE=1 SV=1
Cluster-24843.195176	novel_42	Dynamin-2 OS=Homo sapiens GN=DNM2 PE=1 SV=2
Cluster-24843.97245	mtr-miR156i-3p	Glutamine--fructose-6-phosphate aminotransferase [isomerizing] 2 OS=Mus musculus GN=Gfpt2 PE=2 SV=3
Cluster-24843.73632	novel_302	Putative pentatricopeptide repeat-containing protein At1g12700, mitochondrial OS=Arabidopsis thaliana GN=At1g12700 PE=3 SV=1
Cluster-24843.73636	mtr-miR5234	LOB domain-containing protein 20 OS=Arabidopsis thaliana GN=LBD20 PE=2 SV=1
Cluster-24843.203818	novel_249	F-box protein At1g10780 OS=Arabidopsis thaliana GN=At1g10780 PE=2 SV=1
Cluster-24843.67547	mtr-miR2678,mtr-miR5261	Disease resistance protein TAO1 OS=Arabidopsis thaliana GN=TAO1 PE=3 SV=1
Cluster-24843.129999	mtr-miR2666	Probable polyamine oxidase 5 OS=Arabidopsis thaliana GN=PAO5 PE=2 SV=1
Cluster-24843.124139	novel_130	RuvB-like protein 1 OS=Arabidopsis thaliana GN=RIN1 PE=1 SV=1
Cluster-26681.0	mtr-miR2673a	ATP-binding cassette sub-family F member 1 OS=Mus musculus GN=Abcf1 PE=1 SV=1
Cluster-10259.0	mtr-miR156a	Elongation factor 1-alpha 3 OS=Arabidopsis thaliana GN=A3 PE=1 SV=2
Cluster-24843.176087	mtr-miR5261	Putative disease resistance protein At4g11170 OS=Arabidopsis thaliana GN=At4g11170 PE=2 SV=1
Cluster-24843.91168	mtr-miR2645	Disease resistance protein TAO1 OS=Arabidopsis thaliana GN=TAO1 PE=3 SV=1
Cluster-24843.91169	mtr-miR2645	Disease resistance protein RPP4 OS=Arabidopsis thaliana GN=RPP4 PE=1 SV=1
Cluster-24843.124135	novel_130	RuvB-like protein 1 OS=Arabidopsis thaliana GN=RIN1 PE=1 SV=1
Cluster-24843.117618	novel_215	Isoliquiritigenin 2'-O-methyltransferase OS=Medicago sativa PE=1 SV=1
Cluster-24843.118700	mtr-miR5287b	5'-adenylylsulfate reductase 1, chloroplastic OS=Arabidopsis thaliana GN=APR1 PE=1 SV=2
Cluster-24843.156906	novel_256,mtr-miR2593a	GDP-mannose transporter GONST1 OS=Arabidopsis thaliana GN=GONST1 PE=1 SV=2
Cluster-24843.109077	mtr-miR2673a	Histone deacetylase 14 OS=Arabidopsis thaliana GN=HDA14 PE=2 SV=1
Cluster-24843.193981	mtr-miR2671j	Putative F-box protein At3g16210 OS=Arabidopsis thaliana GN=At3g16210 PE=3 SV=1
Cluster-24843.109074	mtr-miR5205b,mtr-miR5205c	Putative clathrin assembly protein At5g35200 OS=Arabidopsis thaliana GN=At5g35200 PE=1 SV=1
Cluster-24843.89894	mtr-miR2638a	Peptidyl-prolyl cis-trans isomerase FKBP18, chloroplastic OS=Arabidopsis thaliana GN=FKBP18 PE=1 SV=2
Cluster-24843.89896	mtr-miR5231	Probable sodium/metabolite cotransporter BASS5, chloroplastic OS=Oryza sativa subsp. indica GN=BASS5 PE=3 SV=1
Cluster-24843.89892	mtr-miR5261	TMV resistance protein N OS=Nicotiana glutinosa GN=N PE=1 SV=1
Cluster-24843.119146	mtr-miR172d-3p	U-box domain-containing protein 21 OS=Arabidopsis thaliana GN=PUB21 PE=2 SV=1
Cluster-24843.110350	mtr-miR7696d-5p	CBL-interacting serine/threonine-protein kinase 12 OS=Arabidopsis thaliana GN=CIPK12 PE=1 SV=1
Cluster-24843.130944	mtr-miR2630a	Signal peptide peptidase-like 2 OS=Arabidopsis thaliana GN=SPPL2 PE=2 SV=1
Cluster-24843.109334	mtr-miR2673a	Probable E3 ubiquitin-protein ligase LUL3 OS=Arabidopsis thaliana GN=LUL3 PE=1 SV=1
Cluster-12014.0	mtr-miR2673a	Nischarin OS=Mus musculus GN=Nisch PE=1 SV=2
Cluster-24843.128151	mtr-miR2666	Probable polyamine oxidase 5 OS=Arabidopsis thaliana GN=PAO5 PE=2 SV=1
Cluster-24843.128150	mtr-miR2666	Probable polyamine oxidase 5 OS=Arabidopsis thaliana GN=PAO5 PE=2 SV=1
Cluster-24843.128153	mtr-miR2673a	Protein decapping 5 OS=Arabidopsis thaliana GN=DCP5 PE=1 SV=1
Cluster-24843.128152	mtr-miR171e-5p	Transcription factor bHLH94 OS=Arabidopsis thaliana GN=BHLH94 PE=2 SV=2
Cluster-24843.128154	mtr-miR171e-5p,mtr-miR5238	Transcription factor bHLH94 OS=Arabidopsis thaliana GN=BHLH94 PE=2 SV=2
Cluster-24843.172367	mtr-miR2603	Pentatricopeptide repeat-containing protein At4g19890 OS=Arabidopsis thaliana GN=At4g19890 PE=2 SV=1
Cluster-24843.172366	mtr-miR2603	Pentatricopeptide repeat-containing protein At4g19890 OS=Arabidopsis thaliana GN=At4g19890 PE=2 SV=1
Cluster-24843.129201	mtr-miR319d-5p	Protein TOC75, chloroplastic OS=Pisum sativum GN=TOC75 PE=1 SV=1
Cluster-24843.126917	novel_89	Probable arabinosyltransferase ARAD1 OS=Arabidopsis thaliana GN=ARAD1 PE=1 SV=1
Cluster-24843.126910	mtr-miR7696d-5p	Glutathione S-transferase U17 OS=Arabidopsis thaliana GN=GSTU17 PE=2 SV=1
Cluster-24843.135565	mtr-miR2651	Methylthioribose kinase OS=Arabidopsis thaliana GN=MTK PE=1 SV=1
Cluster-24843.144602	novel_285	Replication protein A 70 kDa DNA-binding subunit C OS=Arabidopsis thaliana GN=RPA1C PE=3 SV=1
Cluster-24843.78450	mtr-miR2673a,novel_247	Pentatricopeptide repeat-containing protein At5g04810, chloroplastic OS=Arabidopsis thaliana GN=PPR4 PE=1 SV=1
Cluster-24843.158406	mtr-miR5298b	Cyclic nucleotide-gated ion channel 2 OS=Arabidopsis thaliana GN=CNGC2 PE=1 SV=1
Cluster-26521.0	mtr-miR2673a	WD repeat-containing protein 46 OS=Homo sapiens GN=WDR46 PE=1 SV=3
Cluster-24843.89369	novel_230,novel_231	Protein DA1 OS=Arabidopsis thaliana GN=DA1 PE=1 SV=1
Cluster-24843.64612	mtr-miR2651	Glucose-6-phosphate 1-dehydrogenase 4, chloroplastic OS=Arabidopsis thaliana GN=At1g09420 PE=2 SV=1
Cluster-24843.133923	mtr-miR5558-3p	Cyclin-T1-5 OS=Arabidopsis thaliana GN=CYCT1-5 PE=1 SV=2
Cluster-24843.122019	mtr-miR5238	Metal-nicotianamine transporter YSL3 OS=Arabidopsis thaliana GN=YSL3 PE=2 SV=1
Cluster-24843.103408	mtr-miR2592bm-5p	Probable RNA helicase SDE3 OS=Arabidopsis thaliana GN=SDE3 PE=1 SV=1
Cluster-24843.103409	mtr-miR2592bm-5p	Probable RNA helicase SDE3 OS=Arabidopsis thaliana GN=SDE3 PE=1 SV=1
Cluster-24843.62081	mtr-miR5207,mtr-miR5561-3p	Transcription factor RF2b OS=Oryza sativa subsp. japonica GN=RF2b PE=1 SV=2
Cluster-24843.128883	mtr-miR395h,mtr-miR5561-3p,mtr-miR395g,novel_244,mtr-miR395a	Protein neuralized OS=Drosophila melanogaster GN=neur PE=1 SV=2
Cluster-24843.15028	mtr-miR159b	Pheophytinase, chloroplastic OS=Arabidopsis thaliana GN=PPH PE=1 SV=1
Cluster-24843.60624	mtr-miR7696a-3p	Exportin-T OS=Arabidopsis thaliana GN=PSD PE=2 SV=1
Cluster-24843.98296	novel_249	Subtilisin-like protease SBT3.3 OS=Arabidopsis thaliana GN=SBT3.3 PE=2 SV=1
Cluster-24843.74673	novel_274	IAA-amino acid hydrolase ILR1-like 4 OS=Arabidopsis thaliana GN=ILL4 PE=1 SV=2
Cluster-24843.127342	mtr-miR7696a-3p	Cullin-associated NEDD8-dissociated protein 1 OS=Arabidopsis thaliana GN=CAND1 PE=1 SV=1
Cluster-24843.5232	mtr-miR482-3p	Putative disease resistance RPP13-like protein 1 OS=Arabidopsis thaliana GN=RPPL1 PE=3 SV=1
Cluster-11077.0	mtr-miR2673a	Charged multivesicular body protein 2a OS=Homo sapiens GN=CHMP2A PE=1 SV=1
Cluster-24843.36162	mtr-miR5254,novel_238	60S ribosomal protein L36a OS=Arabidopsis thaliana GN=RPL36AA PE=2 SV=3
Cluster-24843.156705	mtr-miR5558-5p	Ubiquitin carboxyl-terminal hydrolase 12 OS=Arabidopsis thaliana GN=UBP12 PE=1 SV=2
Cluster-24843.118641	novel_302	Pentatricopeptide repeat-containing protein At3g09060 OS=Arabidopsis thaliana GN=At3g09060 PE=2 SV=1
Cluster-24843.44032	novel_249	Eukaryotic translation initiation factor 3 subunit B OS=Nicotiana tabacum GN=TIF3B1 PE=2 SV=1
Cluster-8393.0	mtr-miR4414b	Cytochrome b561 and DOMON domain-containing protein At4g12980 OS=Arabidopsis thaliana GN=At4g12980 PE=2 SV=1
Cluster-24843.153010	mtr-miR5205c,mtr-miR5205b	1-aminocyclopropane-1-carboxylate oxidase 5 OS=Arabidopsis thaliana GN=At1g77330 PE=2 SV=1
Cluster-24843.167838	mtr-miR2666	Caffeoylshikimate esterase OS=Arabidopsis thaliana GN=CSE PE=1 SV=1
Cluster-24843.34894	mtr-miR2118	TMV resistance protein N OS=Nicotiana glutinosa GN=N PE=1 SV=1
Cluster-24843.34893	novel_270	1,2-dihydroxy-3-keto-5-methylthiopentene dioxygenase 2 OS=Vitis vinifera GN=VIT_05s0020g04080 PE=3 SV=1
Cluster-24843.195212	novel_215	RNA-binding protein 39 OS=Pongo abelii GN=RBM39 PE=2 SV=1
Cluster-24843.29957	mtr-miR1510a-5p	Disease resistance protein RPS6 OS=Arabidopsis thaliana GN=RPS6 PE=1 SV=1
Cluster-24843.86421	mtr-miR172c-5p	CTP synthase 1 OS=Homo sapiens GN=CTPS1 PE=1 SV=2
Cluster-49216.0	mtr-miR2674	Neurogenic locus notch homolog protein 1 OS=Homo sapiens GN=NOTCH1 PE=1 SV=4
Cluster-24843.140687	novel_157	THO complex subunit 4D OS=Arabidopsis thaliana GN=ALY4 PE=1 SV=1
Cluster-24843.98640	novel_302	Putative pentatricopeptide repeat-containing protein At1g12700, mitochondrial OS=Arabidopsis thaliana GN=At1g12700 PE=3 SV=1
Cluster-24843.60279	novel_222,mtr-miR7701-3p	Acid phosphatase 1 OS=Solanum lycopersicum GN=APS1 PE=2 SV=1
Cluster-24843.78281	novel_192,novel_299	Probable protein phosphatase 2C 73 OS=Arabidopsis thaliana GN=PPC6-7 PE=2 SV=1
Cluster-24843.192620	mtr-miR5244	Putative disease resistance protein RGA3 OS=Solanum bulbocastanum GN=RGA3 PE=2 SV=2
Cluster-17730.0	mtr-miR2673a	Podocalyxin-like protein 2 OS=Mus musculus GN=Podxl2 PE=2 SV=2
Cluster-24843.199901	mtr-miR159b	Pheophytinase, chloroplastic OS=Arabidopsis thaliana GN=PPH PE=1 SV=1
Cluster-24843.126695	mtr-miR5231	ABC transporter G family member 40 OS=Arabidopsis thaliana GN=ABCG40 PE=1 SV=1
Cluster-11978.1	novel_42	Immunoglobulin superfamily containing leucine-rich repeat protein OS=Mus musculus GN=Islr PE=1 SV=1
Cluster-24843.111749	mtr-miR7696c-3p,mtr-miR7696a-3p	Putative F-box/FBD/LRR-repeat protein At3g49480 OS=Arabidopsis thaliana GN=At3g49480 PE=4 SV=3
Cluster-24843.76462	mtr-miR2673a	Uncharacterized protein At2g24330 OS=Arabidopsis thaliana GN=At2g24330 PE=2 SV=1
Cluster-24843.44448	mtr-miR5261	Putative disease resistance protein At4g11170 OS=Arabidopsis thaliana GN=At4g11170 PE=2 SV=1
Cluster-24843.139071	mtr-miR5559-5p	Putative E3 ubiquitin-protein ligase LIN OS=Medicago truncatula GN=LIN PE=2 SV=1
Cluster-24843.188854	mtr-miR5244	Putative disease resistance protein RGA3 OS=Solanum bulbocastanum GN=RGA3 PE=2 SV=2
Cluster-24843.104865	novel_266	Sterol 3-beta-glucosyltransferase UGT80A2 OS=Arabidopsis thaliana GN=UGT80A2 PE=1 SV=1
Cluster-24843.104864	novel_266	Sterol 3-beta-glucosyltransferase UGT80A2 OS=Arabidopsis thaliana GN=UGT80A2 PE=1 SV=1
Cluster-24843.95893	mtr-miR2643a	Chaperone protein ClpB1 OS=Arabidopsis thaliana GN=CLPB1 PE=1 SV=2
Cluster-24843.95894	mtr-miR5248	G-type lectin S-receptor-like serine/threonine-protein kinase At1g11330 OS=Arabidopsis thaliana GN=At1g11330 PE=2 SV=3
Cluster-24843.69679	mtr-miR160a	Protein FAR1-RELATED SEQUENCE 5 OS=Arabidopsis thaliana GN=FRS5 PE=2 SV=1
Cluster-24843.126320	mtr-miR5254	Uncharacterized protein At4g10930 OS=Arabidopsis thaliana GN=At4g10930 PE=2 SV=1
Cluster-24843.126323	mtr-miR167b-3p	Importin subunit beta-1 OS=Arabidopsis thaliana GN=KPNB1 PE=1 SV=1
Cluster-24845.0	mtr-miR159b	NAC transcription factor 56 OS=Arabidopsis thaliana GN=NAC056 PE=2 SV=1
Cluster-24843.25194	mtr-miR2673a	Guanine nucleotide-binding protein-like 1 OS=Rattus norvegicus GN=Gnl1 PE=2 SV=1
Cluster-24843.25193	mtr-miR2673a	Guanine nucleotide-binding protein-like 1 OS=Rattus norvegicus GN=Gnl1 PE=2 SV=1
Cluster-24843.25199	mtr-miR398a-3p	60S ribosomal protein L31 OS=Bos taurus GN=RPL31 PE=2 SV=1
Cluster-24843.150839	mtr-miR2673a	Heptahelical transmembrane protein 4 OS=Arabidopsis thaliana GN=HHP4 PE=2 SV=1
Cluster-24843.36923	novel_281,novel_307	Putative F-box protein At1g47790 OS=Arabidopsis thaliana GN=At1g47790 PE=3 SV=1
Cluster-24843.150068	novel_231	Probable LRR receptor-like serine/threonine-protein kinase At2g24230 OS=Arabidopsis thaliana GN=At2g24230 PE=2 SV=1
Cluster-24843.150069	novel_231	Probable LRR receptor-like serine/threonine-protein kinase At2g24230 OS=Arabidopsis thaliana GN=At2g24230 PE=2 SV=1
Cluster-24843.172377	novel_302	Pentatricopeptide repeat-containing protein At1g62670, mitochondrial OS=Arabidopsis thaliana GN=At1g62670 PE=3 SV=2
Cluster-24843.205942	mtr-miR2603	Pollen receptor-like kinase 1 OS=Arabidopsis thaliana GN=PRK1 PE=1 SV=1
Cluster-24843.132820	mtr-miR1510a-5p	Disease resistance protein At4g27190 OS=Arabidopsis thaliana GN=At4g27190 PE=2 SV=1
Cluster-24843.154590	mtr-miR5558-5p	Thioredoxin-like protein CDSP32, chloroplastic OS=Arabidopsis thaliana GN=CDSP32 PE=1 SV=1
Cluster-24843.118123	mtr-miR2645	ATP-dependent DNA helicase DDM1 OS=Arabidopsis thaliana GN=DDM1 PE=1 SV=1
Cluster-24843.124653	mtr-miR167b-3p	Sacsin OS=Mus musculus GN=Sacs PE=1 SV=2
Cluster-36322.0	mtr-miR2673a	ATP-dependent RNA helicase DDX54 OS=Homo sapiens GN=DDX54 PE=1 SV=2
Cluster-44698.0	mtr-miR2673a	Transmembrane 9 superfamily member 1 OS=Homo sapiens GN=TM9SF1 PE=1 SV=2
Cluster-24843.174671	novel_41	tRNA-dihydrouridine(20) synthase [NAD(P)+]-like OS=Homo sapiens GN=DUS2 PE=1 SV=1
Cluster-24843.174672	novel_41	tRNA-dihydrouridine(20) synthase [NAD(P)+]-like OS=Homo sapiens GN=DUS2 PE=1 SV=1
Cluster-24843.175781	novel_256	Leucine-rich repeat receptor protein kinase EMS1 OS=Arabidopsis thaliana GN=EMS1 PE=1 SV=1
Cluster-24843.175785	novel_256	Probable leucine-rich repeat receptor-like protein kinase At5g63930 OS=Arabidopsis thaliana GN=At5g63930 PE=2 SV=1
Cluster-24843.33862	novel_173	NifU-like protein 2, chloroplastic OS=Arabidopsis thaliana GN=NIFU2 PE=1 SV=1
Cluster-24843.172779	novel_302	Pentatricopeptide repeat-containing protein At3g61520, mitochondrial OS=Arabidopsis thaliana GN=At3g61520 PE=2 SV=1
Cluster-28031.0	mtr-miR160c	Immunoglobulin-like and fibronectin type III domain-containing protein 1 OS=Mus musculus GN=Igfn1 PE=1 SV=3
Cluster-24843.104418	mtr-miR7696a-3p	LOB domain-containing protein 11 OS=Arabidopsis thaliana GN=LBD11 PE=2 SV=2
Cluster-24843.118450	mtr-miR169d-5p,mtr-miR169a,mtr-miR169e-5p	Peroxisomal acyl-coenzyme A oxidase 1 OS=Arabidopsis thaliana GN=ACX1 PE=1 SV=1
Cluster-24843.55934	mtr-miR5292a,mtr-miR5292b	Microtubule-associated protein 70-5 OS=Arabidopsis thaliana GN=MAP70.5 PE=1 SV=1
Cluster-24843.75634	mtr-miR2111l,mtr-miR172a,mtr-miR172d-3p	Lipid droplet-associated hydrolase OS=Dictyostelium discoideum GN=DDB_G0286581 PE=3 SV=1
Cluster-24843.138389	mtr-miR5287b,mtr-miR2593e,mtr-miR5287a	Chitotriosidase-1 OS=Homo sapiens GN=CHIT1 PE=1 SV=1
Cluster-24843.122161	mtr-miR5235a	S-adenosylmethionine synthase OS=Medicago truncatula GN=METK PE=3 SV=1
Cluster-24843.137002	novel_192	Protein TIFY 10B OS=Arabidopsis thaliana GN=TIFY10B PE=1 SV=1
Cluster-24843.137001	mtr-miR5558-3p	Coiled-coil domain-containing protein 12 OS=Mus musculus GN=Ccdc12 PE=1 SV=2
Cluster-24843.129467	novel_130,novel_117	DNA repair protein REV1 OS=Arabidopsis thaliana GN=REV1 PE=2 SV=1
Cluster-24843.175864	mtr-miR7696a-3p,mtr-miR7696c-3p	Peroxisome biogenesis protein 3-2 OS=Arabidopsis thaliana GN=PEX3-2 PE=2 SV=1
Cluster-24843.142550	mtr-miR2638a	WAT1-related protein At5g64700 OS=Arabidopsis thaliana GN=At5g64700 PE=2 SV=1
[truncated: 3,787 more rows]
