# Supplementary material for: Uncovering a Phenomenon of Active Hormone Transcriptional Regulation during Early Somatic Embryogenesis in Medicago sativa
Source: Int J Mol Sci. 2022 Aug 3;23(15):8633. doi: 10.3390/ijms23158633 (PMC9368939; doi:10.3390/ijms23158633)
Supplement: Supplementary file 1 [file ijms-23-08633-s001.zip › Supplementary Material/Table S12 GO classification of target gene .xlsx]

## Sheet: embryonic induction.GO terms
Table S12 GO classification of target gene
GO ID	Description	Term_type	Over_represented_pValue	Corrected_pValue	Targer gene numbers
GO:0003674	molecular_function	molecular_function	0.54269	1	312
GO:0008150	biological_process	biological_process	0.31606	1	274
GO:0008152	metabolic process	biological_process	0.029923	1	222
GO:0005488	binding	molecular_function	0.74287	1	215
GO:0009987	cellular process	biological_process	0.82476	1	201
GO:0003824	catalytic activity	molecular_function	0.099118	1	190
GO:0005575	cellular_component	cellular_component	0.6894	1	175
GO:0044699	single-organism process	biological_process	0.253	1	166
GO:0071704	organic substance metabolic process	biological_process	0.90489	1	160
GO:0044237	cellular metabolic process	biological_process	0.83981	1	152
GO:0044238	primary metabolic process	biological_process	0.92278	1	152
GO:1901363	heterocyclic compound binding	molecular_function	0.11112	1	141
GO:0097159	organic cyclic compound binding	molecular_function	0.11173	1	141
GO:0043167	ion binding	molecular_function	0.04809	1	127
GO:0043170	macromolecule metabolic process	biological_process	0.89063	1	123
GO:0044763	single-organism cellular process	biological_process	0.8791	1	117
GO:0044260	cellular macromolecule metabolic process	biological_process	0.86939	1	112
GO:0005623	cell	cellular_component	0.8342	1	107
GO:0044464	cell part	cellular_component	0.8342	1	107
GO:0005622	intracellular	cellular_component	0.68064	1	103
GO:0044710	single-organism metabolic process	biological_process	0.12519	1	102
GO:0044424	intracellular part	cellular_component	0.56097	1	101
GO:0016020	membrane	cellular_component	0.43014	1	92
GO:0005515	protein binding	molecular_function	0.60352	1	91
GO:0043226	organelle	cellular_component	0.088675	1	86
GO:0043229	intracellular organelle	cellular_component	0.094353	1	85
GO:0000166	nucleotide binding	molecular_function	0.040808	1	83
GO:1901265	nucleoside phosphate binding	molecular_function	0.040808	1	83
GO:0036094	small molecule binding	molecular_function	0.067212	1	83
GO:0016740	transferase activity	molecular_function	0.1616	1	80
GO:0006807	nitrogen compound metabolic process	biological_process	0.99999	1	79
GO:0043168	anion binding	molecular_function	0.090171	1	78
GO:0019538	protein metabolic process	biological_process	0.11009	1	78
GO:0097367	carbohydrate derivative binding	molecular_function	0.029457	1	74
GO:0001883	purine nucleoside binding	molecular_function	0.025362	0.96682	73
GO:0032550	purine ribonucleoside binding	molecular_function	0.025362	0.96682	73
GO:0032555	purine ribonucleotide binding	molecular_function	0.025571	0.96682	73
GO:0032549	ribonucleoside binding	molecular_function	0.025628	0.96682	73
GO:0001882	nucleoside binding	molecular_function	0.025993	0.96682	73
GO:0017076	purine nucleotide binding	molecular_function	0.030985	1	73
GO:0032553	ribonucleotide binding	molecular_function	0.031175	1	73
GO:0032559	adenyl ribonucleotide binding	molecular_function	0.0070261	0.45458	72
GO:0030554	adenyl nucleotide binding	molecular_function	0.0084016	0.50701	72
GO:0051179	localization	biological_process	0.16606	1	71
GO:0035639	purine ribonucleoside triphosphate binding	molecular_function	0.025342	0.96682	70
GO:0065007	biological regulation	biological_process	0.84962	1	69
GO:1901360	organic cyclic compound metabolic process	biological_process	0.99936	1	69
GO:0005524	ATP binding	molecular_function	0.0095108	0.54394	68
GO:0006810	transport	biological_process	0.2001	1	68
GO:0051234	establishment of localization	biological_process	0.21567	1	68
GO:0034641	cellular nitrogen compound metabolic process	biological_process	0.99999	1	67
GO:0044267	cellular protein metabolic process	biological_process	0.038221	1	66
GO:0043231	intracellular membrane-bounded organelle	cellular_component	0.045787	1	66
GO:0043227	membrane-bounded organelle	cellular_component	0.046158	1	66
GO:0006725	cellular aromatic compound metabolic process	biological_process	0.99941	1	66
GO:0006793	phosphorus metabolic process	biological_process	0.0010136	0.1462	65
GO:0009058	biosynthetic process	biological_process	0.99566	1	65
GO:0044425	membrane part	cellular_component	0.39062	1	64
GO:0016787	hydrolase activity	molecular_function	0.87356	1	64
GO:0006796	phosphate-containing compound metabolic process	biological_process	0.0021717	0.21769	63
GO:0046483	heterocycle metabolic process	biological_process	0.99991	1	63
GO:0003676	nucleic acid binding	molecular_function	0.90864	1	62
GO:0006139	nucleobase-containing compound metabolic process	biological_process	0.99914	1	61
GO:0043412	macromolecule modification	biological_process	0.0034246	0.30371	59
GO:0006464	cellular protein modification process	biological_process	0.00027533	0.060307	58
GO:0036211	protein modification process	biological_process	0.00027533	0.060307	58
GO:0032991	macromolecular complex	cellular_component	0.98495	1	57
GO:0016310	phosphorylation	biological_process	1.282e-05	0.0050303	56
GO:0016021	integral component of membrane	cellular_component	0.099393	1	56
GO:0031224	intrinsic component of membrane	cellular_component	0.11049	1	56
GO:0043169	cation binding	molecular_function	0.30372	1	56
GO:1902578	single-organism localization	biological_process	0.073169	1	55
GO:0046872	metal ion binding	molecular_function	0.28533	1	55
GO:0050789	regulation of biological process	biological_process	0.98848	1	55
GO:1901576	organic substance biosynthetic process	biological_process	0.99986	1	55
GO:0055114	oxidation-reduction process	biological_process	0.00015886	0.042704	53
GO:0016772	transferase activity, transferring phosphorus-containing groups	molecular_function	0.037258	1	53
GO:0044765	single-organism transport	biological_process	0.098191	1	53
GO:0090304	nucleic acid metabolic process	biological_process	0.99513	1	53
GO:0016773	phosphotransferase activity, alcohol group as acceptor	molecular_function	1.446e-05	0.0050303	52
GO:0050794	regulation of cellular process	biological_process	0.98769	1	52
GO:0004672	protein kinase activity	molecular_function	8.2804e-08	0.0004897	51
GO:0016301	kinase activity	molecular_function	0.00024306	0.057498	51
GO:0044446	intracellular organelle part	cellular_component	0.1049	1	51
GO:0044422	organelle part	cellular_component	0.11031	1	51
GO:0043234	protein complex	cellular_component	0.95188	1	51
GO:0003677	DNA binding	molecular_function	0.15092	1	50
GO:0044249	cellular biosynthetic process	biological_process	0.99996	1	50
GO:0016491	oxidoreductase activity	molecular_function	0.0016262	0.18476	49
GO:0006468	protein phosphorylation	biological_process	2.3883e-06	0.0020177	45
GO:0050896	response to stimulus	biological_process	0.91842	1	43
GO:0046914	transition metal ion binding	molecular_function	0.08338	1	42
GO:0005634	nucleus	cellular_component	0.21121	1	41
GO:0034645	cellular macromolecule biosynthetic process	biological_process	0.99897	1	41
GO:0009059	macromolecule biosynthetic process	biological_process	0.99926	1	41
GO:0010467	gene expression	biological_process	0.99946	1	39
GO:0044271	cellular nitrogen compound biosynthetic process	biological_process	0.99947	1	38
GO:0005737	cytoplasm	cellular_component	0.90196	1	36
GO:0016070	RNA metabolic process	biological_process	0.99702	1	36
GO:0051716	cellular response to stimulus	biological_process	0.76751	1	34
GO:1901362	organic cyclic compound biosynthetic process	biological_process	0.99542	1	34
GO:0055085	transmembrane transport	biological_process	0.0036882	0.30371	33
GO:0005215	transporter activity	molecular_function	0.36853	1	32
GO:0044444	cytoplasmic part	cellular_component	0.73653	1	32
GO:0018130	heterocycle biosynthetic process	biological_process	0.99611	1	32
GO:0034654	nucleobase-containing compound biosynthetic process	biological_process	0.97172	1	31
GO:0019438	aromatic compound biosynthetic process	biological_process	0.9962	1	31
GO:1901564	organonitrogen compound metabolic process	biological_process	0.99993	1	31
GO:0006811	ion transport	biological_process	0.13857	1	30
GO:0008270	zinc ion binding	molecular_function	0.19643	1	30
GO:0071840	cellular component organization or biogenesis	biological_process	0.88811	1	30
GO:0044281	small molecule metabolic process	biological_process	0.99432	1	30
GO:0016043	cellular component organization	biological_process	0.48889	1	28
GO:0043232	intracellular non-membrane-bounded organelle	cellular_component	0.74384	1	28
GO:0043228	non-membrane-bounded organelle	cellular_component	0.7655	1	28
GO:0006351	transcription, DNA-templated	biological_process	0.97196	1	27
GO:0097659	nucleic acid-templated transcription	biological_process	0.97196	1	27
GO:0032774	RNA biosynthetic process	biological_process	0.97561	1	27
GO:0019222	regulation of metabolic process	biological_process	0.99813	1	27
GO:0007154	cell communication	biological_process	0.79007	1	26
GO:0006812	cation transport	biological_process	0.081261	1	25
GO:0022857	transmembrane transporter activity	molecular_function	0.60594	1	24
GO:0031323	regulation of cellular metabolic process	biological_process	0.99833	1	24
GO:0008104	protein localization	biological_process	0.15553	1	23
GO:0033036	macromolecule localization	biological_process	0.31636	1	23
GO:0022892	substrate-specific transporter activity	molecular_function	0.34869	1	23
GO:0044700	single organism signaling	biological_process	0.86574	1	23
GO:0023052	signaling	biological_process	0.86964	1	23
GO:0065008	regulation of biological quality	biological_process	0.0018222	0.19902	22
GO:0006629	lipid metabolic process	biological_process	0.095035	1	22
GO:0007165	signal transduction	biological_process	0.90248	1	22
GO:2000112	regulation of cellular macromolecule biosynthetic process	biological_process	0.99084	1	22
GO:0010556	regulation of macromolecule biosynthetic process	biological_process	0.99115	1	22
GO:0031326	regulation of cellular biosynthetic process	biological_process	0.9912	1	22
GO:0009889	regulation of biosynthetic process	biological_process	0.99124	1	22
GO:0051171	regulation of nitrogen compound metabolic process	biological_process	0.99776	1	22
GO:0080090	regulation of primary metabolic process	biological_process	0.99931	1	22
GO:0060255	regulation of macromolecule metabolic process	biological_process	0.99939	1	22
GO:0045184	establishment of protein localization	biological_process	0.23152	1	21
GO:0051641	cellular localization	biological_process	0.44782	1	21
GO:0071702	organic substance transport	biological_process	0.69961	1	21
GO:0010468	regulation of gene expression	biological_process	0.996	1	21
GO:0015075	ion transmembrane transporter activity	molecular_function	0.34272	1	20
GO:0022891	substrate-specific transmembrane transporter activity	molecular_function	0.45342	1	20
GO:0006950	response to stress	biological_process	0.66288	1	20
GO:0043436	oxoacid metabolic process	biological_process	0.92079	1	20
GO:0006082	organic acid metabolic process	biological_process	0.92125	1	20
GO:0019219	regulation of nucleobase-containing compound metabolic process	biological_process	0.99664	1	20
GO:0015031	protein transport	biological_process	0.35499	1	19
GO:0051649	establishment of localization in cell	biological_process	0.52697	1	19
GO:0016818	hydrolase activity, acting on acid anhydrides, in phosphorus-containing anhydrides	molecular_function	0.83253	1	19
GO:0016817	hydrolase activity, acting on acid anhydrides	molecular_function	0.90617	1	19
GO:0019752	carboxylic acid metabolic process	biological_process	0.94345	1	19
GO:0006259	DNA metabolic process	biological_process	0.94686	1	19
GO:0006355	regulation of transcription, DNA-templated	biological_process	0.99124	1	19
GO:1903506	regulation of nucleic acid-templated transcription	biological_process	0.99124	1	19
GO:2001141	regulation of RNA biosynthetic process	biological_process	0.99156	1	19
GO:0051252	regulation of RNA metabolic process	biological_process	0.99797	1	19
GO:0008233	peptidase activity	molecular_function	0.47623	1	18
GO:0042592	homeostatic process	biological_process	1.6206e-05	0.0053245	17
GO:0046983	protein dimerization activity	molecular_function	0.00049275	0.088307	17
GO:0031090	organelle membrane	cellular_component	0.098409	1	17
GO:0006996	organelle organization	biological_process	0.4667	1	17
GO:0051704	multi-organism process	biological_process	0.73906	1	17
GO:0005856	cytoskeleton	cellular_component	0.041784	1	16
GO:0008324	cation transmembrane transporter activity	molecular_function	0.33008	1	16
GO:0017111	nucleoside-triphosphatase activity	molecular_function	0.90736	1	16
GO:0016462	pyrophosphatase activity	molecular_function	0.91821	1	16
GO:0030001	metal ion transport	biological_process	0.12206	1	15
GO:0034613	cellular protein localization	biological_process	0.56332	1	15
GO:0070727	cellular macromolecule localization	biological_process	0.56332	1	15
GO:0016788	hydrolase activity, acting on ester bonds	molecular_function	0.86107	1	15
GO:0044711	single-organism biosynthetic process	biological_process	0.99174	1	15
GO:0031975	envelope	cellular_component	0.0058962	0.40546	14
GO:0005739	mitochondrion	cellular_component	0.01822	0.79155	14
GO:0044430	cytoskeletal part	cellular_component	0.089352	1	14
GO:0046907	intracellular transport	biological_process	0.8119	1	14
GO:1901605	alpha-amino acid metabolic process	biological_process	0.82643	1	14
GO:0019637	organophosphate metabolic process	biological_process	0.82928	1	14
GO:0006520	cellular amino acid metabolic process	biological_process	0.94086	1	14
GO:1902494	catalytic complex	cellular_component	0.97862	1	14
GO:0005740	mitochondrial envelope	cellular_component	0.0018845	0.19902	13
GO:0044429	mitochondrial part	cellular_component	0.0032979	0.30371	13
GO:0031967	organelle envelope	cellular_component	0.0070716	0.45458	13
GO:0015672	monovalent inorganic cation transport	biological_process	0.32846	1	13
GO:0022890	inorganic cation transmembrane transporter activity	molecular_function	0.50748	1	13
GO:0070011	peptidase activity, acting on L-amino acid peptides	molecular_function	0.78641	1	13
GO:0005667	transcription factor complex	cellular_component	0.83888	1	13
GO:0009056	catabolic process	biological_process	0.94185	1	13
GO:0015077	monovalent inorganic cation transmembrane transporter activity	molecular_function	0.15686	1	12
GO:1990234	transferase complex	cellular_component	0.59754	1	12
GO:0005576	extracellular region	cellular_component	0.72649	1	12
GO:0044428	nuclear part	cellular_component	0.82375	1	12
GO:0006508	proteolysis	biological_process	0.91042	1	12
GO:0005975	carbohydrate metabolic process	biological_process	0.98367	1	12
GO:1901566	organonitrogen compound biosynthetic process	biological_process	0.99953	1	12
GO:0031966	mitochondrial membrane	cellular_component	0.0092987	0.53914	11
GO:0015078	hydrogen ion transmembrane transporter activity	molecular_function	0.027507	1	11
GO:0015630	microtubule cytoskeleton	cellular_component	0.03388	1	11
GO:0043531	ADP binding	molecular_function	0.05243	1	11
GO:1902589	single-organism organelle organization	biological_process	0.27969	1	11
GO:0032501	multicellular organismal process	biological_process	0.33755	1	11
GO:0033554	cellular response to stress	biological_process	0.37743	1	11
GO:0043933	macromolecular complex subunit organization	biological_process	0.42397	1	11
GO:0005198	structural molecule activity	molecular_function	0.77426	1	11
GO:0006886	intracellular protein transport	biological_process	0.8359	1	11
GO:0044248	cellular catabolic process	biological_process	0.85988	1	11
GO:0098796	membrane protein complex	cellular_component	0.97406	1	11
GO:0008092	cytoskeletal protein binding	molecular_function	0.10394	1	10
GO:0044877	macromolecular complex binding	molecular_function	0.15382	1	10
GO:0035556	intracellular signal transduction	biological_process	0.34099	1	10
GO:0006974	cellular response to DNA damage stimulus	biological_process	0.40067	1	10
GO:0031974	membrane-enclosed lumen	cellular_component	0.59186	1	10
GO:0012505	endomembrane system	cellular_component	0.67227	1	10
GO:0005694	chromosome	cellular_component	0.71967	1	10
GO:0001071	nucleic acid binding transcription factor activity	molecular_function	0.72371	1	10
GO:0003700	transcription factor activity, sequence-specific DNA binding	molecular_function	0.72371	1	10
GO:0048037	cofactor binding	molecular_function	0.72993	1	10
GO:1901575	organic substance catabolic process	biological_process	0.93426	1	10
GO:1901135	carbohydrate derivative metabolic process	biological_process	0.99404	1	10
GO:0016667	oxidoreductase activity, acting on a sulfur group of donors	molecular_function	0.00045215	0.087842	9
GO:0042578	phosphoric ester hydrolase activity	molecular_function	0.10335	1	9
GO:0006118	obsolete electron transport	biological_process	0.11499	1	9
GO:0005783	endoplasmic reticulum	cellular_component	0.17021	1	9
GO:0022804	active transmembrane transporter activity	molecular_function	0.17318	1	9
GO:0004674	protein serine/threonine kinase activity	molecular_function	0.27892	1	9
GO:0009069	serine family amino acid metabolic process	biological_process	0.42965	1	9
GO:0006091	generation of precursor metabolites and energy	biological_process	0.44227	1	9
GO:0006281	DNA repair	biological_process	0.47929	1	9
GO:0098588	bounding membrane of organelle	cellular_component	0.53459	1	9
GO:0006260	DNA replication	biological_process	0.63952	1	9
GO:0044427	chromosomal part	cellular_component	0.7155	1	9
GO:0009117	nucleotide metabolic process	biological_process	0.8475	1	9
GO:0044255	cellular lipid metabolic process	biological_process	0.85292	1	9
GO:0006753	nucleoside phosphate metabolic process	biological_process	0.8599	1	9
GO:0016887	ATPase activity	molecular_function	0.86755	1	9
GO:0043603	cellular amide metabolic process	biological_process	0.98906	1	9
GO:0055086	nucleobase-containing small molecule metabolic process	biological_process	0.99661	1	9
GO:0044085	cellular component biogenesis	biological_process	0.99825	1	9
GO:0016627	oxidoreductase activity, acting on the CH-CH group of donors	molecular_function	0.0030356	0.28956	8
GO:0008017	microtubule binding	molecular_function	0.0060344	0.4102	8
GO:0015291	secondary active transmembrane transporter activity	molecular_function	0.0069644	0.45458	8
GO:0005743	mitochondrial inner membrane	cellular_component	0.0098152	0.54394	8
GO:0019866	organelle inner membrane	cellular_component	0.010861	0.56845	8
GO:0015631	tubulin binding	molecular_function	0.016603	0.76628	8
GO:0045298	tubulin complex	cellular_component	0.016844	0.76628	8
GO:0019867	outer membrane	cellular_component	0.022587	0.93079	8
GO:0006928	movement of cell or subcellular component	biological_process	0.053517	1	8
GO:0009405	pathogenesis	biological_process	0.074529	1	8
GO:0032403	protein complex binding	molecular_function	0.084307	1	8
GO:0007017	microtubule-based process	biological_process	0.085343	1	8
GO:0020037	heme binding	molecular_function	0.12996	1	8
GO:0046906	tetrapyrrole binding	molecular_function	0.15168	1	8
GO:0051276	chromosome organization	biological_process	0.39112	1	8
GO:0046034	ATP metabolic process	biological_process	0.45338	1	8
GO:0009144	purine nucleoside triphosphate metabolic process	biological_process	0.47387	1	8
GO:0009205	purine ribonucleoside triphosphate metabolic process	biological_process	0.47387	1	8
GO:0009199	ribonucleoside triphosphate metabolic process	biological_process	0.47842	1	8
GO:0009141	nucleoside triphosphate metabolic process	biological_process	0.48159	1	8
GO:0009126	purine nucleoside monophosphate metabolic process	biological_process	0.48575	1	8
GO:0009167	purine ribonucleoside monophosphate metabolic process	biological_process	0.48575	1	8
GO:0009161	ribonucleoside monophosphate metabolic process	biological_process	0.51876	1	8
GO:0009123	nucleoside monophosphate metabolic process	biological_process	0.53956	1	8
GO:0016741	transferase activity, transferring one-carbon groups	molecular_function	0.54849	1	8
GO:0009150	purine ribonucleotide metabolic process	biological_process	0.59966	1	8
GO:0006163	purine nucleotide metabolic process	biological_process	0.62005	1	8
GO:0009259	ribonucleotide metabolic process	biological_process	0.62646	1	8
GO:0042278	purine nucleoside metabolic process	biological_process	0.65287	1	8
GO:0046128	purine ribonucleoside metabolic process	biological_process	0.65287	1	8
GO:0009119	ribonucleoside metabolic process	biological_process	0.68382	1	8
GO:0009116	nucleoside metabolic process	biological_process	0.72605	1	8
GO:0016757	transferase activity, transferring glycosyl groups	molecular_function	0.72612	1	8
GO:1901657	glycosyl compound metabolic process	biological_process	0.73406	1	8
GO:0019693	ribose phosphate metabolic process	biological_process	0.76189	1	8
GO:0043233	organelle lumen	cellular_component	0.80667	1	8
GO:0070013	intracellular organelle lumen	cellular_component	0.80667	1	8
GO:0004175	endopeptidase activity	molecular_function	0.82354	1	8
GO:0006518	peptide metabolic process	biological_process	0.96953	1	8
GO:0072521	purine-containing compound metabolic process	biological_process	0.97454	1	8
GO:0006885	regulation of pH	biological_process	9.5473e-06	0.0043433	7
GO:0055067	monovalent inorganic cation homeostasis	biological_process	9.5473e-06	0.0043433	7
GO:0015298	solute:cation antiporter activity	molecular_function	1.3918e-05	0.0050303	7
GO:0015299	solute:proton antiporter activity	molecular_function	1.3918e-05	0.0050303	7
GO:0055080	cation homeostasis	biological_process	0.00088448	0.1322	7
GO:0098771	inorganic ion homeostasis	biological_process	0.00088448	0.1322	7
GO:0050801	ion homeostasis	biological_process	0.00089417	0.1322	7
GO:0048878	chemical homeostasis	biological_process	0.0015879	0.18476	7
GO:0005507	copper ion binding	molecular_function	0.0016558	0.18476	7
GO:0015297	antiporter activity	molecular_function	0.0036864	0.30371	7
GO:0003774	motor activity	molecular_function	0.025866	0.96682	7
GO:0044432	endoplasmic reticulum part	cellular_component	0.1126	1	7
GO:0043623	cellular protein complex assembly	biological_process	0.19002	1	7
GO:0009055	electron carrier activity	molecular_function	0.2008	1	7
GO:0008236	serine-type peptidase activity	molecular_function	0.24386	1	7
GO:0017171	serine hydrolase activity	molecular_function	0.24386	1	7
GO:0034622	cellular macromolecular complex assembly	biological_process	0.37434	1	7
GO:0042221	response to chemical	biological_process	0.44115	1	7
GO:0006461	protein complex assembly	biological_process	0.54027	1	7
GO:0070271	protein complex biogenesis	biological_process	0.54366	1	7
GO:0016829	lyase activity	molecular_function	0.60262	1	7
GO:0065003	macromolecular complex assembly	biological_process	0.60969	1	7
GO:0008168	methyltransferase activity	molecular_function	0.64007	1	7
GO:0071822	protein complex subunit organization	biological_process	0.66467	1	7
GO:0050662	coenzyme binding	molecular_function	0.82045	1	7
GO:0044764	multi-organism cellular process	biological_process	0.86073	1	7
GO:0022607	cellular component assembly	biological_process	0.9119	1	7
GO:0030529	ribonucleoprotein complex	cellular_component	0.94303	1	7
GO:0043604	amide biosynthetic process	biological_process	0.99443	1	7
GO:0003777	microtubule motor activity	molecular_function	0.0055768	0.39263	6
GO:0007018	microtubule-based movement	biological_process	0.0076287	0.46996	6
GO:0070887	cellular response to chemical stimulus	biological_process	0.017389	0.77907	6
GO:0005874	microtubule	cellular_component	0.025993	0.96682	6
GO:0016209	antioxidant activity	molecular_function	0.030126	1	6
GO:0016651	oxidoreductase activity, acting on NAD(P)H	molecular_function	0.056329	1	6
GO:0030246	carbohydrate binding	molecular_function	0.062866	1	6
GO:0051287	NAD binding	molecular_function	0.078598	1	6
GO:0044455	mitochondrial membrane part	cellular_component	0.080636	1	6
GO:0006813	potassium ion transport	biological_process	0.085033	1	6
GO:1901361	organic cyclic compound catabolic process	biological_process	0.25325	1	6
GO:0019439	aromatic compound catabolic process	biological_process	0.25461	1	6
GO:0004842	ubiquitin-protein transferase activity	molecular_function	0.29849	1	6
GO:0019787	ubiquitin-like protein transferase activity	molecular_function	0.29849	1	6
GO:0016567	protein ubiquitination	biological_process	0.35339	1	6
GO:0032446	protein modification by small protein conjugation	biological_process	0.3605	1	6
GO:0048518	positive regulation of biological process	biological_process	0.36287	1	6
GO:0005102	receptor binding	molecular_function	0.46072	1	6
GO:0070647	protein modification by small protein conjugation or removal	biological_process	0.567	1	6
GO:0006818	hydrogen transport	biological_process	0.67791	1	6
GO:0015992	proton transport	biological_process	0.67791	1	6
GO:0061695	transferase complex, transferring phosphorus-containing groups	cellular_component	0.71816	1	6
GO:0043565	sequence-specific DNA binding	molecular_function	0.73385	1	6
GO:0044707	single-multicellular organism process	biological_process	0.74181	1	6
GO:0044712	single-organism catabolic process	biological_process	0.76067	1	6
GO:1902582	single-organism intracellular transport	biological_process	0.84133	1	6
GO:0006732	coenzyme metabolic process	biological_process	0.84293	1	6
GO:0031981	nuclear lumen	cellular_component	0.92971	1	6
GO:0051186	cofactor metabolic process	biological_process	0.96071	1	6
GO:0071944	cell periphery	cellular_component	0.96946	1	6
GO:0006412	translation	biological_process	0.98642	1	6
GO:0043043	peptide biosynthetic process	biological_process	0.98945	1	6
GO:0003880	protein C-terminal carboxyl O-methyltransferase activity	molecular_function	1.0728e-06	0.0010574	5
GO:0004671	protein C-terminal S-isoprenylcysteine carboxyl O-methyltransferase activity	molecular_function	1.0728e-06	0.0010574	5
GO:0006481	C-terminal protein methylation	biological_process	1.0728e-06	0.0010574	5
GO:0018410	C-terminal protein amino acid modification	biological_process	1.0728e-06	0.0010574	5
GO:0043687	post-translational protein modification	biological_process	1.0728e-06	0.0010574	5
GO:0010340	carboxyl-O-methyltransferase activity	molecular_function	0.00089266	0.1322	5
GO:0051998	protein carboxyl O-methyltransferase activity	molecular_function	0.00089266	0.1322	5
GO:0030258	lipid modification	biological_process	0.0020666	0.21442	5
GO:0019748	secondary metabolic process	biological_process	0.0043735	0.3316	5
GO:0008171	O-methyltransferase activity	molecular_function	0.0082769	0.50463	5
GO:0008276	protein methyltransferase activity	molecular_function	0.0090191	0.52811	5
GO:0006479	protein methylation	biological_process	0.02504	0.96682	5
GO:0008213	protein alkylation	biological_process	0.02504	0.96682	5
GO:0045454	cell redox homeostasis	biological_process	0.032913	1	5
GO:0006979	response to oxidative stress	biological_process	0.045201	1	5
GO:0008757	S-adenosylmethionine-dependent methyltransferase activity	molecular_function	0.071834	1	5
GO:0043414	macromolecule methylation	biological_process	0.091367	1	5
GO:0044703	multi-organism reproductive process	biological_process	0.10694	1	5
GO:0019725	cellular homeostasis	biological_process	0.13058	1	5
GO:0022414	reproductive process	biological_process	0.14532	1	5
GO:0006955	immune response	biological_process	0.15646	1	5
GO:0022900	electron transport chain	biological_process	0.2301	1	5
GO:0002376	immune system process	biological_process	0.30127	1	5
GO:0032259	methylation	biological_process	0.32767	1	5
GO:0005789	endoplasmic reticulum membrane	cellular_component	0.34241	1	5
GO:0042175	nuclear outer membrane-endoplasmic reticulum membrane network	cellular_component	0.37339	1	5
GO:0061024	membrane organization	biological_process	0.37766	1	5
GO:0006644	phospholipid metabolic process	biological_process	0.38496	1	5
GO:0016071	mRNA metabolic process	biological_process	0.4233	1	5
GO:0048522	positive regulation of cellular process	biological_process	0.4306	1	5
GO:1902580	single-organism cellular localization	biological_process	0.47247	1	5
GO:0065009	regulation of molecular function	biological_process	0.51293	1	5
GO:0005216	ion channel activity	molecular_function	0.521	1	5
GO:0022838	substrate-specific channel activity	molecular_function	0.52122	1	5
GO:0015267	channel activity	molecular_function	0.53353	1	5
GO:0022803	passive transmembrane transporter activity	molecular_function	0.53353	1	5
GO:0046486	glycerolipid metabolic process	biological_process	0.59266	1	5
GO:0007010	cytoskeleton organization	biological_process	0.62639	1	5
GO:0005506	iron ion binding	molecular_function	0.63693	1	5
GO:0098662	inorganic cation transmembrane transport	biological_process	0.68971	1	5
GO:0098660	inorganic ion transmembrane transport	biological_process	0.69311	1	5
GO:0098655	cation transmembrane transport	biological_process	0.69341	1	5
GO:0034220	ion transmembrane transport	biological_process	0.79954	1	5
GO:0090407	organophosphate biosynthetic process	biological_process	0.80293	1	5
GO:0044767	single-organism developmental process	biological_process	0.83008	1	5
GO:0005886	plasma membrane	cellular_component	0.84541	1	5
GO:0032502	developmental process	biological_process	0.86605	1	5
GO:0004386	helicase activity	molecular_function	0.87208	1	5
GO:0032787	monocarboxylic acid metabolic process	biological_process	0.90393	1	5
GO:1901137	carbohydrate derivative biosynthetic process	biological_process	0.9185	1	5
GO:0008610	lipid biosynthetic process	biological_process	0.92612	1	5
GO:0098772	molecular function regulator	molecular_function	0.93387	1	5
GO:0044283	small molecule biosynthetic process	biological_process	0.97359	1	5
GO:0006396	RNA processing	biological_process	0.99369	1	5
GO:0003723	RNA binding	molecular_function	0.99984	1	5
GO:0098599	palmitoyl hydrolase activity	molecular_function	4.6061e-06	0.003405	4
GO:0016682	oxidoreductase activity, acting on diphenols and related substances as donors, oxygen as acceptor	molecular_function	0.00011898	0.033506	4
GO:0009733	response to auxin	biological_process	0.0018647	0.19902	4
GO:0047134	protein-disulfide reductase activity	molecular_function	0.0029008	0.28124	4
GO:0016668	oxidoreductase activity, acting on a sulfur group of donors, NAD(P) as acceptor	molecular_function	0.0038889	0.30371	4
GO:0005681	spliceosomal complex	cellular_component	0.0040882	0.314	4
GO:0016679	oxidoreductase activity, acting on diphenols and related substances as donors	molecular_function	0.0046183	0.34573	4
GO:0009725	response to hormone	biological_process	0.034715	1	4
GO:0000377	RNA splicing, via transesterification reactions with bulged adenosine as nucleophile	biological_process	0.03584	1	4
GO:0000398	mRNA splicing, via spliceosome	biological_process	0.03584	1	4
GO:0005815	microtubule organizing center	cellular_component	0.039906	1	4
GO:0009719	response to endogenous stimulus	biological_process	0.041934	1	4
GO:0000375	RNA splicing, via transesterification reactions	biological_process	0.059222	1	4
GO:0010033	response to organic substance	biological_process	0.081095	1	4
GO:0004601	peroxidase activity	molecular_function	0.082947	1	4
GO:0006804	obsolete peroxidase reaction	biological_process	0.082947	1	4
GO:0016684	oxidoreductase activity, acting on peroxide as acceptor	molecular_function	0.095624	1	4
GO:0008380	RNA splicing	biological_process	0.10824	1	4
GO:0004197	cysteine-type endopeptidase activity	molecular_function	0.12232	1	4
GO:0046903	secretion	biological_process	0.14188	1	4
GO:0098800	inner mitochondrial membrane protein complex	cellular_component	0.14717	1	4
GO:0009064	glutamine family amino acid metabolic process	biological_process	0.17008	1	4
GO:0006754	ATP biosynthetic process	biological_process	0.17764	1	4
GO:0009145	purine nucleoside triphosphate biosynthetic process	biological_process	0.19247	1	4
GO:0009206	purine ribonucleoside triphosphate biosynthetic process	biological_process	0.19247	1	4
GO:0090150	establishment of protein localization to membrane	biological_process	0.20157	1	4
GO:0009142	nucleoside triphosphate biosynthetic process	biological_process	0.20377	1	4
GO:0009201	ribonucleoside triphosphate biosynthetic process	biological_process	0.20377	1	4
GO:0072657	protein localization to membrane	biological_process	0.21504	1	4
GO:0009127	purine nucleoside monophosphate biosynthetic process	biological_process	0.22572	1	4
GO:0009168	purine ribonucleoside monophosphate biosynthetic process	biological_process	0.22572	1	4
GO:0046488	phosphatidylinositol metabolic process	biological_process	0.23328	1	4
GO:0006325	chromatin organization	biological_process	0.24784	1	4
GO:0016830	carbon-carbon lyase activity	molecular_function	0.27911	1	4
GO:0009156	ribonucleoside monophosphate biosynthetic process	biological_process	0.27997	1	4
GO:0006650	glycerophospholipid metabolic process	biological_process	0.30114	1	4
GO:0098798	mitochondrial protein complex	cellular_component	0.30127	1	4
GO:0009124	nucleoside monophosphate biosynthetic process	biological_process	0.3078	1	4
GO:0042451	purine nucleoside biosynthetic process	biological_process	0.32141	1	4
GO:0046129	purine ribonucleoside biosynthetic process	biological_process	0.32141	1	4
GO:0006352	DNA-templated transcription, initiation	biological_process	0.32254	1	4
GO:0009152	purine ribonucleotide biosynthetic process	biological_process	0.35531	1	4
GO:0009163	nucleoside biosynthetic process	biological_process	0.37148	1	4
GO:0042455	ribonucleoside biosynthetic process	biological_process	0.37148	1	4
GO:0006164	purine nucleotide biosynthetic process	biological_process	0.38154	1	4
GO:0000151	ubiquitin ligase complex	cellular_component	0.39209	1	4
GO:0009260	ribonucleotide biosynthetic process	biological_process	0.40107	1	4
GO:0046390	ribose phosphate biosynthetic process	biological_process	0.40107	1	4
GO:1901659	glycosyl compound biosynthetic process	biological_process	0.40904	1	4
GO:0072522	purine-containing compound biosynthetic process	biological_process	0.43077	1	4
GO:0044802	single-organism membrane organization	biological_process	0.45293	1	4
GO:0015979	photosynthesis	biological_process	0.45413	1	4
GO:0006397	mRNA processing	biological_process	0.46418	1	4
GO:0008234	cysteine-type peptidase activity	molecular_function	0.48062	1	4
GO:0072594	establishment of protein localization to organelle	biological_process	0.49101	1	4
GO:0007264	small GTPase mediated signal transduction	biological_process	0.52722	1	4
GO:0009165	nucleotide biosynthetic process	biological_process	0.59145	1	4
GO:1901293	nucleoside phosphate biosynthetic process	biological_process	0.59307	1	4
GO:0033365	protein localization to organelle	biological_process	0.60347	1	4
GO:0016791	phosphatase activity	molecular_function	0.63117	1	4
GO:0006767	water-soluble vitamin metabolic process	biological_process	0.64665	1	4
GO:0016616	oxidoreductase activity, acting on the CH-OH group of donors, NAD or NADP as acceptor	molecular_function	0.64676	1	4
GO:0006766	vitamin metabolic process	biological_process	0.64698	1	4
GO:0098805	whole membrane	cellular_component	0.64966	1	4
GO:0044459	plasma membrane part	cellular_component	0.66914	1	4
GO:0016614	oxidoreductase activity, acting on CH-OH group of donors	molecular_function	0.7212	1	4
GO:0006310	DNA recombination	biological_process	0.84266	1	4
GO:0016746	transferase activity, transferring acyl groups	molecular_function	0.87703	1	4
GO:0006952	defense response	biological_process	0.89835	1	4
GO:0016874	ligase activity	molecular_function	0.91664	1	4
GO:0004553	hydrolase activity, hydrolyzing O-glycosyl compounds	molecular_function	0.94371	1	4
GO:0004518	nuclease activity	molecular_function	0.95295	1	4
GO:0009057	macromolecule catabolic process	biological_process	0.9564	1	4
GO:0016798	hydrolase activity, acting on glycosyl bonds	molecular_function	0.96111	1	4
GO:0007049	cell cycle	biological_process	0.96279	1	4
GO:0016032	viral process	biological_process	0.97305	1	4
GO:0019012	virion	cellular_component	0.97837	1	4
GO:0044403	symbiosis, encompassing mutualism through parasitism	biological_process	0.98777	1	4
GO:0005525	GTP binding	molecular_function	0.98804	1	4
GO:0032561	guanyl ribonucleotide binding	molecular_function	0.98825	1	4
GO:0044419	interspecies interaction between organisms	biological_process	0.98831	1	4
GO:0019001	guanyl nucleotide binding	molecular_function	0.98954	1	4
GO:0016192	vesicle-mediated transport	biological_process	0.99078	1	4
GO:0046271	phenylpropanoid catabolic process	biological_process	7.6174e-06	0.0040954	3
GO:0046274	lignin catabolic process	biological_process	7.6174e-06	0.0040954	3
GO:0052716	hydroquinone:oxygen oxidoreductase activity	molecular_function	7.6174e-06	0.0040954	3
GO:0009808	lignin metabolic process	biological_process	4.1484e-05	0.012913	3
GO:0009698	phenylpropanoid metabolic process	biological_process	6.1636e-05	0.018226	3
GO:0042287	MHC protein binding	molecular_function	0.00019594	0.048283	3
GO:0042289	MHC class II protein binding	molecular_function	0.00019594	0.048283	3
GO:0042611	MHC protein complex	cellular_component	0.00063989	0.10812	3
GO:0042613	MHC class II protein complex	cellular_component	0.00063989	0.10812	3
GO:0009734	auxin-activated signaling pathway	biological_process	0.0012424	0.17087	3
GO:0071365	cellular response to auxin stimulus	biological_process	0.0012424	0.17087	3
GO:0019882	antigen processing and presentation	biological_process	0.0013902	0.17689	3
GO:0046834	lipid phosphorylation	biological_process	0.0038077	0.30371	3
GO:0046854	phosphatidylinositol phosphorylation	biological_process	0.0038077	0.30371	3
GO:0009372	quorum sensing	biological_process	0.0050363	0.35885	3
GO:0048872	homeostasis of number of cells	biological_process	0.0050363	0.35885	3
GO:0048874	homeostasis of number of cells in a free-living population	biological_process	0.0050363	0.35885	3
GO:0030054	cell junction	cellular_component	0.0069667	0.45458	3
GO:0016972	thiol oxidase activity	molecular_function	0.0073223	0.46563	3
GO:0016670	oxidoreductase activity, acting on a sulfur group of donors, oxygen as acceptor	molecular_function	0.0088665	0.52436	3
GO:0016846	carbon-sulfur lyase activity	molecular_function	0.017349	0.77907	3
GO:0048046	apoplast	cellular_component	0.01762	0.78351	3
GO:0009755	hormone-mediated signaling pathway	biological_process	0.018336	0.79155	3
GO:0032870	cellular response to hormone stimulus	biological_process	0.018336	0.79155	3
GO:0071495	cellular response to endogenous stimulus	biological_process	0.022755	0.93079	3
GO:0009306	protein secretion	biological_process	0.029772	1	3
GO:0071310	cellular response to organic substance	biological_process	0.030034	1	3
GO:0005777	peroxisome	cellular_component	0.034463	1	3
GO:0042579	microbody	cellular_component	0.034463	1	3
GO:0019684	photosynthesis, light reaction	biological_process	0.042051	1	3
GO:0048544	recognition of pollen	biological_process	0.057409	1	3
GO:0009875	pollen-pistil interaction	biological_process	0.059798	1	3
GO:0009856	pollination	biological_process	0.063977	1	3
GO:0008037	cell recognition	biological_process	0.075679	1	3
GO:0044706	multi-multicellular organism process	biological_process	0.075865	1	3
GO:0006338	chromatin remodeling	biological_process	0.090389	1	3
GO:0000276	mitochondrial proton-transporting ATP synthase complex, coupling factor F(o)	cellular_component	0.1016	1	3
GO:0000155	phosphorelay sensor kinase activity	molecular_function	0.11171	1	3
GO:0006771	riboflavin metabolic process	biological_process	0.11928	1	3
GO:0042726	flavin-containing compound metabolic process	biological_process	0.11928	1	3
GO:0005753	mitochondrial proton-transporting ATP synthase complex	cellular_component	0.1447	1	3
GO:0006323	DNA packaging	biological_process	0.14677	1	3
GO:0045263	proton-transporting ATP synthase complex, coupling factor F(o)	cellular_component	0.15695	1	3
GO:0004673	protein histidine kinase activity	molecular_function	0.18018	1	3
GO:0009365	protein histidine kinase complex	cellular_component	0.18018	1	3
GO:0016775	phosphotransferase activity, nitrogenous group as acceptor	molecular_function	0.18018	1	3
GO:0008565	protein transporter activity	molecular_function	0.1988	1	3
GO:0005057	receptor signaling protein activity	molecular_function	0.21669	1	3
GO:0045259	proton-transporting ATP synthase complex	cellular_component	0.25124	1	3
GO:0007005	mitochondrion organization	biological_process	0.25697	1	3
GO:1902911	protein kinase complex	cellular_component	0.25704	1	3
GO:0005741	mitochondrial outer membrane	cellular_component	0.2766	1	3
GO:0031968	organelle outer membrane	cellular_component	0.27965	1	3
GO:0016568	chromatin modification	biological_process	0.28904	1	3
GO:0030170	pyridoxal phosphate binding	molecular_function	0.29496	1	3
GO:0010646	regulation of cell communication	biological_process	0.30087	1	3
GO:0023051	regulation of signaling	biological_process	0.30852	1	3
GO:0000228	nuclear chromosome	cellular_component	0.30874	1	3
GO:0015985	energy coupled proton transport, down electrochemical gradient	biological_process	0.31193	1	3
GO:0015986	ATP synthesis coupled proton transport	biological_process	0.31193	1	3
GO:0032940	secretion by cell	biological_process	0.32044	1	3
GO:0016831	carboxy-lyase activity	molecular_function	0.3319	1	3
GO:0000160	phosphorelay signal transduction system	biological_process	0.33399	1	3
GO:0042775	mitochondrial ATP synthesis coupled electron transport	biological_process	0.3682	1	3
GO:0042995	cell projection	cellular_component	0.37473	1	3
GO:0004222	metalloendopeptidase activity	molecular_function	0.3873	1	3
GO:0042773	ATP synthesis coupled electron transport	biological_process	0.39289	1	3
GO:0030154	cell differentiation	biological_process	0.40186	1	3
GO:0071103	DNA conformation change	biological_process	0.4035	1	3
GO:0033177	proton-transporting two-sector ATPase complex, proton-transporting domain	cellular_component	0.46374	1	3
GO:0022904	respiratory electron transport chain	biological_process	0.46595	1	3
GO:0000785	chromatin	cellular_component	0.4874	1	3
GO:0008237	metallopeptidase activity	molecular_function	0.52437	1	3
GO:0006631	fatty acid metabolic process	biological_process	0.56047	1	3
GO:0098797	plasma membrane protein complex	cellular_component	0.59164	1	3
GO:0048193	Golgi vesicle transport	biological_process	0.59935	1	3
GO:0051128	regulation of cellular component organization	biological_process	0.60136	1	3
GO:0034655	nucleobase-containing compound catabolic process	biological_process	0.60853	1	3
GO:0006119	oxidative phosphorylation	biological_process	0.62004	1	3
GO:0048869	cellular developmental process	biological_process	0.64773	1	3
GO:0006366	transcription from RNA polymerase II promoter	biological_process	0.69237	1	3
GO:0040011	locomotion	biological_process	0.73596	1	3
GO:0016469	proton-transporting two-sector ATPase complex	cellular_component	0.75499	1	3
GO:0046700	heterocycle catabolic process	biological_process	0.76714	1	3
GO:0044270	cellular nitrogen compound catabolic process	biological_process	0.76983	1	3
GO:1902600	hydrogen ion transmembrane transport	biological_process	0.78321	1	3
GO:0038023	signaling receptor activity	molecular_function	0.78836	1	3
GO:0045333	cellular respiration	biological_process	0.79067	1	3
GO:0006914	autophagy	biological_process	0.79172	1	3
GO:0006733	oxidoreduction coenzyme metabolic process	biological_process	0.79586	1	3
GO:0006820	anion transport	biological_process	0.80959	1	3
GO:0050790	regulation of catalytic activity	biological_process	0.81701	1	3
GO:0003678	DNA helicase activity	molecular_function	0.81776	1	3
GO:0015980	energy derivation by oxidation of organic compounds	biological_process	0.82348	1	3
GO:0048856	anatomical structure development	biological_process	0.82547	1	3
GO:0005654	nucleoplasm	cellular_component	0.82871	1	3
GO:0016747	transferase activity, transferring acyl groups other than amino-acyl groups	molecular_function	0.84363	1	3
GO:0009108	coenzyme biosynthetic process	biological_process	0.84442	1	3
GO:0016853	isomerase activity	molecular_function	0.86082	1	3
GO:0004872	receptor activity	molecular_function	0.86131	1	3
GO:0005657	replication fork	cellular_component	0.87501	1	3
GO:0016482	cytoplasmic transport	biological_process	0.89497	1	3
GO:0042623	ATPase activity, coupled	molecular_function	0.91197	1	3
GO:0044265	cellular macromolecule catabolic process	biological_process	0.92185	1	3
GO:0016705	oxidoreductase activity, acting on paired donors, with incorporation or reduction of molecular oxygen	molecular_function	0.93847	1	3
GO:0051188	cofactor biosynthetic process	biological_process	0.94533	1	3
GO:0016758	transferase activity, transferring hexosyl groups	molecular_function	0.96308	1	3
GO:0004871	signal transducer activity	molecular_function	0.98296	1	3
GO:0044423	virion part	cellular_component	0.98709	1	3
GO:0006399	tRNA metabolic process	biological_process	0.98757	1	3
GO:0060089	molecular transducer activity	molecular_function	0.98964	1	3
GO:0005840	ribosome	cellular_component	0.99209	1	3
GO:0034660	ncRNA metabolic process	biological_process	0.99651	1	3
GO:0044723	single-organism carbohydrate metabolic process	biological_process	0.99953	1	3
GO:0010851	cyclase regulator activity	molecular_function	0.0004753	0.087842	2
GO:0010853	cyclase activator activity	molecular_function	0.0004753	0.087842	2
GO:0030249	guanylate cyclase regulator activity	molecular_function	0.0004753	0.087842	2
GO:0030250	guanylate cyclase activator activity	molecular_function	0.0004753	0.087842	2
GO:0032978	protein insertion into membrane from inner side	biological_process	0.0014058	0.17689	2
GO:0032979	protein insertion into mitochondrial membrane from inner side	biological_process	0.0014058	0.17689	2
GO:0051204	protein insertion into mitochondrial membrane	biological_process	0.0014058	0.17689	2
GO:0001726	ruffle	cellular_component	0.0016487	0.18476	2
GO:0031252	cell leading edge	cellular_component	0.0016487	0.18476	2
GO:0010207	photosystem II assembly	biological_process	0.0021275	0.21693	2
GO:0005788	endoplasmic reticulum lumen	cellular_component	0.0023284	0.22951	2
GO:0017007	protein-bilin linkage	biological_process	0.0033533	0.30371	2
GO:0017009	protein-phycocyanobilin linkage	biological_process	0.0033533	0.30371	2
GO:0016531	copper chaperone activity	molecular_function	0.0057045	0.3969	2
GO:0016530	metallochaperone activity	molecular_function	0.0067784	0.45458	2
GO:0005758	mitochondrial intermembrane space	cellular_component	0.007511	0.46758	2
GO:0031970	organelle envelope lumen	cellular_component	0.007511	0.46758	2
GO:0097196	Shu complex	cellular_component	0.0086862	0.51889	2
GO:0005912	adherens junction	cellular_component	0.010025	0.54394	2
GO:0005924	cell-substrate adherens junction	cellular_component	0.010025	0.54394	2
GO:0005925	focal adhesion	cellular_component	0.010025	0.54394	2
GO:0030055	cell-substrate junction	cellular_component	0.010025	0.54394	2
GO:0070161	anchoring junction	cellular_component	0.010025	0.54394	2
GO:0070070	proton-transporting V-type ATPase complex assembly	biological_process	0.01031	0.54933	2
GO:0070072	vacuolar proton-transporting V-type ATPase complex assembly	biological_process	0.01031	0.54933	2
GO:0070071	proton-transporting two-sector ATPase complex assembly	biological_process	0.011847	0.61458	2
GO:0003997	acyl-CoA oxidase activity	molecular_function	0.013166	0.67705	2
GO:0004814	arginine-tRNA ligase activity	molecular_function	0.014756	0.74525	2
GO:0006420	arginyl-tRNA aminoacylation	biological_process	0.014756	0.74525	2
GO:0005811	lipid particle	cellular_component	0.014996	0.74525	2
GO:0012511	monolayer-surrounded lipid storage body	cellular_component	0.014996	0.74525	2
GO:0004379	glycylpeptide N-tetradecanoyltransferase activity	molecular_function	0.015434	0.75319	2
GO:0019107	myristoyltransferase activity	molecular_function	0.015434	0.75319	2
GO:0005664	nuclear origin of replication recognition complex	cellular_component	0.015559	0.75319	2
GO:0017006	protein-tetrapyrrole linkage	biological_process	0.015665	0.75319	2
GO:0006635	fatty acid beta-oxidation	biological_process	0.016569	0.76628	2
GO:0009062	fatty acid catabolic process	biological_process	0.016569	0.76628	2
GO:0019395	fatty acid oxidation	biological_process	0.016569	0.76628	2
GO:0034440	lipid oxidation	biological_process	0.016569	0.76628	2
GO:0051050	positive regulation of transport	biological_process	0.016833	0.76628	2
GO:0007016	cytoskeletal anchoring at plasma membrane	biological_process	0.018502	0.79289	2
GO:0006825	copper ion transport	biological_process	0.020053	0.85319	2
GO:1990391	DNA repair complex	cellular_component	0.02294	0.93079	2
GO:0000808	origin recognition complex	cellular_component	0.023361	0.93984	2
GO:0000725	recombinational repair	biological_process	0.02449	0.96682	2
GO:0005200	structural constituent of cytoskeleton	molecular_function	0.025128	0.96682	2
GO:0016634	oxidoreductase activity, acting on the CH-CH group of donors, oxygen as acceptor	molecular_function	0.026434	0.97707	2
GO:0072329	monocarboxylic acid catabolic process	biological_process	0.030801	1	2
GO:0007034	vacuolar transport	biological_process	0.038092	1	2
GO:0006637	acyl-CoA metabolic process	biological_process	0.039477	1	2
GO:0035383	thioester metabolic process	biological_process	0.039477	1	2
GO:0007283	spermatogenesis	biological_process	0.059172	1	2
GO:0048232	male gamete generation	biological_process	0.059172	1	2
GO:0007006	mitochondrial membrane organization	biological_process	0.077311	1	2
GO:0032507	maintenance of protein location in cell	biological_process	0.079501	1	2
GO:0045185	maintenance of protein location	biological_process	0.079501	1	2
GO:0051049	regulation of transport	biological_process	0.080477	1	2
GO:0051651	maintenance of location in cell	biological_process	0.081318	1	2
GO:0051205	protein insertion into membrane	biological_process	0.089142	1	2
GO:0005088	Ras guanyl-nucleotide exchange factor activity	molecular_function	0.089865	1	2
GO:0005089	Rho guanyl-nucleotide exchange factor activity	molecular_function	0.089865	1	2
GO:0006541	glutamine metabolic process	biological_process	0.095828	1	2
GO:0005787	signal peptidase complex	cellular_component	0.097828	1	2
GO:0006465	signal peptide processing	biological_process	0.10228	1	2
GO:0030153	bacteriocin immunity	biological_process	0.10416	1	2
GO:0005746	mitochondrial respiratory chain	cellular_component	0.1082	1	2
GO:0051235	maintenance of location	biological_process	0.13116	1	2
GO:0015643	toxic substance binding	molecular_function	0.13151	1	2
GO:0070585	protein localization to mitochondrion	biological_process	0.13975	1	2
GO:0072655	establishment of protein localization to mitochondrion	biological_process	0.13975	1	2
GO:0042597	periplasmic space	cellular_component	0.1431	1	2
GO:0009404	toxin metabolic process	biological_process	0.14722	1	2
GO:0005672	transcription factor TFIIA complex	cellular_component	0.15801	1	2
GO:0019814	immunoglobulin complex	cellular_component	0.16376	1	2
GO:0006401	RNA catabolic process	biological_process	0.16687	1	2
GO:0051130	positive regulation of cellular component organization	biological_process	0.1725	1	2
GO:0008137	NADH dehydrogenase (ubiquinone) activity	molecular_function	0.1903	1	2
GO:0050136	NADH dehydrogenase (quinone) activity	molecular_function	0.1903	1	2
GO:0032879	regulation of localization	biological_process	0.2154	1	2
GO:0016888	endodeoxyribonuclease activity, producing 5'-phosphomonoesters	molecular_function	0.21631	1	2
GO:0006120	mitochondrial electron transport, NADH to ubiquinone	biological_process	0.22403	1	2
GO:0044242	cellular lipid catabolic process	biological_process	0.22734	1	2
GO:0003954	NADH dehydrogenase activity	molecular_function	0.22846	1	2
GO:0007276	gamete generation	biological_process	0.23322	1	2
GO:0003993	acid phosphatase activity	molecular_function	0.2383	1	2
GO:0019497	hexachlorocyclohexane metabolic process	biological_process	0.2383	1	2
GO:0016620	oxidoreductase activity, acting on the aldehyde or oxo group of donors, NAD or NADP as acceptor	molecular_function	0.24632	1	2
GO:0015035	protein disulfide oxidoreductase activity	molecular_function	0.24779	1	2
GO:0015036	disulfide oxidoreductase activity	molecular_function	0.24779	1	2
GO:0005085	guanyl-nucleotide exchange factor activity	molecular_function	0.2507	1	2
GO:0042196	chlorinated hydrocarbon metabolic process	biological_process	0.25503	1	2
GO:0042197	halogenated hydrocarbon metabolic process	biological_process	0.25503	1	2
GO:0048609	multicellular organismal reproductive process	biological_process	0.25854	1	2
GO:1902531	regulation of intracellular signal transduction	biological_process	0.27345	1	2
GO:0004520	endodeoxyribonuclease activity	molecular_function	0.27346	1	2
GO:0030029	actin filament-based process	biological_process	0.28819	1	2
GO:0030036	actin cytoskeleton organization	biological_process	0.28819	1	2
GO:0003854	3-beta-hydroxy-delta5-steroid dehydrogenase activity	molecular_function	0.29323	1	2
GO:0008207	C21-steroid hormone metabolic process	biological_process	0.29323	1	2
GO:0008209	androgen metabolic process	biological_process	0.29323	1	2
GO:0008210	estrogen metabolic process	biological_process	0.29323	1	2
GO:0033764	steroid dehydrogenase activity, acting on the CH-OH group of donors, NAD or NADP as acceptor	molecular_function	0.29323	1	2
GO:0016229	steroid dehydrogenase activity	molecular_function	0.29373	1	2
GO:0006743	ubiquinone metabolic process	biological_process	0.29464	1	2
GO:0006744	ubiquinone biosynthetic process	biological_process	0.29464	1	2
GO:0090575	RNA polymerase II transcription factor complex	cellular_component	0.30527	1	2
GO:0043087	regulation of GTPase activity	biological_process	0.30989	1	2
GO:0006805	xenobiotic metabolic process	biological_process	0.31053	1	2
GO:0009410	response to xenobiotic stimulus	biological_process	0.31053	1	2
GO:0071466	cellular response to xenobiotic stimulus	biological_process	0.31053	1	2
GO:0044798	nuclear transcription factor complex	cellular_component	0.32219	1	2
GO:1901661	quinone metabolic process	biological_process	0.32485	1	2
GO:1901663	quinone biosynthetic process	biological_process	0.32485	1	2
GO:0006000	fructose metabolic process	biological_process	0.33633	1	2
GO:0000723	telomere maintenance	biological_process	0.33951	1	2
GO:0032200	telomere organization	biological_process	0.33951	1	2
GO:0060249	anatomical structure homeostasis	biological_process	0.33951	1	2
GO:0016655	oxidoreductase activity, acting on NAD(P)H, quinone or similar compound as acceptor	molecular_function	0.33966	1	2
GO:0042181	ketone biosynthetic process	biological_process	0.33979	1	2
GO:0006367	transcription initiation from RNA polymerase II promoter	biological_process	0.3473	1	2
GO:0034754	cellular hormone metabolic process	biological_process	0.34896	1	2
GO:0042445	hormone metabolic process	biological_process	0.34896	1	2
GO:0010817	regulation of hormone levels	biological_process	0.35024	1	2
GO:0016903	oxidoreductase activity, acting on the aldehyde or oxo group of donors	molecular_function	0.3509	1	2
GO:0006560	proline metabolic process	biological_process	0.35166	1	2
GO:0032504	multicellular organism reproduction	biological_process	0.35367	1	2
GO:0006525	arginine metabolic process	biological_process	0.36878	1	2
GO:0016591	DNA-directed RNA polymerase II, holoenzyme	cellular_component	0.38597	1	2
GO:0009896	positive regulation of catabolic process	biological_process	0.38838	1	2
GO:0010508	positive regulation of autophagy	biological_process	0.38838	1	2
GO:0031331	positive regulation of cellular catabolic process	biological_process	0.38838	1	2
GO:0016485	protein processing	biological_process	0.39423	1	2
GO:0051604	protein maturation	biological_process	0.39473	1	2
GO:0042180	cellular ketone metabolic process	biological_process	0.40275	1	2
GO:0006013	mannose metabolic process	biological_process	0.40736	1	2
GO:0016810	hydrolase activity, acting on carbon-nitrogen (but not peptide) bonds	molecular_function	0.42489	1	2
GO:0044702	single organism reproductive process	biological_process	0.43516	1	2
GO:0005179	hormone activity	molecular_function	0.4425	1	2
GO:0098803	respiratory chain complex	cellular_component	0.46407	1	2
GO:0019953	sexual reproduction	biological_process	0.47063	1	2
GO:0016410	N-acyltransferase activity	molecular_function	0.47521	1	2
GO:0000428	DNA-directed RNA polymerase complex	cellular_component	0.48233	1	2
GO:0055029	nuclear DNA-directed RNA polymerase complex	cellular_component	0.48233	1	2
GO:0010506	regulation of autophagy	biological_process	0.48311	1	2
GO:0015698	inorganic anion transport	biological_process	0.4885	1	2
GO:0044454	nuclear chromosome part	cellular_component	0.49695	1	2
GO:0070469	respiratory chain	cellular_component	0.49893	1	2
GO:0008026	ATP-dependent helicase activity	molecular_function	0.51211	1	2
GO:0070035	purine NTP-dependent helicase activity	molecular_function	0.51211	1	2
GO:0016701	oxidoreductase activity, acting on single donors with incorporation of molecular oxygen	molecular_function	0.5134	1	2
GO:0051336	regulation of hydrolase activity	biological_process	0.51696	1	2
GO:0008047	enzyme activator activity	molecular_function	0.54072	1	2
GO:0009966	regulation of signal transduction	biological_process	0.54725	1	2
GO:0016042	lipid catabolic process	biological_process	0.55518	1	2
GO:0031301	integral component of organelle membrane	cellular_component	0.56212	1	2
GO:0031300	intrinsic component of organelle membrane	cellular_component	0.574	1	2
GO:0048870	cell motility	biological_process	0.57589	1	2
GO:0051674	localization of cell	biological_process	0.57589	1	2
GO:0000041	transition metal ion transport	biological_process	0.57593	1	2
GO:0051258	protein polymerization	biological_process	0.60459	1	2
GO:0003682	chromatin binding	molecular_function	0.61533	1	2
GO:0031329	regulation of cellular catabolic process	biological_process	0.62997	1	2
GO:0004536	deoxyribonuclease activity	molecular_function	0.63746	1	2
GO:0003779	actin binding	molecular_function	0.63768	1	2
GO:0006814	sodium ion transport	biological_process	0.63923	1	2
GO:0009894	regulation of catabolic process	biological_process	0.64364	1	2
GO:0006308	DNA catabolic process	biological_process	0.65189	1	2
GO:0006261	DNA-dependent DNA replication	biological_process	0.67428	1	2
GO:0006694	steroid biosynthetic process	biological_process	0.68076	1	2
GO:0008202	steroid metabolic process	biological_process	0.68219	1	2
GO:0005615	extracellular space	cellular_component	0.68775	1	2
GO:0016054	organic acid catabolic process	biological_process	0.68791	1	2
GO:0046395	carboxylic acid catabolic process	biological_process	0.68791	1	2
GO:0004812	aminoacyl-tRNA ligase activity	molecular_function	0.69243	1	2
GO:0051536	iron-sulfur cluster binding	molecular_function	0.69841	1	2
GO:0051540	metal cluster binding	molecular_function	0.69841	1	2
GO:0048583	regulation of response to stimulus	biological_process	0.70775	1	2
GO:0044282	small molecule catabolic process	biological_process	0.70833	1	2
GO:0006418	tRNA aminoacylation for protein translation	biological_process	0.7236	1	2
GO:0016875	ligase activity, forming carbon-oxygen bonds	molecular_function	0.724	1	2
GO:0016876	ligase activity, forming aminoacyl-tRNA and related compounds	molecular_function	0.724	1	2
GO:0004527	exonuclease activity	molecular_function	0.73063	1	2
GO:0005261	cation channel activity	molecular_function	0.74096	1	2
GO:0004252	serine-type endopeptidase activity	molecular_function	0.74451	1	2
GO:0016052	carbohydrate catabolic process	biological_process	0.7464	1	2
GO:0043038	amino acid activation	biological_process	0.75944	1	2
GO:0043039	tRNA aminoacylation	biological_process	0.75944	1	2
GO:0030880	RNA polymerase complex	cellular_component	0.76508	1	2
GO:0031325	positive regulation of cellular metabolic process	biological_process	0.77323	1	2
GO:0000152	nuclear ubiquitin ligase complex	cellular_component	0.78214	1	2
GO:0005680	anaphase-promoting complex	cellular_component	0.78214	1	2
GO:0031461	cullin-RING ubiquitin ligase complex	cellular_component	0.78392	1	2
GO:0016893	endonuclease activity, active with either ribo- or deoxyribonucleic acids and producing 5'-phosphomonoesters	molecular_function	0.78655	1	2
GO:0006090	pyruvate metabolic process	biological_process	0.79016	1	2
GO:0042967	acyl-carrier-protein biosynthetic process	biological_process	0.79509	1	2
GO:0008289	lipid binding	molecular_function	0.79988	1	2
GO:0009893	positive regulation of metabolic process	biological_process	0.81754	1	2
GO:0009110	vitamin biosynthetic process	biological_process	0.82799	1	2
GO:0042364	water-soluble vitamin biosynthetic process	biological_process	0.82799	1	2
GO:0015074	DNA integration	biological_process	0.84699	1	2
GO:0072330	monocarboxylic acid biosynthetic process	biological_process	0.85931	1	2
GO:0006417	regulation of translation	biological_process	0.87833	1	2
GO:0034248	regulation of cellular amide metabolic process	biological_process	0.87833	1	2
GO:0010608	posttranscriptional regulation of gene expression	biological_process	0.88392	1	2
GO:0000988	transcription factor activity, protein binding	molecular_function	0.88567	1	2
GO:0044421	extracellular region part	cellular_component	0.88821	1	2
GO:0000003	reproduction	biological_process	0.89212	1	2
GO:0006790	sulfur compound metabolic process	biological_process	0.89482	1	2
GO:0007275	multicellular organismal development	biological_process	0.90956	1	2
GO:0019318	hexose metabolic process	biological_process	0.91569	1	2
GO:0004519	endonuclease activity	molecular_function	0.92444	1	2
GO:0006605	protein targeting	biological_process	0.92672	1	2
GO:0005996	monosaccharide metabolic process	biological_process	0.93077	1	2
GO:0044451	nucleoplasm part	cellular_component	0.94012	1	2
GO:0019058	viral life cycle	biological_process	0.94789	1	2
GO:0005976	polysaccharide metabolic process	biological_process	0.95085	1	2
GO:0016051	carbohydrate biosynthetic process	biological_process	0.95342	1	2
GO:0019028	viral capsid	cellular_component	0.95577	1	2
GO:0032268	regulation of cellular protein metabolic process	biological_process	0.97808	1	2
GO:0005509	calcium ion binding	molecular_function	0.97873	1	2
GO:0051246	regulation of protein metabolic process	biological_process	0.97909	1	2
GO:0003735	structural constituent of ribosome	molecular_function	0.98643	1	2
GO:0030234	enzyme regulator activity	molecular_function	0.99065	1	2
GO:0046873	metal ion transmembrane transporter activity	molecular_function	0.99455	1	2
GO:0016053	organic acid biosynthetic process	biological_process	0.99592	1	2
GO:0046394	carboxylic acid biosynthetic process	biological_process	0.99592	1	2
GO:0042254	ribosome biogenesis	biological_process	0.99832	1	2
GO:0022613	ribonucleoprotein complex biogenesis	biological_process	0.99868	1	2
GO:0008740	L-rhamnose isomerase activity	molecular_function	0.0015891	0.18476	1
GO:0006271	DNA strand elongation involved in DNA replication	biological_process	0.0039029	0.30371	1
GO:0006273	lagging strand elongation	biological_process	0.0039029	0.30371	1
GO:0022616	DNA strand elongation	biological_process	0.0039029	0.30371	1
GO:0033567	DNA replication, Okazaki fragment processing	biological_process	0.0039029	0.30371	1
GO:0043137	DNA replication, removal of RNA primer	biological_process	0.0039029	0.30371	1
GO:0047526	2'-hydroxyisoflavone reductase activity	molecular_function	0.0048228	0.35652	1
GO:0008835	diaminohydroxyphosphoribosylaminopyrimidine deaminase activity	molecular_function	0.010855	0.56845	1
GO:0008962	phosphatidylglycerophosphatase activity	molecular_function	0.018193	0.79155	1
GO:0019299	rhamnose metabolic process	biological_process	0.02126	0.89809	1
GO:0007289	spermatid nucleus differentiation	biological_process	0.0225	0.93079	1
GO:0035092	sperm chromatin condensation	biological_process	0.0225	0.93079	1
GO:0043158	heterocyst differentiation	biological_process	0.022979	0.93079	1
GO:0009812	flavonoid metabolic process	biological_process	0.029218	1	1
GO:0009813	flavonoid biosynthetic process	biological_process	0.029218	1	1
GO:0007286	spermatid development	biological_process	0.032243	1	1
GO:0048515	spermatid differentiation	biological_process	0.032243	1	1
GO:0030915	Smc5-Smc6 complex	cellular_component	0.0337	1	1
GO:0048478	replication fork protection	biological_process	0.03834	1	1
GO:0045005	DNA-dependent DNA replication maintenance of fidelity	biological_process	0.043448	1	1
GO:0006384	transcription initiation from RNA polymerase III promoter	biological_process	0.050583	1	1
GO:0048582	positive regulation of post-embryonic development	biological_process	0.056588	1	1
GO:2000038	regulation of stomatal complex development	biological_process	0.056588	1	1
GO:2000123	positive regulation of stomatal complex development	biological_process	0.056588	1	1
GO:0009765	photosynthesis, light harvesting	biological_process	0.056982	1	1
GO:0010374	stomatal complex development	biological_process	0.05795	1	1
GO:0017108	5'-flap endonuclease activity	molecular_function	0.059498	1	1
GO:0048256	flap endonuclease activity	molecular_function	0.059498	1	1
GO:0008156	negative regulation of DNA replication	biological_process	0.059561	1	1
GO:0051053	negative regulation of DNA metabolic process	biological_process	0.059561	1	1
GO:0090329	regulation of DNA-dependent DNA replication	biological_process	0.059561	1	1
GO:2000104	negative regulation of DNA-dependent DNA replication	biological_process	0.059561	1	1
GO:0008942	nitrite reductase [NAD(P)H] activity	molecular_function	0.060588	1	1
GO:0004649	poly(ADP-ribose) glycohydrolase activity	molecular_function	0.06074	1	1
GO:0007271	synaptic transmission, cholinergic	biological_process	0.063345	1	1
GO:0022898	regulation of transmembrane transporter activity	biological_process	0.063345	1	1
GO:0030431	sleep	biological_process	0.063345	1	1
GO:0032222	regulation of synaptic transmission, cholinergic	biological_process	0.063345	1	1
GO:0032409	regulation of transporter activity	biological_process	0.063345	1	1
GO:0032411	positive regulation of transporter activity	biological_process	0.063345	1	1
GO:0032412	regulation of ion transmembrane transporter activity	biological_process	0.063345	1	1
GO:0032414	positive regulation of ion transmembrane transporter activity	biological_process	0.063345	1	1
GO:0034235	GPI anchor binding	molecular_function	0.063345	1	1
GO:0034762	regulation of transmembrane transport	biological_process	0.063345	1	1
GO:0034764	positive regulation of transmembrane transport	biological_process	0.063345	1	1
GO:0034765	regulation of ion transmembrane transport	biological_process	0.063345	1	1
GO:0034767	positive regulation of ion transmembrane transport	biological_process	0.063345	1	1
GO:0043266	regulation of potassium ion transport	biological_process	0.063345	1	1
GO:0043268	positive regulation of potassium ion transport	biological_process	0.063345	1	1
GO:0043270	positive regulation of ion transport	biological_process	0.063345	1	1
GO:1901016	regulation of potassium ion transmembrane transporter activity	biological_process	0.063345	1	1
GO:1901018	positive regulation of potassium ion transmembrane transporter activity	biological_process	0.063345	1	1
GO:1901379	regulation of potassium ion transmembrane transport	biological_process	0.063345	1	1
GO:1901381	positive regulation of potassium ion transmembrane transport	biological_process	0.063345	1	1
GO:1903818	positive regulation of voltage-gated potassium channel activity	biological_process	0.063345	1	1
GO:1904062	regulation of cation transmembrane transport	biological_process	0.063345	1	1
GO:1904064	positive regulation of cation transmembrane transport	biological_process	0.063345	1	1
GO:2001257	regulation of cation channel activity	biological_process	0.063345	1	1
GO:2001259	positive regulation of cation channel activity	biological_process	0.063345	1	1
GO:0048580	regulation of post-embryonic development	biological_process	0.0649	1	1
GO:0046857	oxidoreductase activity, acting on other nitrogenous compounds as donors, with NAD or NADP as acceptor	molecular_function	0.069898	1	1
GO:0030255	protein secretion by the type IV secretion system	biological_process	0.070114	1	1
GO:0044097	secretion by the type IV secretion system	biological_process	0.070114	1	1
GO:0032922	circadian regulation of gene expression	biological_process	0.07111	1	1
GO:0046992	oxidoreductase activity, acting on X-H and Y-H to form an X-Y bond	molecular_function	0.073327	1	1
GO:0050485	oxidoreductase activity, acting on X-H and Y-H to form an X-Y bond, with a disulfide as acceptor	molecular_function	0.073327	1	1
GO:0090558	plant epidermis development	biological_process	0.075239	1	1
GO:0004097	catechol oxidase activity	molecular_function	0.075776	1	1
GO:0004174	electron-transferring-flavoprotein dehydrogenase activity	molecular_function	0.078314	1	1
GO:0016649	oxidoreductase activity, acting on the CH-NH group of donors, quinone or similar compound as acceptor	molecular_function	0.078314	1	1
GO:0050804	modulation of synaptic transmission	biological_process	0.083394	1	1
GO:0043138	3'-5' DNA helicase activity	molecular_function	0.084023	1	1
GO:0043140	ATP-dependent 3'-5' DNA helicase activity	molecular_function	0.084023	1	1
GO:0031929	TOR signaling	biological_process	0.085222	1	1
GO:0032006	regulation of TOR signaling	biological_process	0.085222	1	1
GO:0005850	eukaryotic translation initiation factor 2 complex	cellular_component	0.08854	1	1
GO:0005542	folic acid binding	molecular_function	0.090579	1	1
GO:0072341	modified amino acid binding	molecular_function	0.090579	1	1
GO:0030261	chromosome condensation	biological_process	0.10206	1	1
GO:0003714	transcription corepressor activity	molecular_function	0.10744	1	1
GO:0016559	peroxisome fission	biological_process	0.10828	1	1
GO:0042126	nitrate metabolic process	biological_process	0.10924	1	1
GO:0042128	nitrate assimilation	biological_process	0.10924	1	1
GO:0042162	telomeric DNA binding	molecular_function	0.11583	1	1
GO:0008409	5'-3' exonuclease activity	molecular_function	0.11971	1	1
GO:0005802	trans-Golgi network	cellular_component	0.12395	1	1
GO:0006893	Golgi to plasma membrane transport	biological_process	0.12395	1	1
GO:0032386	regulation of intracellular transport	biological_process	0.12395	1	1
GO:0032388	positive regulation of intracellular transport	biological_process	0.12395	1	1
GO:0033157	regulation of intracellular protein transport	biological_process	0.12395	1	1
GO:0042996	regulation of Golgi to plasma membrane protein transport	biological_process	0.12395	1	1
GO:0042998	positive regulation of Golgi to plasma membrane protein transport	biological_process	0.12395	1	1
GO:0043001	Golgi to plasma membrane protein transport	biological_process	0.12395	1	1
GO:0051222	positive regulation of protein transport	biological_process	0.12395	1	1
GO:0071253	connexin binding	molecular_function	0.12395	1	1
GO:0072659	protein localization to plasma membrane	biological_process	0.12395	1	1
GO:0090002	establishment of protein localization to plasma membrane	biological_process	0.12395	1	1
GO:0090003	regulation of establishment of protein localization to plasma membrane	biological_process	0.12395	1	1
GO:0090004	positive regulation of establishment of protein localization to plasma membrane	biological_process	0.12395	1	1
GO:0090316	positive regulation of intracellular protein transport	biological_process	0.12395	1	1
GO:1903076	regulation of protein localization to plasma membrane	biological_process	0.12395	1	1
GO:1903078	positive regulation of protein localization to plasma membrane	biological_process	0.12395	1	1
GO:1903649	regulation of cytoplasmic transport	biological_process	0.12395	1	1
GO:1903651	positive regulation of cytoplasmic transport	biological_process	0.12395	1	1
GO:1903729	regulation of plasma membrane organization	biological_process	0.12395	1	1
GO:1903827	regulation of cellular protein localization	biological_process	0.12395	1	1
GO:1903829	positive regulation of cellular protein localization	biological_process	0.12395	1	1
GO:1904375	regulation of protein localization to cell periphery	biological_process	0.12395	1	1
GO:1904377	positive regulation of protein localization to cell periphery	biological_process	0.12395	1	1
GO:1990778	protein localization to cell periphery	biological_process	0.12395	1	1
GO:0006997	nucleus organization	biological_process	0.12799	1	1
GO:0000976	transcription regulatory region sequence-specific DNA binding	molecular_function	0.12957	1	1
GO:0051223	regulation of protein transport	biological_process	0.13264	1	1
GO:0060341	regulation of cellular localization	biological_process	0.13264	1	1
GO:0070201	regulation of establishment of protein localization	biological_process	0.13264	1	1
GO:0003989	acetyl-CoA carboxylase activity	molecular_function	0.13344	1	1
GO:0016421	CoA carboxylase activity	molecular_function	0.13344	1	1
GO:0016885	ligase activity, forming carbon-carbon bonds	molecular_function	0.13344	1	1
GO:0060627	regulation of vesicle-mediated transport	biological_process	0.13477	1	1
GO:0032880	regulation of protein localization	biological_process	0.1356	1	1
GO:0000178	exosome (RNase complex)	cellular_component	0.13582	1	1
GO:0098809	nitrite reductase activity	molecular_function	0.14062	1	1
GO:0034599	cellular response to oxidative stress	biological_process	0.1416	1	1
GO:0044212	transcription regulatory region DNA binding	molecular_function	0.14218	1	1
GO:0003911	DNA ligase (NAD+) activity	molecular_function	0.14267	1	1
GO:0006801	superoxide metabolic process	biological_process	0.14561	1	1
GO:0016661	oxidoreductase activity, acting on other nitrogenous compounds as donors	molecular_function	0.14914	1	1
GO:0010959	regulation of metal ion transport	biological_process	0.15053	1	1
GO:0051861	glycolipid binding	molecular_function	0.15157	1	1
GO:2001057	reactive nitrogen species metabolic process	biological_process	0.15328	1	1
GO:0000975	regulatory region DNA binding	molecular_function	0.15374	1	1
GO:0001067	regulatory region nucleic acid binding	molecular_function	0.15374	1	1
GO:0032465	regulation of cytokinesis	biological_process	0.16383	1	1
GO:0007623	circadian rhythm	biological_process	0.16681	1	1
GO:0030435	sporulation resulting in formation of a cellular spore	biological_process	0.1689	1	1
GO:0006892	post-Golgi vesicle-mediated transport	biological_process	0.17071	1	1
GO:0042132	fructose 1,6-bisphosphate 1-phosphatase activity	molecular_function	0.17087	1	1
GO:0050909	sensory perception of taste	biological_process	0.17411	1	1
GO:0009279	cell outer membrane	cellular_component	0.17606	1	1
GO:0005388	calcium-transporting ATPase activity	molecular_function	0.18092	1	1
GO:0016528	sarcoplasm	cellular_component	0.18092	1	1
GO:0016529	sarcoplasmic reticulum	cellular_component	0.18092	1	1
GO:0031304	intrinsic component of mitochondrial inner membrane	cellular_component	0.18299	1	1
GO:0031305	integral component of mitochondrial inner membrane	cellular_component	0.18299	1	1
GO:0032592	integral component of mitochondrial membrane	cellular_component	0.18299	1	1
GO:0098573	intrinsic component of mitochondrial membrane	cellular_component	0.18299	1	1
GO:0070588	calcium ion transmembrane transport	biological_process	0.18591	1	1
GO:0009538	photosystem I reaction center	cellular_component	0.19102	1	1
GO:0048511	rhythmic process	biological_process	0.19202	1	1
GO:0016833	oxo-acid-lyase activity	molecular_function	0.19339	1	1
GO:0009317	acetyl-CoA carboxylase complex	cellular_component	0.19783	1	1
GO:0007266	Rho protein signal transduction	biological_process	0.20309	1	1
GO:0035023	regulation of Rho protein signal transduction	biological_process	0.20309	1	1
GO:0005779	integral component of peroxisomal membrane	cellular_component	0.20332	1	1
GO:0031231	intrinsic component of peroxisomal membrane	cellular_component	0.20332	1	1
GO:0010968	regulation of microtubule nucleation	biological_process	0.20571	1	1
GO:0031112	positive regulation of microtubule polymerization or depolymerization	biological_process	0.20571	1	1
GO:0031113	regulation of microtubule polymerization	biological_process	0.20571	1	1
GO:0031116	positive regulation of microtubule polymerization	biological_process	0.20571	1	1
GO:0090063	positive regulation of microtubule nucleation	biological_process	0.20571	1	1
GO:0005520	insulin-like growth factor binding	molecular_function	0.20595	1	1
GO:0016942	insulin-like growth factor binding protein complex	cellular_component	0.20595	1	1
GO:0036454	growth factor complex	cellular_component	0.20595	1	1
GO:0007020	microtubule nucleation	biological_process	0.20858	1	1
GO:0046785	microtubule polymerization	biological_process	0.20858	1	1
GO:0072593	reactive oxygen species metabolic process	biological_process	0.21083	1	1
GO:0001558	regulation of cell growth	biological_process	0.21144	1	1
GO:0043269	regulation of ion transport	biological_process	0.21799	1	1
GO:0010277	chlorophyllide a oxygenase [overall] activity	molecular_function	0.21811	1	1
GO:0019838	growth factor binding	molecular_function	0.21893	1	1
GO:0005778	peroxisomal membrane	cellular_component	0.21963	1	1
GO:0031903	microbody membrane	cellular_component	0.21963	1	1
GO:0044438	microbody part	cellular_component	0.21963	1	1
GO:0044439	peroxisomal part	cellular_component	0.21963	1	1
GO:0040008	regulation of growth	biological_process	0.22041	1	1
GO:0019203	carbohydrate phosphatase activity	molecular_function	0.22652	1	1
GO:0050308	sugar-phosphatase activity	molecular_function	0.22652	1	1
GO:0000184	nuclear-transcribed mRNA catabolic process, nonsense-mediated decay	biological_process	0.23576	1	1
GO:0016742	hydroxymethyl-, formyl- and related transferase activity	molecular_function	0.23657	1	1
GO:0051090	regulation of sequence-specific DNA binding transcription factor activity	biological_process	0.2374	1	1
GO:0005747	mitochondrial respiratory chain complex I	cellular_component	0.24866	1	1
GO:0005315	inorganic phosphate transmembrane transporter activity	molecular_function	0.24885	1	1
GO:0030964	NADH dehydrogenase complex	cellular_component	0.24938	1	1
GO:0045271	respiratory chain complex I	cellular_component	0.24938	1	1
GO:0019064	fusion of virus membrane with host plasma membrane	biological_process	0.2522	1	1
GO:0039663	membrane fusion involved in viral entry into host cell	biological_process	0.2522	1	1
GO:0044800	multi-organism membrane fusion	biological_process	0.2522	1	1
GO:0044803	multi-organism membrane organization	biological_process	0.2522	1	1
GO:0019239	deaminase activity	molecular_function	0.2587	1	1
GO:0071941	nitrogen cycle metabolic process	biological_process	0.265	1	1
GO:0009231	riboflavin biosynthetic process	biological_process	0.27916	1	1
GO:0042727	flavin-containing compound biosynthetic process	biological_process	0.27916	1	1
GO:0016857	racemase and epimerase activity, acting on carbohydrates and derivatives	molecular_function	0.28348	1	1
GO:0015886	heme transport	biological_process	0.28583	1	1
GO:1901678	iron coordination entity transport	biological_process	0.28583	1	1
GO:0030260	entry into host cell	biological_process	0.28649	1	1
GO:0044409	entry into host	biological_process	0.28649	1	1
GO:0046718	viral entry into host cell	biological_process	0.28649	1	1
GO:0051806	entry into cell of other organism involved in symbiotic interaction	biological_process	0.28649	1	1
GO:0051828	entry into other organism involved in symbiotic interaction	biological_process	0.28649	1	1
GO:0051094	positive regulation of developmental process	biological_process	0.28882	1	1
GO:0015098	molybdate ion transmembrane transporter activity	molecular_function	0.28911	1	1
GO:0015689	molybdate ion transport	biological_process	0.28911	1	1
GO:0009360	DNA polymerase III complex	cellular_component	0.28911	1	1
GO:0016049	cell growth	biological_process	0.29224	1	1
GO:0007009	plasma membrane organization	biological_process	0.30278	1	1
GO:0006817	phosphate ion transport	biological_process	0.30957	1	1
GO:0000956	nuclear-transcribed mRNA catabolic process	biological_process	0.30962	1	1
GO:0003995	acyl-CoA dehydrogenase activity	molecular_function	0.31012	1	1
GO:0016814	hydrolase activity, acting on carbon-nitrogen (but not peptide) bonds, in cyclic amidines	molecular_function	0.31238	1	1
GO:0000922	spindle pole	cellular_component	0.31456	1	1
GO:0033218	amide binding	molecular_function	0.31846	1	1
GO:0016861	intramolecular oxidoreductase activity, interconverting aldoses and ketoses	molecular_function	0.32474	1	1
GO:0051181	cofactor transport	biological_process	0.32687	1	1
GO:0006275	regulation of DNA replication	biological_process	0.34052	1	1
GO:1901677	phosphate transmembrane transporter activity	molecular_function	0.34062	1	1
GO:0007281	germ cell development	biological_process	0.34186	1	1
GO:0007031	peroxisome organization	biological_process	0.34728	1	1
GO:0016854	racemase and epimerase activity	molecular_function	0.34781	1	1
GO:0030145	manganese ion binding	molecular_function	0.35268	1	1
GO:0044462	external encapsulating structure part	cellular_component	0.35328	1	1
GO:0090305	nucleic acid phosphodiester bond hydrolysis	biological_process	0.36611	1	1
GO:0071973	bacterial-type flagellum-dependent cell motility	biological_process	0.37417	1	1
GO:0098791	Golgi subcompartment	cellular_component	0.3764	1	1
GO:0051052	regulation of DNA metabolic process	biological_process	0.37888	1	1
GO:0051240	positive regulation of multicellular organismal process	biological_process	0.38301	1	1
GO:0044093	positive regulation of molecular function	biological_process	0.38341	1	1
GO:0007265	Ras protein signal transduction	biological_process	0.38595	1	1
GO:0046578	regulation of Ras protein signal transduction	biological_process	0.38595	1	1
GO:0000786	nucleosome	cellular_component	0.39002	1	1
GO:0009522	photosystem I	cellular_component	0.39011	1	1
GO:0051539	4 iron, 4 sulfur cluster binding	molecular_function	0.39086	1	1
GO:0031984	organelle subcompartment	cellular_component	0.39133	1	1
GO:0031334	positive regulation of protein complex assembly	biological_process	0.3965	1	1
GO:0032273	positive regulation of protein polymerization	biological_process	0.3965	1	1
GO:0044089	positive regulation of cellular component biogenesis	biological_process	0.3965	1	1
GO:0051495	positive regulation of cytoskeleton organization	biological_process	0.3965	1	1
GO:0015662	ATPase activity, coupled to transmembrane movement of ions, phosphorylative mechanism	molecular_function	0.39762	1	1
GO:0051056	regulation of small GTPase mediated signal transduction	biological_process	0.39884	1	1
GO:0016703	oxidoreductase activity, acting on single donors with incorporation of molecular oxygen, incorporation of one atom of oxygen (internal monooxygenases or internal mixed function oxidases)	molecular_function	0.39985	1	1
GO:0032993	protein-DNA complex	cellular_component	0.41041	1	1
GO:0006284	base-excision repair	biological_process	0.41045	1	1
GO:0035091	phosphatidylinositol binding	molecular_function	0.41217	1	1
GO:0016860	intramolecular oxidoreductase activity	molecular_function	0.41517	1	1
GO:0001539	cilium or flagellum-dependent cell motility	biological_process	0.41664	1	1
GO:0097588	archaeal or bacterial-type flagellum-dependent cell motility	biological_process	0.41664	1	1
GO:0071804	cellular potassium ion transport	biological_process	0.42192	1	1
GO:0071805	potassium ion transmembrane transport	biological_process	0.42192	1	1
GO:0044815	DNA packaging complex	cellular_component	0.4253	1	1
GO:0030313	cell envelope	cellular_component	0.42718	1	1
GO:0006383	transcription from RNA polymerase III promoter	biological_process	0.43447	1	1
GO:0010638	positive regulation of organelle organization	biological_process	0.43544	1	1
GO:0043934	sporulation	biological_process	0.43933	1	1
GO:0015743	malate transport	biological_process	0.44706	1	1
GO:0017004	cytochrome complex assembly	biological_process	0.4479	1	1
GO:0008677	2-dehydropantoate 2-reductase activity	molecular_function	0.45042	1	1
GO:0003909	DNA ligase activity	molecular_function	0.45241	1	1
GO:0015740	C4-dicarboxylate transport	biological_process	0.45454	1	1
GO:0031110	regulation of microtubule polymerization or depolymerization	biological_process	0.46485	1	1
GO:0031109	microtubule polymerization or depolymerization	biological_process	0.46679	1	1
GO:0009036	Type II site-specific deoxyribonuclease activity	molecular_function	0.47763	1	1
GO:0009359	Type II site-specific deoxyribonuclease complex	cellular_component	0.47763	1	1
GO:0015666	restriction endodeoxyribonuclease activity	molecular_function	0.47763	1	1
GO:0032886	regulation of microtubule-based process	biological_process	0.47807	1	1
GO:0070507	regulation of microtubule cytoskeleton organization	biological_process	0.47807	1	1
GO:2000026	regulation of multicellular organismal development	biological_process	0.4895	1	1
GO:0009791	post-embryonic development	biological_process	0.49129	1	1
GO:0022412	cellular process involved in reproduction in multicellular organism	biological_process	0.49415	1	1
GO:0009307	DNA restriction-modification system	biological_process	0.49925	1	1
GO:0044355	clearance of foreign intracellular DNA	biological_process	0.49925	1	1
GO:0004003	ATP-dependent DNA helicase activity	molecular_function	0.50107	1	1
GO:0006402	mRNA catabolic process	biological_process	0.51118	1	1
GO:0006835	dicarboxylic acid transport	biological_process	0.51857	1	1
GO:0003006	developmental process involved in reproduction	biological_process	0.52157	1	1
GO:0032271	regulation of protein polymerization	biological_process	0.52401	1	1
GO:0043254	regulation of protein complex assembly	biological_process	0.52401	1	1
GO:0019829	cation-transporting ATPase activity	molecular_function	0.52893	1	1
GO:0007606	sensory perception of chemical stimulus	biological_process	0.5296	1	1
GO:0016886	ligase activity, forming phosphoric ester bonds	molecular_function	0.53913	1	1
GO:0000272	polysaccharide catabolic process	biological_process	0.54013	1	1
GO:0000990	transcription factor activity, core RNA polymerase binding	molecular_function	0.54435	1	1
GO:0000996	core DNA-dependent RNA polymerase binding promoter specificity activity	molecular_function	0.54435	1	1
GO:0016987	sigma factor activity	molecular_function	0.54435	1	1
GO:0016759	cellulose synthase activity	molecular_function	0.54783	1	1
GO:0016760	cellulose synthase (UDP-forming) activity	molecular_function	0.54783	1	1
GO:0051537	2 iron, 2 sulfur cluster binding	molecular_function	0.55409	1	1
GO:0006011	UDP-glucose metabolic process	biological_process	0.55479	1	1
GO:0071806	protein transmembrane transport	biological_process	0.55681	1	1
GO:0007600	sensory perception	biological_process	0.56175	1	1
GO:0050877	neurological system process	biological_process	0.56175	1	1
GO:0030244	cellulose biosynthetic process	biological_process	0.5707	1	1
GO:0010564	regulation of cell cycle process	biological_process	0.57112	1	1
GO:0006506	GPI anchor biosynthetic process	biological_process	0.57179	1	1
GO:0006497	protein lipidation	biological_process	0.57374	1	1
GO:0042158	lipoprotein biosynthetic process	biological_process	0.57543	1	1
GO:0052126	movement in host environment	biological_process	0.58821	1	1
GO:0052192	movement in environment of other organism involved in symbiotic interaction	biological_process	0.58821	1	1
GO:0006661	phosphatidylinositol biosynthetic process	biological_process	0.58868	1	1
GO:0044087	regulation of cellular component biogenesis	biological_process	0.59281	1	1
GO:0001871	pattern binding	molecular_function	0.59418	1	1
GO:0030247	polysaccharide binding	molecular_function	0.59418	1	1
GO:0009888	tissue development	biological_process	0.59438	1	1
GO:0042625	ATPase activity, coupled to transmembrane movement of ions	molecular_function	0.59523	1	1
GO:0015085	calcium ion transmembrane transporter activity	molecular_function	0.59658	1	1
GO:0045934	negative regulation of nucleobase-containing compound metabolic process	biological_process	0.60477	1	1
GO:0008200	ion channel inhibitor activity	molecular_function	0.60654	1	1
GO:0016248	channel inhibitor activity	molecular_function	0.60654	1	1
GO:0030243	cellulose metabolic process	biological_process	0.61068	1	1
GO:0050793	regulation of developmental process	biological_process	0.61184	1	1
GO:0051302	regulation of cell division	biological_process	0.612	1	1
GO:0009225	nucleotide-sugar metabolic process	biological_process	0.62435	1	1
GO:0005516	calmodulin binding	molecular_function	0.62637	1	1
GO:0016459	myosin complex	cellular_component	0.63134	1	1
GO:0009507	chloroplast	cellular_component	0.63217	1	1
GO:0008170	N-methyltransferase activity	molecular_function	0.63433	1	1
GO:0019842	vitamin binding	molecular_function	0.64116	1	1
GO:0009536	plastid	cellular_component	0.64185	1	1
GO:0061025	membrane fusion	biological_process	0.65153	1	1
GO:0010256	endomembrane system organization	biological_process	0.65457	1	1
GO:0046474	glycerophospholipid biosynthetic process	biological_process	0.65731	1	1
GO:0016628	oxidoreductase activity, acting on the CH-CH group of donors, NAD or NADP as acceptor	molecular_function	0.65782	1	1
GO:0016645	oxidoreductase activity, acting on the CH-NH group of donors	molecular_function	0.66597	1	1
GO:0048468	cell development	biological_process	0.66715	1	1
GO:0008408	3'-5' exonuclease activity	molecular_function	0.66931	1	1
GO:0003008	system process	biological_process	0.66935	1	1
GO:0045182	translation regulator activity	molecular_function	0.67038	1	1
GO:0006614	SRP-dependent cotranslational protein targeting to membrane	biological_process	0.67043	1	1
GO:0045047	protein targeting to ER	biological_process	0.67043	1	1
GO:0072599	establishment of protein localization to endoplasmic reticulum	biological_process	0.67043	1	1
GO:0048646	anatomical structure formation involved in morphogenesis	biological_process	0.67283	1	1
GO:0007268	synaptic transmission	biological_process	0.67356	1	1
GO:0015103	inorganic anion transmembrane transporter activity	molecular_function	0.67502	1	1
GO:0007267	cell-cell signaling	biological_process	0.67948	1	1
GO:0006304	DNA modification	biological_process	0.67996	1	1
GO:0004129	cytochrome-c oxidase activity	molecular_function	0.6837	1	1
GO:0006123	mitochondrial electron transport, cytochrome c to oxygen	biological_process	0.6837	1	1
GO:0016675	oxidoreductase activity, acting on a heme group of donors	molecular_function	0.6837	1	1
GO:0016676	oxidoreductase activity, acting on a heme group of donors, oxygen as acceptor	molecular_function	0.6837	1	1
GO:0045277	respiratory chain complex IV	cellular_component	0.6837	1	1
GO:0005577	fibrinogen complex	cellular_component	0.68416	1	1
GO:0030168	platelet activation	biological_process	0.68416	1	1
GO:0071555	cell wall organization	biological_process	0.68461	1	1
GO:0051493	regulation of cytoskeleton organization	biological_process	0.68493	1	1
GO:0045017	glycerolipid biosynthetic process	biological_process	0.69635	1	1
GO:0016702	oxidoreductase activity, acting on single donors with incorporation of molecular oxygen, incorporation of two atoms of oxygen	molecular_function	0.70076	1	1
GO:0015002	heme-copper terminal oxidase activity	molecular_function	0.70272	1	1
GO:0010558	negative regulation of macromolecule biosynthetic process	biological_process	0.70363	1	1
GO:0031327	negative regulation of cellular biosynthetic process	biological_process	0.70363	1	1
GO:0051172	negative regulation of nitrogen compound metabolic process	biological_process	0.70363	1	1
GO:2000113	negative regulation of cellular macromolecule biosynthetic process	biological_process	0.70363	1	1
GO:0009890	negative regulation of biosynthetic process	biological_process	0.70598	1	1
GO:0051239	regulation of multicellular organismal process	biological_process	0.70726	1	1
GO:0005543	phospholipid binding	molecular_function	0.70929	1	1
GO:0003743	translation initiation factor activity	molecular_function	0.7104	1	1
GO:0045229	external encapsulating structure organization	biological_process	0.71041	1	1
GO:0015939	pantothenate metabolic process	biological_process	0.71147	1	1
GO:0015940	pantothenate biosynthetic process	biological_process	0.71147	1	1
GO:0031514	motile cilium	cellular_component	0.7124	1	1
GO:0007596	blood coagulation	biological_process	0.71373	1	1
GO:0009617	response to bacterium	biological_process	0.71377	1	1
GO:0042742	defense response to bacterium	biological_process	0.71377	1	1
GO:0008094	DNA-dependent ATPase activity	molecular_function	0.71569	1	1
GO:0005267	potassium channel activity	molecular_function	0.72192	1	1
GO:0070972	protein localization to endoplasmic reticulum	biological_process	0.72203	1	1
GO:0051274	beta-glucan biosynthetic process	biological_process	0.7233	1	1
GO:1990204	oxidoreductase complex	cellular_component	0.72828	1	1
GO:0006613	cotranslational protein targeting to membrane	biological_process	0.73094	1	1
GO:0016247	channel regulator activity	molecular_function	0.73213	1	1
GO:0007599	hemostasis	biological_process	0.73366	1	1
GO:0050817	coagulation	biological_process	0.73366	1	1
GO:0050878	regulation of body fluid levels	biological_process	0.73366	1	1
GO:0016597	amino acid binding	molecular_function	0.73567	1	1
GO:0006446	regulation of translational initiation	biological_process	0.74294	1	1
GO:0006612	protein targeting to membrane	biological_process	0.74382	1	1
GO:0001775	cell activation	biological_process	0.74389	1	1
GO:0042157	lipoprotein metabolic process	biological_process	0.74509	1	1
GO:0005929	cilium	cellular_component	0.74759	1	1
GO:0051273	beta-glucan metabolic process	biological_process	0.7491	1	1
GO:0009250	glucan biosynthetic process	biological_process	0.75281	1	1
GO:0006816	calcium ion transport	biological_process	0.75337	1	1
GO:0030674	protein binding, bridging	molecular_function	0.7572	1	1
GO:0060090	binding, bridging	molecular_function	0.7572	1	1
GO:0042025	host cell nucleus	cellular_component	0.75849	1	1
GO:0004803	transposase activity	molecular_function	0.77834	1	1
GO:0040007	growth	biological_process	0.77838	1	1
GO:0033647	host intracellular organelle	cellular_component	0.77911	1	1
GO:0033648	host intracellular membrane-bounded organelle	cellular_component	0.77911	1	1
GO:0006413	translational initiation	biological_process	0.78144	1	1
GO:0019079	viral genome replication	biological_process	0.78345	1	1
GO:0042060	wound healing	biological_process	0.78991	1	1
GO:0006606	protein import into nucleus	biological_process	0.7906	1	1
GO:0034504	protein localization to nucleus	biological_process	0.7906	1	1
GO:0044744	protein targeting to nucleus	biological_process	0.7906	1	1
GO:0051170	nuclear import	biological_process	0.7906	1	1
GO:1902593	single-organism nuclear import	biological_process	0.7906	1	1
GO:0031406	carboxylic acid binding	molecular_function	0.79103	1	1
GO:0043177	organic acid binding	molecular_function	0.79103	1	1
GO:0009247	glycolipid biosynthetic process	biological_process	0.79291	1	1
GO:0046467	membrane lipid biosynthetic process	biological_process	0.79291	1	1
GO:0035251	UDP-glucosyltransferase activity	molecular_function	0.79445	1	1
GO:0015976	carbon utilization	biological_process	0.79682	1	1
GO:0009611	response to wounding	biological_process	0.79934	1	1
GO:0005819	spindle	cellular_component	0.80531	1	1
GO:0033646	host intracellular part	cellular_component	0.80953	1	1
GO:0043656	intracellular region of host	cellular_component	0.80953	1	1
GO:0033692	cellular polysaccharide biosynthetic process	biological_process	0.81084	1	1
GO:0006915	apoptotic process	biological_process	0.8127	1	1
GO:0012501	programmed cell death	biological_process	0.81318	1	1
GO:0000793	condensed chromosome	cellular_component	0.81874	1	1
GO:0006096	glycolytic process	biological_process	0.82086	1	1
GO:0006757	ATP generation from ADP	biological_process	0.82086	1	1
GO:0015629	actin cytoskeleton	cellular_component	0.82129	1	1
GO:0006505	GPI anchor metabolic process	biological_process	0.82136	1	1
GO:0009135	purine nucleoside diphosphate metabolic process	biological_process	0.82172	1	1
GO:0009179	purine ribonucleoside diphosphate metabolic process	biological_process	0.82172	1	1
GO:0009185	ribonucleoside diphosphate metabolic process	biological_process	0.82172	1	1
GO:0046031	ADP metabolic process	biological_process	0.82172	1	1
GO:0046527	glucosyltransferase activity	molecular_function	0.83141	1	1
GO:0008219	cell death	biological_process	0.83172	1	1
GO:0016265	death	biological_process	0.83172	1	1
GO:0000271	polysaccharide biosynthetic process	biological_process	0.83316	1	1
GO:0006165	nucleoside diphosphate phosphorylation	biological_process	0.83379	1	1
GO:0051726	regulation of cell cycle	biological_process	0.83563	1	1
GO:0000910	cytokinesis	biological_process	0.83663	1	1
GO:0070069	cytochrome complex	cellular_component	0.83753	1	1
GO:0046939	nucleotide phosphorylation	biological_process	0.83879	1	1
GO:0003887	DNA-directed DNA polymerase activity	molecular_function	0.83979	1	1
GO:0042803	protein homodimerization activity	molecular_function	0.83999	1	1
GO:0006313	transposition, DNA-mediated	biological_process	0.84314	1	1
GO:0032196	transposition	biological_process	0.84314	1	1
GO:0008654	phospholipid biosynthetic process	biological_process	0.84395	1	1
GO:0044724	single-organism carbohydrate catabolic process	biological_process	0.84705	1	1
GO:0015079	potassium ion transmembrane transporter activity	molecular_function	0.84855	1	1
GO:0006098	pentose-phosphate shunt	biological_process	0.85091	1	1
GO:0051156	glucose 6-phosphate metabolic process	biological_process	0.8561	1	1
GO:0019682	glyceraldehyde-3-phosphate metabolic process	biological_process	0.85657	1	1
GO:0033043	regulation of organelle organization	biological_process	0.85754	1	1
GO:0009132	nucleoside diphosphate metabolic process	biological_process	0.85995	1	1
GO:0031324	negative regulation of cellular metabolic process	biological_process	0.86158	1	1
GO:0006739	NADP metabolic process	biological_process	0.86574	1	1
GO:0042575	DNA polymerase complex	cellular_component	0.8668	1	1
GO:0006094	gluconeogenesis	biological_process	0.86689	1	1
GO:0019319	hexose biosynthetic process	biological_process	0.86731	1	1
GO:0046364	monosaccharide biosynthetic process	biological_process	0.86731	1	1
GO:0006913	nucleocytoplasmic transport	biological_process	0.87059	1	1
GO:0051169	nuclear transport	biological_process	0.87226	1	1
GO:0044431	Golgi apparatus part	cellular_component	0.87586	1	1
GO:0005875	microtubule associated complex	cellular_component	0.8781	1	1
GO:0015849	organic acid transport	biological_process	0.87832	1	1
GO:0046942	carboxylic acid transport	biological_process	0.87832	1	1
GO:0034637	cellular carbohydrate biosynthetic process	biological_process	0.87949	1	1
GO:0098542	defense response to other organism	biological_process	0.87995	1	1
GO:0006570	tyrosine metabolic process	biological_process	0.88074	1	1
GO:0048285	organelle fission	biological_process	0.88342	1	1
GO:0010605	negative regulation of macromolecule metabolic process	biological_process	0.88742	1	1
GO:0008135	translation factor activity, RNA binding	molecular_function	0.89023	1	1
GO:0004497	monooxygenase activity	molecular_function	0.89489	1	1
GO:0051213	dioxygenase activity	molecular_function	0.89493	1	1
GO:0015711	organic anion transport	biological_process	0.89817	1	1
GO:0006006	glucose metabolic process	biological_process	0.90254	1	1
GO:0034061	DNA polymerase activity	molecular_function	0.90297	1	1
GO:0008509	anion transmembrane transporter activity	molecular_function	0.90563	1	1
GO:0006633	fatty acid biosynthetic process	biological_process	0.90589	1	1
GO:0033643	host cell part	cellular_component	0.90998	1	1
GO:0018995	host	cellular_component	0.91068	1	1
GO:0043657	host cell	cellular_component	0.91068	1	1
GO:0044215	other organism	cellular_component	0.91068	1	1
GO:0044216	other organism cell	cellular_component	0.91068	1	1
GO:0044217	other organism part	cellular_component	0.91068	1	1
GO:0071554	cell wall organization or biogenesis	biological_process	0.91266	1	1
GO:0030312	external encapsulating structure	cellular_component	0.9151	1	1
GO:0005794	Golgi apparatus	cellular_component	0.91537	1	1
GO:0017038	protein import	biological_process	0.91541	1	1
GO:0000287	magnesium ion binding	molecular_function	0.92132	1	1
GO:0043207	response to external biotic stimulus	biological_process	0.92288	1	1
GO:0051707	response to other organism	biological_process	0.92288	1	1
GO:0009521	photosystem	cellular_component	0.92601	1	1
GO:0005887	integral component of plasma membrane	cellular_component	0.92804	1	1
GO:0031226	intrinsic component of plasma membrane	cellular_component	0.92919	1	1
GO:0000226	microtubule cytoskeleton organization	biological_process	0.93159	1	1
GO:0072509	divalent inorganic cation transmembrane transporter activity	molecular_function	0.93225	1	1
GO:0006081	cellular aldehyde metabolic process	biological_process	0.93696	1	1
GO:0051701	interaction with host	biological_process	0.93872	1	1
GO:0008194	UDP-glycosyltransferase activity	molecular_function	0.94334	1	1
GO:0042398	cellular modified amino acid biosynthetic process	biological_process	0.94478	1	1
GO:0034357	photosynthetic membrane	cellular_component	0.94506	1	1
GO:0003712	transcription cofactor activity	molecular_function	0.9454	1	1
GO:0000989	transcription factor activity, transcription factor binding	molecular_function	0.94704	1	1
GO:0042626	ATPase activity, coupled to transmembrane movement of substances	molecular_function	0.94801	1	1
GO:0043492	ATPase activity, coupled to movement of substances	molecular_function	0.94812	1	1
GO:0042802	identical protein binding	molecular_function	0.95006	1	1
GO:0070838	divalent metal ion transport	biological_process	0.95317	1	1
GO:0009892	negative regulation of metabolic process	biological_process	0.95395	1	1
GO:0009607	response to biotic stimulus	biological_process	0.95439	1	1
GO:0009653	anatomical structure morphogenesis	biological_process	0.95466	1	1
GO:0046496	nicotinamide nucleotide metabolic process	biological_process	0.95532	1	1
GO:0050660	flavin adenine dinucleotide binding	molecular_function	0.95714	1	1
GO:0019362	pyridine nucleotide metabolic process	biological_process	0.95794	1	1
GO:0009072	aromatic amino acid family metabolic process	biological_process	0.95859	1	1
GO:0072511	divalent inorganic cation transport	biological_process	0.95941	1	1
GO:0015399	primary active transmembrane transporter activity	molecular_function	0.96075	1	1
GO:0015405	P-P-bond-hydrolysis-driven transmembrane transporter activity	molecular_function	0.96075	1	1
GO:0048523	negative regulation of cellular process	biological_process	0.96156	1	1
GO:0071705	nitrogen compound transport	biological_process	0.96247	1	1
GO:0044436	thylakoid part	cellular_component	0.96305	1	1
GO:0009579	thylakoid	cellular_component	0.96317	1	1
GO:0051301	cell division	biological_process	0.96535	1	1
GO:0072524	pyridine-containing compound metabolic process	biological_process	0.96553	1	1
GO:0006664	glycolipid metabolic process	biological_process	0.97	1	1
GO:0006643	membrane lipid metabolic process	biological_process	0.97296	1	1
GO:1903509	liposaccharide metabolic process	biological_process	0.97324	1	1
GO:0005982	starch metabolic process	biological_process	0.97455	1	1
GO:0005985	sucrose metabolic process	biological_process	0.9746	1	1
GO:0019031	viral envelope	cellular_component	0.97473	1	1
GO:0036338	viral membrane	cellular_component	0.97473	1	1
GO:0005730	nucleolus	cellular_component	0.97731	1	1
GO:0005984	disaccharide metabolic process	biological_process	0.98165	1	1
GO:0016820	hydrolase activity, acting on acid anhydrides, catalyzing transmembrane movement of substances	molecular_function	0.98356	1	1
GO:0006575	cellular modified amino acid metabolic process	biological_process	0.98527	1	1
GO:0006073	cellular glucan metabolic process	biological_process	0.98531	1	1
GO:0044042	glucan metabolic process	biological_process	0.98531	1	1
GO:0044264	cellular polysaccharide metabolic process	biological_process	0.98862	1	1
GO:0009311	oligosaccharide metabolic process	biological_process	0.98946	1	1
GO:0009605	response to external stimulus	biological_process	0.99022	1	1
GO:0048519	negative regulation of biological process	biological_process	0.9907	1	1
GO:0008033	tRNA processing	biological_process	0.99554	1	1
GO:0022402	cell cycle process	biological_process	0.9962	1	1
GO:0044262	cellular carbohydrate metabolic process	biological_process	0.99784	1	1
GO:0034470	ncRNA processing	biological_process	0.99907	1	1
GO:0016779	nucleotidyltransferase activity	molecular_function	0.99985	1	1

## Sheet:   embryonic .GO terms
GO ID	Description	Term_type	Over_represented_pValue	Corrected_pValue	Targer gene numbers
GO:0003674	molecular_function	molecular_function	0.60551	1	14
GO:0003824	catalytic activity	molecular_function	0.15075	1	10
GO:0008152	metabolic process	biological_process	0.53384	1	9
GO:0005488	binding	molecular_function	0.69462	1	9
GO:0008150	biological_process	biological_process	0.96128	1	9
GO:0016787	hydrolase activity	molecular_function	0.017382	1	7
GO:0005515	protein binding	molecular_function	0.064862	1	7
GO:0044238	primary metabolic process	biological_process	0.57247	1	7
GO:0071704	organic substance metabolic process	biological_process	0.63267	1	7
GO:1901363	heterocyclic compound binding	molecular_function	0.4762	1	6
GO:0097159	organic cyclic compound binding	molecular_function	0.47645	1	6
GO:0043170	macromolecule metabolic process	biological_process	0.49922	1	6
GO:0044237	cellular metabolic process	biological_process	0.73039	1	0
GO:0005575	cellular_component	cellular_component	0.85772	1	6
GO:0009987	cellular process	biological_process	0.95779	1	6
GO:0005524	ATP binding	molecular_function	0.043126	1	5
GO:0035639	purine ribonucleoside triphosphate binding	molecular_function	0.059671	1	5
GO:0032559	adenyl ribonucleotide binding	molecular_function	0.063836	1	5
GO:0030554	adenyl nucleotide binding	molecular_function	0.065779	1	5
GO:0001883	purine nucleoside binding	molecular_function	0.08415	1	5
GO:0032550	purine ribonucleoside binding	molecular_function	0.08415	1	5
GO:0032549	ribonucleoside binding	molecular_function	0.084262	1	5
GO:0032555	purine ribonucleotide binding	molecular_function	0.084302	1	5
GO:0001882	nucleoside binding	molecular_function	0.084463	1	5
GO:0017076	purine nucleotide binding	molecular_function	0.087243	1	5
GO:0032553	ribonucleotide binding	molecular_function	0.087375	1	5
GO:0097367	carbohydrate derivative binding	molecular_function	0.091586	1	5
GO:0043168	anion binding	molecular_function	0.13306	1	5
GO:0019538	protein metabolic process	biological_process	0.13913	1	5
GO:0000166	nucleotide binding	molecular_function	0.14744	1	5
GO:1901265	nucleoside phosphate binding	molecular_function	0.14744	1	5
GO:0036094	small molecule binding	molecular_function	0.15935	1	5
GO:0043167	ion binding	molecular_function	0.52061	1	5
GO:0044260	cellular macromolecule metabolic process	biological_process	0.60054	1	5
GO:0006464	cellular protein modification process	biological_process	0.051339	1	4
GO:0036211	protein modification process	biological_process	0.051339	1	4
GO:0043412	macromolecule modification	biological_process	0.075307	1	4
GO:0016772	transferase activity, transferring phosphorus-containing groups	molecular_function	0.079293	1	4
GO:0006796	phosphate-containing compound metabolic process	biological_process	0.097642	1	4
GO:0006793	phosphorus metabolic process	biological_process	0.099823	1	4
GO:0044267	cellular protein metabolic process	biological_process	0.17385	1	4
GO:0043231	intracellular membrane-bounded organelle	cellular_component	0.1775	1	4
GO:0043227	membrane-bounded organelle	cellular_component	0.17776	1	4
GO:0016740	transferase activity	molecular_function	0.33728	1	4
GO:0043229	intracellular organelle	cellular_component	0.38456	1	4
GO:0043226	organelle	cellular_component	0.39154	1	4
GO:0044424	intracellular part	cellular_component	0.65685	1	4
GO:0005622	intracellular	cellular_component	0.70258	1	4
GO:0005623	cell	cellular_component	0.76727	1	4
GO:0044464	cell part	cellular_component	0.76727	1	4
GO:0006468	protein phosphorylation	biological_process	0.050728	1	3
GO:0016818	hydrolase activity, acting on acid anhydrides, in phosphorus-containing anhydrides	molecular_function	0.061437	1	3
GO:0004672	protein kinase activity	molecular_function	0.062198	1	3
GO:0016817	hydrolase activity, acting on acid anhydrides	molecular_function	0.072777	1	3
GO:0016773	phosphotransferase activity, alcohol group as acceptor	molecular_function	0.098103	1	3
GO:0016301	kinase activity	molecular_function	0.1225	1	3
GO:0016310	phosphorylation	biological_process	0.12778	1	3
GO:0005634	nucleus	cellular_component	0.17995	1	3
GO:0016021	integral component of membrane	cellular_component	0.31464	1	3
GO:0031224	intrinsic component of membrane	cellular_component	0.31931	1	3
GO:0046872	metal ion binding	molecular_function	0.34686	1	3
GO:0043169	cation binding	molecular_function	0.36295	1	3
GO:0044425	membrane part	cellular_component	0.48192	1	3
GO:0003676	nucleic acid binding	molecular_function	0.57151	1	3
GO:0044249	cellular biosynthetic process	biological_process	0.67569	1	3
GO:1901576	organic substance biosynthetic process	biological_process	0.70375	1	3
GO:0006139	nucleobase-containing compound metabolic process	biological_process	0.70925	1	3
GO:0009058	biosynthetic process	biological_process	0.72745	1	3
GO:0016020	membrane	cellular_component	0.75966	1	3
GO:0006725	cellular aromatic compound metabolic process	biological_process	0.76038	1	3
GO:0046483	heterocycle metabolic process	biological_process	0.76751	1	3
GO:0044710	single-organism metabolic process	biological_process	0.77528	1	3
GO:1901360	organic cyclic compound metabolic process	biological_process	0.78451	1	3
GO:0034641	cellular nitrogen compound metabolic process	biological_process	0.83471	1	3
GO:0006807	nitrogen compound metabolic process	biological_process	0.90226	1	3
GO:0044699	single-organism process	biological_process	0.9883	1	3
GO:0046983	protein dimerization activity	molecular_function	0.033489	1	2
GO:0044423	virion part	cellular_component	0.040693	1	2
GO:0019012	virion	cellular_component	0.048602	1	2
GO:0016887	ATPase activity	molecular_function	0.078952	1	2
GO:0072521	purine-containing compound metabolic process	biological_process	0.12216	1	2
GO:0016788	hydrolase activity, acting on ester bonds	molecular_function	0.17703	1	2
GO:0055086	nucleobase-containing small molecule metabolic process	biological_process	0.19077	1	2
GO:0017111	nucleoside-triphosphatase activity	molecular_function	0.21068	1	2
GO:0016462	pyrophosphatase activity	molecular_function	0.21559	1	2
GO:0008270	zinc ion binding	molecular_function	0.26376	1	2
GO:0046914	transition metal ion binding	molecular_function	0.39998	1	2
GO:0034654	nucleobase-containing compound biosynthetic process	biological_process	0.53461	1	2
GO:0044281	small molecule metabolic process	biological_process	0.57333	1	2
GO:0019438	aromatic compound biosynthetic process	biological_process	0.59648	1	2
GO:0018130	heterocycle biosynthetic process	biological_process	0.60971	1	2
GO:1901362	organic cyclic compound biosynthetic process	biological_process	0.63316	1	2
GO:1901564	organonitrogen compound metabolic process	biological_process	0.69886	1	2
GO:0044271	cellular nitrogen compound biosynthetic process	biological_process	0.74207	1	2
GO:0034645	cellular macromolecule biosynthetic process	biological_process	0.75494	1	2
GO:0009059	macromolecule biosynthetic process	biological_process	0.76106	1	2
GO:0090304	nucleic acid metabolic process	biological_process	0.81534	1	2
GO:0044763	single-organism cellular process	biological_process	0.98622	1	2
GO:0042624	ATPase activity, uncoupled	molecular_function	0.0015619	1	1
GO:0018142	protein-DNA covalent cross-linking	biological_process	0.0030729	1	1
GO:0005388	calcium-transporting ATPase activity	molecular_function	0.0064303	1	1
GO:0016528	sarcoplasm	cellular_component	0.0064303	1	1
GO:0016529	sarcoplasmic reticulum	cellular_component	0.0064303	1	1
GO:0008484	sulfuric ester hydrolase activity	molecular_function	0.0068698	1	1
GO:0018143	nucleic acid-protein covalent cross-linking	biological_process	0.0072174	1	1
GO:0070588	calcium ion transmembrane transport	biological_process	0.0079791	1	1
GO:0015662	ATPase activity, coupled to transmembrane movement of ions, phosphorylative mechanism	molecular_function	0.016554	1	1
GO:0019829	cation-transporting ATPase activity	molecular_function	0.029163	1	1
GO:0019013	viral nucleocapsid	cellular_component	0.030596	1	1
GO:0042625	ATPase activity, coupled to transmembrane movement of ions	molecular_function	0.03416	1	1
GO:0016888	endodeoxyribonuclease activity, producing 5'-phosphomonoesters	molecular_function	0.035629	1	1
GO:0005516	calmodulin binding	molecular_function	0.036164	1	1
GO:0015085	calcium ion transmembrane transporter activity	molecular_function	0.038253	1	1
GO:0006338	chromatin remodeling	biological_process	0.042616	1	1
GO:0004520	endodeoxyribonuclease activity	molecular_function	0.042789	1	1
GO:0006816	calcium ion transport	biological_process	0.057703	1	1
GO:0016568	chromatin modification	biological_process	0.07145	1	1
GO:0004536	deoxyribonuclease activity	molecular_function	0.089229	1	1
GO:0006308	DNA catabolic process	biological_process	0.091843	1	1
GO:0006754	ATP biosynthetic process	biological_process	0.092776	1	1
GO:0009145	purine nucleoside triphosphate biosynthetic process	biological_process	0.09759	1	1
GO:0009206	purine ribonucleoside triphosphate biosynthetic process	biological_process	0.09759	1	1
GO:0009142	nucleoside triphosphate biosynthetic process	biological_process	0.099603	1	1
GO:0009201	ribonucleoside triphosphate biosynthetic process	biological_process	0.099603	1	1
GO:0072509	divalent inorganic cation transmembrane transporter activity	molecular_function	0.10066	1	1
GO:0006325	chromatin organization	biological_process	0.10099	1	1
GO:0009127	purine nucleoside monophosphate biosynthetic process	biological_process	0.10278	1	1
GO:0009168	purine ribonucleoside monophosphate biosynthetic process	biological_process	0.10278	1	1
GO:0004252	serine-type endopeptidase activity	molecular_function	0.10678	1	1
GO:0016893	endonuclease activity, active with either ribo- or deoxyribonucleic acids and producing 5'-phosphomonoesters	molecular_function	0.10702	1	1
GO:0042626	ATPase activity, coupled to transmembrane movement of substances	molecular_function	0.10901	1	1
GO:0043492	ATPase activity, coupled to movement of substances	molecular_function	0.10913	1	1
GO:0009156	ribonucleoside monophosphate biosynthetic process	biological_process	0.11259	1	1
GO:0070838	divalent metal ion transport	biological_process	0.11404	1	1
GO:0009124	nucleoside monophosphate biosynthetic process	biological_process	0.11653	1	1
GO:0015399	primary active transmembrane transporter activity	molecular_function	0.11719	1	1
GO:0015405	P-P-bond-hydrolysis-driven transmembrane transporter activity	molecular_function	0.11719	1	1
GO:0072511	divalent inorganic cation transport	biological_process	0.11957	1	1
GO:0042451	purine nucleoside biosynthetic process	biological_process	0.12018	1	1
GO:0046129	purine ribonucleoside biosynthetic process	biological_process	0.12018	1	1
GO:0034655	nucleobase-containing compound catabolic process	biological_process	0.12608	1	1
GO:0009152	purine ribonucleotide biosynthetic process	biological_process	0.12698	1	1
GO:0009163	nucleoside biosynthetic process	biological_process	0.12845	1	1
GO:0042455	ribonucleoside biosynthetic process	biological_process	0.12845	1	1
GO:0006164	purine nucleotide biosynthetic process	biological_process	0.13076	1	1
GO:0019031	viral envelope	cellular_component	0.13344	1	1
GO:0036338	viral membrane	cellular_component	0.13344	1	1
GO:1901659	glycosyl compound biosynthetic process	biological_process	0.135	1	1
GO:0009260	ribonucleotide biosynthetic process	biological_process	0.13519	1	1
GO:0046390	ribose phosphate biosynthetic process	biological_process	0.13519	1	1
GO:0072522	purine-containing compound biosynthetic process	biological_process	0.13862	1	1
GO:0016820	hydrolase activity, acting on acid anhydrides, catalyzing transmembrane movement of substances	molecular_function	0.14497	1	1
GO:0046700	heterocycle catabolic process	biological_process	0.1563	1	1
GO:0044270	cellular nitrogen compound catabolic process	biological_process	0.1567	1	1
GO:0004519	endonuclease activity	molecular_function	0.15865	1	1
GO:0019439	aromatic compound catabolic process	biological_process	0.1642	1	1
GO:1901361	organic cyclic compound catabolic process	biological_process	0.16489	1	1
GO:0009165	nucleotide biosynthetic process	biological_process	0.16843	1	1
GO:1901293	nucleoside phosphate biosynthetic process	biological_process	0.16869	1	1
GO:0019028	viral capsid	cellular_component	0.18148	1	1
GO:0042623	ATPase activity, coupled	molecular_function	0.18832	1	1
GO:0008236	serine-type peptidase activity	molecular_function	0.19433	1	1
GO:0017171	serine hydrolase activity	molecular_function	0.19433	1	1
GO:0022804	active transmembrane transporter activity	molecular_function	0.21423	1	1
GO:0044265	cellular macromolecule catabolic process	biological_process	0.21868	1	1
GO:0098662	inorganic cation transmembrane transport	biological_process	0.22069	1	1
GO:0098660	inorganic ion transmembrane transport	biological_process	0.2215	1	1
GO:0098655	cation transmembrane transport	biological_process	0.22182	1	1
GO:0005783	endoplasmic reticulum	cellular_component	0.22667	1	1
GO:0006144	purine nucleobase metabolic process	biological_process	0.24233	1	1
GO:0051276	chromosome organization	biological_process	0.246	1	1
GO:0034220	ion transmembrane transport	biological_process	0.24975	1	1
GO:0046873	metal ion transmembrane transporter activity	molecular_function	0.25332	1	1
GO:0090407	organophosphate biosynthetic process	biological_process	0.25467	1	1
GO:0004518	nuclease activity	molecular_function	0.27173	1	1
GO:0046034	ATP metabolic process	biological_process	0.27369	1	1
GO:0009144	purine nucleoside triphosphate metabolic process	biological_process	0.2797	1	1
GO:0009205	purine ribonucleoside triphosphate metabolic process	biological_process	0.2797	1	1
GO:0009199	ribonucleoside triphosphate metabolic process	biological_process	0.28075	1	1
GO:0009126	purine nucleoside monophosphate metabolic process	biological_process	0.281	1	1
GO:0009167	purine ribonucleoside monophosphate metabolic process	biological_process	0.281	1	1
GO:0009141	nucleoside triphosphate metabolic process	biological_process	0.28167	1	1
GO:0009112	nucleobase metabolic process	biological_process	0.28491	1	1
GO:0009057	macromolecule catabolic process	biological_process	0.28572	1	1
GO:0009161	ribonucleoside monophosphate metabolic process	biological_process	0.2884	1	1
GO:0009123	nucleoside monophosphate metabolic process	biological_process	0.29249	1	1
GO:1901137	carbohydrate derivative biosynthetic process	biological_process	0.29465	1	1
GO:0016779	nucleotidyltransferase activity	molecular_function	0.2991	1	1
GO:0009150	purine ribonucleotide metabolic process	biological_process	0.30673	1	1
GO:0006163	purine nucleotide metabolic process	biological_process	0.31046	1	1
GO:0009259	ribonucleotide metabolic process	biological_process	0.31334	1	1
GO:0042278	purine nucleoside metabolic process	biological_process	0.31729	1	1
GO:0046128	purine ribonucleoside metabolic process	biological_process	0.31729	1	1
GO:0006260	DNA replication	biological_process	0.32174	1	1
GO:0009119	ribonucleoside metabolic process	biological_process	0.32481	1	1
GO:0009116	nucleoside metabolic process	biological_process	0.33569	1	1
GO:1901657	glycosyl compound metabolic process	biological_process	0.33837	1	1
GO:0043933	macromolecular complex subunit organization	biological_process	0.34722	1	1
GO:0019693	ribose phosphate metabolic process	biological_process	0.34807	1	1
GO:0004175	endopeptidase activity	molecular_function	0.35617	1	1
GO:0030001	metal ion transport	biological_process	0.35696	1	1
GO:0012505	endomembrane system	cellular_component	0.36498	1	1
GO:0001071	nucleic acid binding transcription factor activity	molecular_function	0.39841	1	1
GO:0003700	transcription factor activity, sequence-specific DNA binding	molecular_function	0.39841	1	1
GO:0009117	nucleotide metabolic process	biological_process	0.40751	1	1
GO:0006753	nucleoside phosphate metabolic process	biological_process	0.41233	1	1
GO:0022890	inorganic cation transmembrane transporter activity	molecular_function	0.41281	1	1
GO:0008324	cation transmembrane transporter activity	molecular_function	0.44234	1	1
GO:0044248	cellular catabolic process	biological_process	0.46408	1	1
GO:1901575	organic substance catabolic process	biological_process	0.46789	1	1
GO:0070011	peptidase activity, acting on L-amino acid peptides	molecular_function	0.483	1	1
GO:0006996	organelle organization	biological_process	0.50081	1	1
GO:0005667	transcription factor complex	cellular_component	0.50107	1	1
GO:0006508	proteolysis	biological_process	0.50702	1	1
GO:0015075	ion transmembrane transporter activity	molecular_function	0.51996	1	1
GO:0008233	peptidase activity	molecular_function	0.52172	1	1
GO:0019637	organophosphate metabolic process	biological_process	0.52547	1	1
GO:0006812	cation transport	biological_process	0.54195	1	1
GO:0022891	substrate-specific transmembrane transporter activity	molecular_function	0.54291	1	1
GO:0009056	catabolic process	biological_process	0.55361	1	1
GO:1901135	carbohydrate derivative metabolic process	biological_process	0.55806	1	1
GO:0055085	transmembrane transport	biological_process	0.56364	1	1
GO:0022892	substrate-specific transporter activity	molecular_function	0.57634	1	1
GO:0006811	ion transport	biological_process	0.63815	1	1
GO:0022857	transmembrane transporter activity	molecular_function	0.63995	1	1
GO:0006259	DNA metabolic process	biological_process	0.64793	1	1
GO:0044711	single-organism biosynthetic process	biological_process	0.66333	1	1
GO:1901566	organonitrogen compound biosynthetic process	biological_process	0.69244	1	1
GO:0016043	cellular component organization	biological_process	0.69398	1	1
GO:0005215	transporter activity	molecular_function	0.71472	1	1
GO:0006355	regulation of transcription, DNA-templated	biological_process	0.73028	1	1
GO:1903506	regulation of nucleic acid-templated transcription	biological_process	0.73028	1	1
GO:2001141	regulation of RNA biosynthetic process	biological_process	0.73136	1	1
GO:0055114	oxidation-reduction process	biological_process	0.75811	1	1
GO:0016491	oxidoreductase activity	molecular_function	0.75962	1	1
GO:0051252	regulation of RNA metabolic process	biological_process	0.76179	1	1
GO:0019219	regulation of nucleobase-containing compound metabolic process	biological_process	0.76496	1	1
GO:2000112	regulation of cellular macromolecule biosynthetic process	biological_process	0.76893	1	1
GO:0010556	regulation of macromolecule biosynthetic process	biological_process	0.76987	1	1
GO:0031326	regulation of cellular biosynthetic process	biological_process	0.77001	1	1
GO:0009889	regulation of biosynthetic process	biological_process	0.77018	1	1
GO:0010468	regulation of gene expression	biological_process	0.77432	1	1
GO:0051171	regulation of nitrogen compound metabolic process	biological_process	0.79668	1	1
GO:0044444	cytoplasmic part	cellular_component	0.79718	1	1
GO:0006351	transcription, DNA-templated	biological_process	0.80342	1	1
GO:0097659	nucleic acid-templated transcription	biological_process	0.80342	1	1
GO:0032774	RNA biosynthetic process	biological_process	0.80656	1	1
GO:0071840	cellular component organization or biogenesis	biological_process	0.80684	1	1
GO:0080090	regulation of primary metabolic process	biological_process	0.81651	1	1
GO:0060255	regulation of macromolecule metabolic process	biological_process	0.81862	1	1
GO:0031323	regulation of cellular metabolic process	biological_process	0.82418	1	1
GO:0003677	DNA binding	molecular_function	0.84474	1	1
GO:0019222	regulation of metabolic process	biological_process	0.85003	1	1
GO:0044765	single-organism transport	biological_process	0.85291	1	1
GO:1902578	single-organism localization	biological_process	0.85875	1	1
GO:0005737	cytoplasm	cellular_component	0.86326	1	1
GO:0016070	RNA metabolic process	biological_process	0.90467	1	1
GO:0006810	transport	biological_process	0.93304	1	1
GO:0051234	establishment of localization	biological_process	0.93432	1	1
GO:0010467	gene expression	biological_process	0.93755	1	1
GO:0043234	protein complex	cellular_component	0.9382	1	1
GO:0051179	localization	biological_process	0.93924	1	1
GO:0050794	regulation of cellular process	biological_process	0.95886	1	1
GO:0050789	regulation of biological process	biological_process	0.96572	1	1
GO:0032991	macromolecular complex	cellular_component	0.96593	1	1
GO:0065007	biological regulation	biological_process	0.97392	1	1

## Sheet: maturation.GO terms
GO ID	Description	Term_type	Over_represented_pValue	Corrected_pValue	Targer gene numbers
GO:0003674	molecular_function	molecular_function	0.32814	1	22
GO:0008150	biological_process	biological_process	0.19811	1	20
GO:0005488	binding	molecular_function	0.17251	1	17
GO:0008152	metabolic process	biological_process	0.27557	1	15
GO:0071704	organic substance metabolic process	biological_process	0.13724	1	14
GO:0009987	cellular process	biological_process	0.49113	1	14
GO:0044237	cellular metabolic process	biological_process	0.16373	1	13
GO:0044238	primary metabolic process	biological_process	0.18992	1	13
GO:0005575	cellular_component	cellular_component	0.33775	1	13
GO:0044699	single-organism process	biological_process	0.28991	1	12
GO:1901363	heterocyclic compound binding	molecular_function	0.15728	1	11
GO:0097159	organic cyclic compound binding	molecular_function	0.15747	1	11
GO:0043170	macromolecule metabolic process	biological_process	0.17819	1	11
GO:0003824	catalytic activity	molecular_function	0.61162	1	11
GO:1901360	organic cyclic compound metabolic process	biological_process	0.046725	1	10
GO:0034641	cellular nitrogen compound metabolic process	biological_process	0.075884	1	10
GO:0006807	nitrogen compound metabolic process	biological_process	0.15752	1	10
GO:0044260	cellular macromolecule metabolic process	biological_process	0.19688	1	10
GO:0006725	cellular aromatic compound metabolic process	biological_process	0.088368	1	9
GO:0046483	heterocycle metabolic process	biological_process	0.09341	1	9
GO:0006810	transport	biological_process	0.024554	1	8
GO:0051234	establishment of localization	biological_process	0.025464	1	8
GO:0051179	localization	biological_process	0.02935	1	8
GO:0016020	membrane	cellular_component	0.18188	1	8
GO:0005622	intracellular	cellular_component	0.36062	1	8
GO:0005623	cell	cellular_component	0.45664	1	8
GO:0044464	cell part	cellular_component	0.45664	1	8
GO:0006139	nucleobase-containing compound metabolic process	biological_process	0.25685	1	7
GO:0044710	single-organism metabolic process	biological_process	0.35061	1	7
GO:0044424	intracellular part	cellular_component	0.47357	1	7
GO:0043167	ion binding	molecular_function	0.57745	1	7
GO:0044763	single-organism cellular process	biological_process	0.73953	1	7
GO:0044765	single-organism transport	biological_process	0.047184	1	6
GO:1902578	single-organism localization	biological_process	0.051192	1	6
GO:1901362	organic cyclic compound biosynthetic process	biological_process	0.082308	1	6
GO:0090304	nucleic acid metabolic process	biological_process	0.26237	1	6
GO:0044249	cellular biosynthetic process	biological_process	0.38207	1	6
GO:1901576	organic substance biosynthetic process	biological_process	0.42126	1	6
GO:0009058	biosynthetic process	biological_process	0.45655	1	6
GO:0019438	aromatic compound biosynthetic process	biological_process	0.16095	1	5
GO:0018130	heterocycle biosynthetic process	biological_process	0.17248	1	5
GO:0044271	cellular nitrogen compound biosynthetic process	biological_process	0.32355	1	5
GO:0010467	gene expression	biological_process	0.33288	1	5
GO:0043234	protein complex	cellular_component	0.33608	1	5
GO:0043168	anion binding	molecular_function	0.41333	1	5
GO:0019538	protein metabolic process	biological_process	0.43079	1	5
GO:0003676	nucleic acid binding	molecular_function	0.44221	1	5
GO:0016740	transferase activity	molecular_function	0.46215	1	5
GO:0032991	macromolecular complex	cellular_component	0.49234	1	5
GO:0065007	biological regulation	biological_process	0.55845	1	5
GO:0005515	protein binding	molecular_function	0.71221	1	5
GO:0006811	ion transport	biological_process	0.057301	1	4
GO:0005215	transporter activity	molecular_function	0.10363	1	4
GO:0055114	oxidation-reduction process	biological_process	0.14297	1	4
GO:0034654	nucleobase-containing compound biosynthetic process	biological_process	0.26465	1	4
GO:0003677	DNA binding	molecular_function	0.26642	1	4
GO:0016021	integral component of membrane	cellular_component	0.34527	1	4
GO:0031224	intrinsic component of membrane	cellular_component	0.35114	1	4
GO:0016070	RNA metabolic process	biological_process	0.42142	1	4
GO:0044267	cellular protein metabolic process	biological_process	0.43753	1	4
GO:0043231	intracellular membrane-bounded organelle	cellular_component	0.44212	1	4
GO:0043227	membrane-bounded organelle	cellular_component	0.44257	1	4
GO:1901564	organonitrogen compound metabolic process	biological_process	0.47055	1	4
GO:0044425	membrane part	cellular_component	0.54947	1	4
GO:0000166	nucleotide binding	molecular_function	0.65266	1	4
GO:1901265	nucleoside phosphate binding	molecular_function	0.65266	1	4
GO:0050794	regulation of cellular process	biological_process	0.65281	1	4
GO:0036094	small molecule binding	molecular_function	0.67338	1	4
GO:0050789	regulation of biological process	biological_process	0.69491	1	4
GO:0043229	intracellular organelle	cellular_component	0.71914	1	4
GO:0043226	organelle	cellular_component	0.72629	1	4
GO:0051186	cofactor metabolic process	biological_process	0.02808	1	3
GO:0001071	nucleic acid binding transcription factor activity	molecular_function	0.03872	1	3
GO:0003700	transcription factor activity, sequence-specific DNA binding	molecular_function	0.03872	1	3
GO:0005667	transcription factor complex	cellular_component	0.081345	1	3
GO:0022857	transmembrane transporter activity	molecular_function	0.18478	1	3
GO:0044711	single-organism biosynthetic process	biological_process	0.20963	1	3
GO:0016773	phosphotransferase activity, alcohol group as acceptor	molecular_function	0.23822	1	3
GO:0016301	kinase activity	molecular_function	0.28591	1	3
GO:0006355	regulation of transcription, DNA-templated	biological_process	0.29309	1	3
GO:1903506	regulation of nucleic acid-templated transcription	biological_process	0.29309	1	3
GO:2001141	regulation of RNA biosynthetic process	biological_process	0.29465	1	3
GO:0016491	oxidoreductase activity	molecular_function	0.33875	1	3
GO:0051252	regulation of RNA metabolic process	biological_process	0.34104	1	3
GO:0019219	regulation of nucleobase-containing compound metabolic process	biological_process	0.34611	1	3
GO:2000112	regulation of cellular macromolecule biosynthetic process	biological_process	0.35282	1	3
GO:0010556	regulation of macromolecule biosynthetic process	biological_process	0.35439	1	3
GO:0031326	regulation of cellular biosynthetic process	biological_process	0.35464	1	3
GO:0009889	regulation of biosynthetic process	biological_process	0.35491	1	3
GO:0010468	regulation of gene expression	biological_process	0.3623	1	3
GO:0006464	cellular protein modification process	biological_process	0.38094	1	3
GO:0036211	protein modification process	biological_process	0.38094	1	3
GO:0051171	regulation of nitrogen compound metabolic process	biological_process	0.40172	1	3
GO:0006351	transcription, DNA-templated	biological_process	0.41417	1	3
GO:0097659	nucleic acid-templated transcription	biological_process	0.41417	1	3
GO:0032774	RNA biosynthetic process	biological_process	0.42044	1	3
GO:0080090	regulation of primary metabolic process	biological_process	0.44049	1	3
GO:0060255	regulation of macromolecule metabolic process	biological_process	0.44506	1	3
GO:0031323	regulation of cellular metabolic process	biological_process	0.45628	1	3
GO:0043412	macromolecule modification	biological_process	0.46319	1	3
GO:0016772	transferase activity, transferring phosphorus-containing groups	molecular_function	0.47104	1	3
GO:0019222	regulation of metabolic process	biological_process	0.51366	1	3
GO:0006796	phosphate-containing compound metabolic process	biological_process	0.52201	1	3
GO:0006793	phosphorus metabolic process	biological_process	0.52754	1	3
GO:0005737	cytoplasm	cellular_component	0.54331	1	3
GO:0005524	ATP binding	molecular_function	0.60446	1	3
GO:0046872	metal ion binding	molecular_function	0.62145	1	3
GO:0043169	cation binding	molecular_function	0.64022	1	3
GO:0035639	purine ribonucleoside triphosphate binding	molecular_function	0.66719	1	3
GO:0032559	adenyl ribonucleotide binding	molecular_function	0.67727	1	3
GO:0030554	adenyl nucleotide binding	molecular_function	0.68305	1	3
GO:0001883	purine nucleoside binding	molecular_function	0.73095	1	3
GO:0032550	purine ribonucleoside binding	molecular_function	0.73095	1	3
GO:0032549	ribonucleoside binding	molecular_function	0.73122	1	3
GO:0032555	purine ribonucleotide binding	molecular_function	0.73129	1	3
GO:0001882	nucleoside binding	molecular_function	0.73166	1	3
GO:0017076	purine nucleotide binding	molecular_function	0.73786	1	3
GO:0032553	ribonucleotide binding	molecular_function	0.73826	1	3
GO:0097367	carbohydrate derivative binding	molecular_function	0.74717	1	3
GO:0034645	cellular macromolecule biosynthetic process	biological_process	0.76697	1	3
GO:0009059	macromolecule biosynthetic process	biological_process	0.77435	1	3
GO:0016787	hydrolase activity	molecular_function	0.84808	1	3
GO:0015948	methanogenesis	biological_process	0.00059771	0.89156	2
GO:0015975	energy derivation by oxidation of reduced inorganic compounds	biological_process	0.00059771	0.89156	2
GO:0043447	alkane biosynthetic process	biological_process	0.00059771	0.89156	2
GO:0009061	anaerobic respiration	biological_process	0.00061133	0.89156	2
GO:0015947	methane metabolic process	biological_process	0.00090452	0.89156	2
GO:0043446	cellular alkane metabolic process	biological_process	0.00090452	0.89156	2
GO:0015698	inorganic anion transport	biological_process	0.0034469	1	2
GO:0016765	transferase activity, transferring alkyl or aryl (other than methyl) groups	molecular_function	0.0047511	1	2
GO:0015291	secondary active transmembrane transporter activity	molecular_function	0.011036	1	2
GO:0042398	cellular modified amino acid biosynthetic process	biological_process	0.012525	1	2
GO:0008289	lipid binding	molecular_function	0.015172	1	2
GO:0006820	anion transport	biological_process	0.026342	1	2
GO:0045333	cellular respiration	biological_process	0.026802	1	2
GO:0006575	cellular modified amino acid metabolic process	biological_process	0.027297	1	2
GO:0015980	energy derivation by oxidation of organic compounds	biological_process	0.030202	1	2
GO:0009108	coenzyme biosynthetic process	biological_process	0.033095	1	2
GO:0006310	DNA recombination	biological_process	0.040793	1	2
GO:0022804	active transmembrane transporter activity	molecular_function	0.049561	1	2
GO:0051188	cofactor biosynthetic process	biological_process	0.053787	1	2
GO:0046983	protein dimerization activity	molecular_function	0.070727	1	2
GO:0043565	sequence-specific DNA binding	molecular_function	0.075187	1	2
GO:0044712	single-organism catabolic process	biological_process	0.075445	1	2
GO:0008610	lipid biosynthetic process	biological_process	0.093192	1	2
GO:0006091	generation of precursor metabolites and energy	biological_process	0.09492	1	2
GO:0006732	coenzyme metabolic process	biological_process	0.096154	1	2
GO:0098588	bounding membrane of organelle	cellular_component	0.10368	1	2
GO:0044255	cellular lipid metabolic process	biological_process	0.15594	1	2
GO:0048037	cofactor binding	molecular_function	0.15605	1	2
GO:1990234	transferase complex	cellular_component	0.16617	1	2
GO:0031090	organelle membrane	cellular_component	0.17263	1	2
GO:0044248	cellular catabolic process	biological_process	0.23482	1	2
GO:1901575	organic substance catabolic process	biological_process	0.24011	1	2
GO:0006629	lipid metabolic process	biological_process	0.25053	1	2
GO:0006508	proteolysis	biological_process	0.2823	1	2
GO:0015075	ion transmembrane transporter activity	molecular_function	0.2944	1	2
GO:1901605	alpha-amino acid metabolic process	biological_process	0.29645	1	2
GO:0008233	peptidase activity	molecular_function	0.29849	1	2
GO:0043603	cellular amide metabolic process	biological_process	0.30844	1	2
GO:0006812	cation transport	biological_process	0.31794	1	2
GO:0022891	substrate-specific transmembrane transporter activity	molecular_function	0.32123	1	2
GO:0009056	catabolic process	biological_process	0.33468	1	2
GO:0033036	macromolecule localization	biological_process	0.33551	1	2
GO:0055085	transmembrane transport	biological_process	0.34718	1	2
GO:0006520	cellular amino acid metabolic process	biological_process	0.35655	1	2
GO:0022892	substrate-specific transporter activity	molecular_function	0.36142	1	2
GO:0006468	protein phosphorylation	biological_process	0.37425	1	2
GO:1902494	catalytic complex	cellular_component	0.38569	1	2
GO:0071702	organic substance transport	biological_process	0.39414	1	2
GO:0004672	protein kinase activity	molecular_function	0.41223	1	2
GO:0006259	DNA metabolic process	biological_process	0.45456	1	2
GO:0019752	carboxylic acid metabolic process	biological_process	0.48813	1	2
GO:0043436	oxoacid metabolic process	biological_process	0.49377	1	2
GO:0006082	organic acid metabolic process	biological_process	0.49407	1	2
GO:1901566	organonitrogen compound biosynthetic process	biological_process	0.51647	1	2
GO:0016043	cellular component organization	biological_process	0.52016	1	2
GO:0016310	phosphorylation	biological_process	0.57855	1	2
GO:0005634	nucleus	cellular_component	0.66554	1	2
GO:0044444	cytoplasmic part	cellular_component	0.67744	1	2
GO:0071840	cellular component organization or biogenesis	biological_process	0.69458	1	2
GO:0044446	intracellular organelle part	cellular_component	0.7555	1	2
GO:0044422	organelle part	cellular_component	0.75823	1	2
GO:0044281	small molecule metabolic process	biological_process	0.79031	1	2
GO:0050896	response to stimulus	biological_process	0.873	1	2
GO:0018537	coenzyme F420-dependent N5,N10-methenyltetrahydromethanopterin reductase activity	molecular_function	0.0014309	0.94028	1
GO:0046995	oxidoreductase activity, acting on hydrogen as donor, with other known acceptors	molecular_function	0.0014309	0.94028	1
GO:0047068	N5,N10-methenyltetrahydromethanopterin hydrogenase activity	molecular_function	0.0014309	0.94028	1
GO:0016695	oxidoreductase activity, acting on hydrogen as donor	molecular_function	0.0021171	1	1
GO:0042138	meiotic DNA double-strand break formation	biological_process	0.0060356	1	1
GO:0004478	methionine adenosyltransferase activity	molecular_function	0.0090516	1	1
GO:0006556	S-adenosylmethionine biosynthetic process	biological_process	0.0090516	1	1
GO:0017150	tRNA dihydrouridine synthase activity	molecular_function	0.011502	1	1
GO:0004176	ATP-dependent peptidase activity	molecular_function	0.014099	1	1
GO:0006510	obsolete ATP-dependent proteolysis	biological_process	0.014099	1	1
GO:0018580	nitronate monooxygenase activity	molecular_function	0.014957	1	1
GO:0005315	inorganic phosphate transmembrane transporter activity	molecular_function	0.01525	1	1
GO:0004161	dimethylallyltranstransferase activity	molecular_function	0.016385	1	1
GO:0004143	diacylglycerol kinase activity	molecular_function	0.016544	1	1
GO:0019033	viral tegument	cellular_component	0.016764	1	1
GO:0008272	sulfate transport	biological_process	0.018525	1	1
GO:0015116	sulfate transmembrane transporter activity	molecular_function	0.018525	1	1
GO:1901682	sulfur compound transmembrane transporter activity	molecular_function	0.020554	1	1
GO:0006817	phosphate ion transport	biological_process	0.021356	1	1
GO:1901677	phosphate transmembrane transporter activity	molecular_function	0.023406	1	1
GO:0072348	sulfur compound transport	biological_process	0.024222	1	1
GO:0007127	meiosis I	biological_process	0.024789	1	1
GO:0090305	nucleic acid phosphodiester bond hydrolysis	biological_process	0.025257	1	1
GO:0016703	oxidoreductase activity, acting on single donors with incorporation of molecular oxygen, incorporation of one atom of oxygen (internal monooxygenases or internal mixed function oxidases)	molecular_function	0.027308	1	1
GO:0016846	carbon-sulfur lyase activity	molecular_function	0.027946	1	1
GO:0007126	meiotic nuclear division	biological_process	0.02842	1	1
GO:1903046	meiotic cell cycle process	biological_process	0.02842	1	1
GO:0006730	one-carbon metabolic process	biological_process	0.028695	1	1
GO:0006555	methionine metabolic process	biological_process	0.02879	1	1
GO:0043248	proteasome assembly	biological_process	0.028817	1	1
GO:0005787	signal peptidase complex	cellular_component	0.032381	1	1
GO:0006465	signal peptide processing	biological_process	0.033577	1	1
GO:0015996	chlorophyll catabolic process	biological_process	0.033947	1	1
GO:0047746	chlorophyllase activity	molecular_function	0.033947	1	1
GO:0046149	pigment catabolic process	biological_process	0.035276	1	1
GO:0051321	meiotic cell cycle	biological_process	0.035561	1	1
GO:0006885	regulation of pH	biological_process	0.036477	1	1
GO:0055067	monovalent inorganic cation homeostasis	biological_process	0.036477	1	1
GO:0046655	folic acid metabolic process	biological_process	0.038276	1	1
GO:0046656	folic acid biosynthetic process	biological_process	0.038276	1	1
GO:0015298	solute:cation antiporter activity	molecular_function	0.038593	1	1
GO:0015299	solute:proton antiporter activity	molecular_function	0.038593	1	1
GO:0006787	porphyrin-containing compound catabolic process	biological_process	0.039028	1	1
GO:0033015	tetrapyrrole catabolic process	biological_process	0.039028	1	1
GO:0051187	cofactor catabolic process	biological_process	0.039214	1	1
GO:0009395	phospholipid catabolic process	biological_process	0.041437	1	1
GO:0046500	S-adenosylmethionine metabolic process	biological_process	0.041517	1	1
GO:0000096	sulfur amino acid metabolic process	biological_process	0.048462	1	1
GO:0043650	dicarboxylic acid biosynthetic process	biological_process	0.050539	1	1
GO:0004659	prenyltransferase activity	molecular_function	0.050571	1	1
GO:0044242	cellular lipid catabolic process	biological_process	0.053153	1	1
GO:0015103	inorganic anion transmembrane transporter activity	molecular_function	0.05661	1	1
GO:0001871	pattern binding	molecular_function	0.056968	1	1
GO:0030247	polysaccharide binding	molecular_function	0.056968	1	1
GO:0009396	folic acid-containing compound biosynthetic process	biological_process	0.061088	1	1
GO:0016645	oxidoreductase activity, acting on the CH-NH group of donors	molecular_function	0.062528	1	1
GO:0042559	pteridine-containing compound biosynthetic process	biological_process	0.063128	1	1
GO:0006760	folic acid-containing compound metabolic process	biological_process	0.07112	1	1
GO:0042558	pteridine-containing compound metabolic process	biological_process	0.07409	1	1
GO:0046434	organophosphate catabolic process	biological_process	0.076125	1	1
GO:0016485	protein processing	biological_process	0.077034	1	1
GO:0051604	protein maturation	biological_process	0.077209	1	1
GO:0044272	sulfur compound biosynthetic process	biological_process	0.079552	1	1
GO:0055080	cation homeostasis	biological_process	0.087003	1	1
GO:0098771	inorganic ion homeostasis	biological_process	0.087003	1	1
GO:0050801	ion homeostasis	biological_process	0.087199	1	1
GO:0005179	hormone activity	molecular_function	0.08739	1	1
GO:0015994	chlorophyll metabolic process	biological_process	0.090484	1	1
GO:0006869	lipid transport	biological_process	0.090746	1	1
GO:0048878	chemical homeostasis	biological_process	0.095998	1	1
GO:0010876	lipid localization	biological_process	0.098955	1	1
GO:0016042	lipid catabolic process	biological_process	0.1003	1	1
GO:0004601	peroxidase activity	molecular_function	0.10072	1	1
GO:0006804	obsolete peroxidase reaction	biological_process	0.10072	1	1
GO:0015297	antiporter activity	molecular_function	0.1041	1	1
GO:0030170	pyridoxal phosphate binding	molecular_function	0.10739	1	1
GO:0016114	terpenoid biosynthetic process	biological_process	0.10777	1	1
GO:0016684	oxidoreductase activity, acting on peroxide as acceptor	molecular_function	0.10784	1	1
GO:0006721	terpenoid metabolic process	biological_process	0.10811	1	1
GO:0005741	mitochondrial outer membrane	cellular_component	0.10979	1	1
GO:0016701	oxidoreductase activity, acting on single donors with incorporation of molecular oxygen	molecular_function	0.11027	1	1
GO:0008654	phospholipid biosynthetic process	biological_process	0.11034	1	1
GO:0031968	organelle outer membrane	cellular_component	0.11041	1	1
GO:0000280	nuclear division	biological_process	0.11726	1	1
GO:0006979	response to oxidative stress	biological_process	0.11809	1	1
GO:0008509	anion transmembrane transporter activity	molecular_function	0.11974	1	1
GO:0048285	organelle fission	biological_process	0.12579	1	1
GO:0004497	monooxygenase activity	molecular_function	0.13092	1	1
GO:0052689	carboxylic ester hydrolase activity	molecular_function	0.13133	1	1
GO:0008299	isoprenoid biosynthetic process	biological_process	0.13318	1	1
GO:0006694	steroid biosynthetic process	biological_process	0.13322	1	1
GO:0006720	isoprenoid metabolic process	biological_process	0.13351	1	1
GO:0008202	steroid metabolic process	biological_process	0.13374	1	1
GO:0006778	porphyrin-containing compound metabolic process	biological_process	0.13387	1	1
GO:0016627	oxidoreductase activity, acting on the CH-CH group of donors	molecular_function	0.1343	1	1
GO:0051536	iron-sulfur cluster binding	molecular_function	0.13511	1	1
GO:0051540	metal cluster binding	molecular_function	0.13511	1	1
GO:0016209	antioxidant activity	molecular_function	0.1425	1	1
GO:0042440	pigment metabolic process	biological_process	0.14831	1	1
GO:0043648	dicarboxylic acid metabolic process	biological_process	0.14835	1	1
GO:0015074	DNA integration	biological_process	0.15365	1	1
GO:0004252	serine-type endopeptidase activity	molecular_function	0.15773	1	1
GO:0030246	carbohydrate binding	molecular_function	0.16308	1	1
GO:0050660	flavin adenine dinucleotide binding	molecular_function	0.16448	1	1
GO:0033013	tetrapyrrole metabolic process	biological_process	0.1683	1	1
GO:0009110	vitamin biosynthetic process	biological_process	0.17237	1	1
GO:0042364	water-soluble vitamin biosynthetic process	biological_process	0.17237	1	1
GO:0000151	ubiquitin ligase complex	cellular_component	0.17362	1	1
GO:0042451	purine nucleoside biosynthetic process	biological_process	0.17524	1	1
GO:0046129	purine ribonucleoside biosynthetic process	biological_process	0.17524	1	1
GO:0009163	nucleoside biosynthetic process	biological_process	0.18694	1	1
GO:0042455	ribonucleoside biosynthetic process	biological_process	0.18694	1	1
GO:0019867	outer membrane	cellular_component	0.19285	1	1
GO:1901659	glycosyl compound biosynthetic process	biological_process	0.1961	1	1
GO:0072522	purine-containing compound biosynthetic process	biological_process	0.20105	1	1
GO:0009066	aspartate family amino acid metabolic process	biological_process	0.2062	1	1
GO:0000003	reproduction	biological_process	0.20981	1	1
GO:1901565	organonitrogen compound catabolic process	biological_process	0.21061	1	1
GO:0006790	sulfur compound metabolic process	biological_process	0.21338	1	1
GO:0006644	phospholipid metabolic process	biological_process	0.21419	1	1
GO:0005789	endoplasmic reticulum membrane	cellular_component	0.21859	1	1
GO:0046700	heterocycle catabolic process	biological_process	0.22579	1	1
GO:0042175	nuclear outer membrane-endoplasmic reticulum membrane network	cellular_component	0.22617	1	1
GO:0044270	cellular nitrogen compound catabolic process	biological_process	0.22639	1	1
GO:0044432	endoplasmic reticulum part	cellular_component	0.22747	1	1
GO:1901607	alpha-amino acid biosynthetic process	biological_process	0.22845	1	1
GO:0098805	whole membrane	cellular_component	0.23279	1	1
GO:0006767	water-soluble vitamin metabolic process	biological_process	0.234	1	1
GO:0006766	vitamin metabolic process	biological_process	0.23415	1	1
GO:0004842	ubiquitin-protein transferase activity	molecular_function	0.23509	1	1
GO:0019787	ubiquitin-like protein transferase activity	molecular_function	0.23509	1	1
GO:0007275	multicellular organismal development	biological_process	0.2352	1	1
GO:0008652	cellular amino acid biosynthetic process	biological_process	0.23599	1	1
GO:0019439	aromatic compound catabolic process	biological_process	0.23684	1	1
GO:1901361	organic cyclic compound catabolic process	biological_process	0.23766	1	1
GO:0016567	protein ubiquitination	biological_process	0.24937	1	1
GO:0032446	protein modification by small protein conjugation	biological_process	0.25189	1	1
GO:0043623	cellular protein complex assembly	biological_process	0.25373	1	1
GO:0046486	glycerolipid metabolic process	biological_process	0.25646	1	1
GO:0042592	homeostatic process	biological_process	0.26312	1	1
GO:0031966	mitochondrial membrane	cellular_component	0.26623	1	1
GO:0042623	ATPase activity, coupled	molecular_function	0.26693	1	1
GO:0009055	electron carrier activity	molecular_function	0.2685	1	1
GO:0008033	tRNA processing	biological_process	0.26992	1	1
GO:0005740	mitochondrial envelope	cellular_component	0.27865	1	1
GO:0008236	serine-type peptidase activity	molecular_function	0.28013	1	1
GO:0017171	serine hydrolase activity	molecular_function	0.28013	1	1
GO:0005102	receptor binding	molecular_function	0.29144	1	1
GO:0044429	mitochondrial part	cellular_component	0.29583	1	1
GO:0020037	heme binding	molecular_function	0.29588	1	1
GO:0022402	cell cycle process	biological_process	0.29852	1	1
GO:0070647	protein modification by small protein conjugation or removal	biological_process	0.30263	1	1
GO:0046906	tetrapyrrole binding	molecular_function	0.30408	1	1
GO:0015078	hydrogen ion transmembrane transporter activity	molecular_function	0.30471	1	1
GO:0034622	cellular macromolecular complex assembly	biological_process	0.31283	1	1
GO:0031967	organelle envelope	cellular_component	0.31309	1	1
GO:0006118	obsolete electron transport	biological_process	0.31382	1	1
GO:0005783	endoplasmic reticulum	cellular_component	0.32188	1	1
GO:0031975	envelope	cellular_component	0.33365	1	1
GO:0034470	ncRNA processing	biological_process	0.33813	1	1
GO:0090407	organophosphate biosynthetic process	biological_process	0.35913	1	1
GO:0006461	protein complex assembly	biological_process	0.35978	1	1
GO:0070271	protein complex biogenesis	biological_process	0.36044	1	1
GO:0016829	lyase activity	molecular_function	0.36595	1	1
GO:0044767	single-organism developmental process	biological_process	0.36785	1	1
GO:0044707	single-multicellular organism process	biological_process	0.37677	1	1
GO:0016053	organic acid biosynthetic process	biological_process	0.37679	1	1
GO:0046394	carboxylic acid biosynthetic process	biological_process	0.37679	1	1
GO:0065003	macromolecular complex assembly	biological_process	0.37869	1	1
GO:0006399	tRNA metabolic process	biological_process	0.38026	1	1
GO:0032502	developmental process	biological_process	0.3856	1	1
GO:0005739	mitochondrion	cellular_component	0.38911	1	1
GO:0044423	virion part	cellular_component	0.38965	1	1
GO:0071822	protein complex subunit organization	biological_process	0.39404	1	1
GO:0007049	cell cycle	biological_process	0.40492	1	1
GO:1901137	carbohydrate derivative biosynthetic process	biological_process	0.41029	1	1
GO:0015077	monovalent inorganic cation transmembrane transporter activity	molecular_function	0.41876	1	1
GO:0019012	virion	cellular_component	0.42	1	1
GO:1902589	single-organism organelle organization	biological_process	0.42401	1	1
GO:0050662	coenzyme binding	molecular_function	0.4355	1	1
GO:0042278	purine nucleoside metabolic process	biological_process	0.43694	1	1
GO:0046128	purine ribonucleoside metabolic process	biological_process	0.43694	1	1
GO:0034660	ncRNA metabolic process	biological_process	0.43879	1	1
GO:0009119	ribonucleoside metabolic process	biological_process	0.44632	1	1
GO:0032501	multicellular organismal process	biological_process	0.4563	1	1
GO:0009116	nucleoside metabolic process	biological_process	0.45975	1	1
GO:1901657	glycosyl compound metabolic process	biological_process	0.46294	1	1
GO:0044283	small molecule biosynthetic process	biological_process	0.4682	1	1
GO:0043933	macromolecular complex subunit organization	biological_process	0.47335	1	1
GO:0030001	metal ion transport	biological_process	0.48357	1	1
GO:0004175	endopeptidase activity	molecular_function	0.48571	1	1
GO:0022607	cellular component assembly	biological_process	0.49622	1	1
GO:0012505	endomembrane system	cellular_component	0.49654	1	1
GO:0065008	regulation of biological quality	biological_process	0.4975	1	1
GO:0016887	ATPase activity	molecular_function	0.51105	1	1
GO:0006396	RNA processing	biological_process	0.51701	1	1
GO:0006886	intracellular protein transport	biological_process	0.54722	1	1
GO:0022890	inorganic cation transmembrane transporter activity	molecular_function	0.55065	1	1
GO:0034613	cellular protein localization	biological_process	0.57925	1	1
GO:0070727	cellular macromolecule localization	biological_process	0.57925	1	1
GO:0008324	cation transmembrane transporter activity	molecular_function	0.58419	1	1
GO:0005576	extracellular region	cellular_component	0.59407	1	1
GO:0072521	purine-containing compound metabolic process	biological_process	0.60667	1	1
GO:0006518	peptide metabolic process	biological_process	0.61183	1	1
GO:0046907	intracellular transport	biological_process	0.62719	1	1
GO:0015031	protein transport	biological_process	0.63011	1	1
GO:0070011	peptidase activity, acting on L-amino acid peptides	molecular_function	0.63186	1	1
GO:0043604	amide biosynthetic process	biological_process	0.64075	1	1
GO:0045184	establishment of protein localization	biological_process	0.64079	1	1
GO:0006996	organelle organization	biological_process	0.64744	1	1
GO:0008104	protein localization	biological_process	0.65621	1	1
GO:0051649	establishment of localization in cell	biological_process	0.67037	1	1
GO:0098796	membrane protein complex	cellular_component	0.67309	1	1
GO:0019637	organophosphate metabolic process	biological_process	0.67517	1	1
GO:0051641	cellular localization	biological_process	0.69346	1	1
GO:0016788	hydrolase activity, acting on ester bonds	molecular_function	0.69349	1	1
GO:1901135	carbohydrate derivative metabolic process	biological_process	0.70908	1	1
GO:0055086	nucleobase-containing small molecule metabolic process	biological_process	0.71144	1	1
GO:0017111	nucleoside-triphosphatase activity	molecular_function	0.73321	1	1
GO:0016462	pyrophosphatase activity	molecular_function	0.73883	1	1
GO:0044085	cellular component biogenesis	biological_process	0.74453	1	1
GO:0016818	hydrolase activity, acting on acid anhydrides, in phosphorus-containing anhydrides	molecular_function	0.76012	1	1
GO:0006950	response to stress	biological_process	0.77409	1	1
GO:0016817	hydrolase activity, acting on acid anhydrides	molecular_function	0.78453	1	1
GO:0008270	zinc ion binding	molecular_function	0.78801	1	1
GO:0007165	signal transduction	biological_process	0.85169	1	1
GO:0044700	single organism signaling	biological_process	0.85293	1	1
GO:0023052	signaling	biological_process	0.85378	1	1
GO:0007154	cell communication	biological_process	0.86956	1	1
GO:0046914	transition metal ion binding	molecular_function	0.88187	1	1
GO:0051716	cellular response to stimulus	biological_process	0.9214	1	1
