# Supplementary material for: Uncovering a Phenomenon of Active Hormone Transcriptional Regulation during Early Somatic Embryogenesis in Medicago sativa
Source: Int J Mol Sci. 2022 Aug 3;23(15):8633. doi: 10.3390/ijms23158633 (PMC9368939; doi:10.3390/ijms23158633)
Supplement: Supplementary file 1 [file ijms-23-08633-s001.zip › Supplementary Material/Table S13 KEGG enrichment of target gene in in M. sativa SE.xlsx]

## Sheet: Table S13
Table S13 KEGG enrichment of target gene in in M. sativa SE
ID	relate pathway	relate target gene numebers	P-Value	Corrected P-Value
ko03040	Spliceosome	91	0.0215231	0.134147
ko04141	Protein processing in endoplasmic reticulum	62	0.61776	0.999995
ko04120	Ubiquitin mediated proteolysis	61	0.00614652	0.07649
ko03013	RNA transport	56	0.432228	0.999995
ko00010	Glycolysis / Gluconeogenesis	55	0.00986304	0.092055
ko04626	Plant-pathogen interaction	54	0.565247	0.999995
ko04144	Endocytosis	53	0.88471	0.999995
ko00230	Purine metabolism	47	0.553696	0.999995
ko03010	Ribosome	44	0.990183	0.999995
ko00520	Amino sugar and nucleotide sugar metabolism	43	0.0392565	0.209368
ko00480	Glutathione metabolism	42	0.00135718	0.0403987
ko00564	Glycerophospholipid metabolism	40	0.00287078	0.0451505
ko00500	Starch and sucrose metabolism	40	0.992736	0.999995
ko00940	Phenylpropanoid biosynthesis	38	0.717747	0.999995
ko00260	Glycine, serine and threonine metabolism	34	0.0161646	0.120696
ko03015	mRNA surveillance pathway	32	0.850084	0.999995
ko04075	Plant hormone signal transduction	31	0.993407	0.999995
ko03008	Ribosome biogenesis in eukaryotes	30	0.322201	0.950117
ko04146	Peroxisome	28	0.615186	0.999995
ko00330	Arginine and proline metabolism	27	0.080023	0.331947
ko03018	RNA degradation	27	0.896121	0.999995
ko00071	Fatty acid degradation	26	0.0901617	0.360647
ko00190	Oxidative phosphorylation	26	0.912525	0.999995
ko00240	Pyrimidine metabolism	26	0.939093	0.999995
ko03030	DNA replication	25	0.375169	0.961644
ko00620	Pyruvate metabolism	25	0.712243	0.999995
ko03060	Protein export	24	0.00200698	0.0449564
ko00592	alpha-Linolenic acid metabolism	24	0.0154955	0.120696
ko00130	Ubiquinone and other terpenoid-quinone biosynthesis	23	0.00322503	0.0451505
ko00053	Ascorbate and aldarate metabolism	23	0.0077919	0.0793357
ko00600	Sphingolipid metabolism	21	0.000257584	0.0144247
ko03430	Mismatch repair	21	0.0218755	0.134147
ko03420	Nucleotide excision repair	21	0.359584	0.961644
ko00270	Cysteine and methionine metabolism	21	0.901509	0.999995
ko00410	beta-Alanine metabolism	20	0.333545	0.953891
ko00040	Pentose and glucuronate interconversions	20	0.532723	0.999995
ko00350	Tyrosine metabolism	19	0.0697034	0.331947
ko02010	ABC transporters	19	0.0993227	0.38105
ko00280	Valine, leucine and isoleucine degradation	19	0.78712	0.999995
ko04145	Phagosome	19	0.919216	0.999995
ko00510	N-Glycan biosynthesis	18	0.113229	0.409086
ko00561	Glycerolipid metabolism	18	0.716243	0.999995
ko00760	Nicotinate and nicotinamide metabolism	17	0.00144281	0.0403987
ko00051	Fructose and mannose metabolism	17	0.643649	0.999995
ko00670	One carbon pool by folate	16	0.00286145	0.0451505
ko00562	Inositol phosphate metabolism	16	0.877382	0.999995
ko00020	Citrate cycle (TCA cycle)	15	0.789199	0.999995
ko00630	Glyoxylate and dicarboxylate metabolism	15	0.958706	0.999995
ko00970	Aminoacyl-tRNA biosynthesis	15	0.977435	0.999995
ko00565	Ether lipid metabolism	14	0.00765432	0.0793357
ko00941	Flavonoid biosynthesis	14	0.0231315	0.134147
ko00310	Lysine degradation	14	0.368181	0.961644
ko00640	Propanoate metabolism	14	0.377789	0.961644
ko00052	Galactose metabolism	14	0.898333	0.999995
ko00460	Cyanoamino acid metabolism	14	0.901726	0.999995
ko04122	Sulfur relay system	13	2.01745e-05	0.00225954
ko00100	Steroid biosynthesis	13	0.0793924	0.331947
ko00860	Porphyrin and chlorophyll metabolism	12	0.303236	0.9434
ko03410	Base excision repair	12	0.637815	0.999995
ko03440	Homologous recombination	12	0.76293	0.999995
ko04140	Regulation of autophagy	12	0.773275	0.999995
ko00196	Photosynthesis - antenna proteins	11	0.0108389	0.0933811
ko00073	Cutin, suberine and wax biosynthesis	11	0.079875	0.331947
ko00030	Pentose phosphate pathway	11	0.955825	0.999995
ko04130	SNARE interactions in vesicular transport	10	0.548293	0.999995
ko00380	Tryptophan metabolism	10	0.728765	0.999995
ko04112	Cell cycle - Caulobacter	9	0.0239549	0.134147
ko00511	Other glycan degradation	9	0.322361	0.950117
ko00195	Photosynthesis	9	0.591878	0.999995
ko00400	Phenylalanine, tyrosine and tryptophan biosynthesis	9	0.743786	0.999995
ko00900	Terpenoid backbone biosynthesis	9	0.815129	0.999995
ko00250	Alanine, aspartate and glutamate metabolism	9	0.980472	0.999995
ko00590	Arachidonic acid metabolism	8	0.0763443	0.331947
ko00790	Folate biosynthesis	8	0.102067	0.38105
ko00563	Glycosylphosphatidylinositol(GPI)-anchor biosynthesis	8	0.513381	0.999995
ko00340	Histidine metabolism	8	0.621579	0.999995
ko04712	Circadian rhythm - plant	8	0.751778	0.999995
ko00300	Lysine biosynthesis	7	0.139771	0.489197
ko00904	Diterpenoid biosynthesis	7	0.292598	0.936315
ko01040	Biosynthesis of unsaturated fatty acids	7	0.747649	0.999995
ko00220	Arginine biosynthesis	7	0.791133	0.999995
ko03022	Basal transcription factors	7	0.984274	0.999995
ko00905	Brassinosteroid biosynthesis	6	0.0217072	0.134147
ko00903	Limonene and pinene degradation	6	0.397803	0.990088
ko00531	Glycosaminoglycan degradation	6	0.589566	0.999995
ko00770	Pantothenate and CoA biosynthesis	6	0.782005	0.999995
ko03020	RNA polymerase	6	0.974732	0.999995
ko00604	Glycosphingolipid biosynthesis - ganglio series	5	0.058672	0.298694
ko03450	Non-homologous end-joining	5	0.220943	0.727813
ko00450	Selenocompound metabolism	5	0.649079	0.999995
ko00910	Nitrogen metabolism	5	0.822676	0.999995
ko00920	Sulfur metabolism	5	0.905933	0.999995
ko00360	Phenylalanine metabolism	5	0.992323	0.999995
ko00943	Isoflavonoid biosynthesis	4	0.471981	0.999995
ko00430	Taurine and hypotaurine metabolism	4	0.687956	0.999995
ko00950	Isoquinoline alkaloid biosynthesis	4	0.845457	0.999995
ko03050	Proteasome	4	0.999888	0.999995
ko00710	Carbon fixation in photosynthetic organisms	4	0.999995	0.999995
ko00740	Riboflavin metabolism	3	0.435131	0.999995
ko00072	Synthesis and degradation of ketone bodies	3	0.512885	0.999995
ko00945	Stilbenoid, diarylheptanoid and gingerol biosynthesis	3	0.56478	0.999995
ko00650	Butanoate metabolism	3	0.966189	0.999995
ko00062	Fatty acid elongation	3	0.967288	0.999995
ko00785	Lipoic acid metabolism	2	0.180165	0.611469
ko00944	Flavone and flavonol biosynthesis	2	0.340675	0.953891
ko00603	Glycosphingolipid biosynthesis - globo series	2	0.628873	0.999995
ko00902	Monoterpenoid biosynthesis	2	0.87296	0.999995
ko00909	Sesquiterpenoid and triterpenoid biosynthesis	2	0.947634	0.999995
ko00261	Monobactam biosynthesis	1	0.93468	0.999995
ko00591	Linoleic acid metabolism	1	0.999416	0.999995
ko00960	Tropane, piperidine and pyridine alkaloid biosynthesis	1	0.999625	0.999995
ko00906	Carotenoid biosynthesis	1	0.999923	0.999995
		1953
