# Supplementary material for: Uncovering a Phenomenon of Active Hormone Transcriptional Regulation during Early Somatic Embryogenesis in Medicago sativa
Source: Int J Mol Sci. 2022 Aug 3;23(15):8633. doi: 10.3390/ijms23158633 (PMC9368939; doi:10.3390/ijms23158633)
Supplement: Supplementary file 1 [file ijms-23-08633-s001.zip › Supplementary Material/Table S14 Primers used for RT-PCR.xlsx]

## Sheet: Table S14
Table S14 Primers used for RT-PCR
gene Primer ID	Primer Seqeunce(5'to3')
ANN3 -F (Cluster-24843.182076)	CTTGGTGTTAGGACATAGAA
ANN3 -R(Cluster-24843.182076)	TTCGGATTGAAGACGAT
LBD16-F(Cluster-24843.34639)	TCAATGGACAGGAAACAA
LBD16-R(Cluster-24843.34639)	GGGTTCATGTAAGTTGGA
PRB1-F(Cluster-24843.123082)	CAATACTGTTGCTGCTTTT
PRB1-R(Cluster-24843.123082)	GATTCTCCCCATAATGTTT
ZETA-3-F (Cluster-24843.120749)	GAAGAAACCCCAACCC
ZETA-3-R(Cluster-24843.120749)	TGAACCATCAGCACCAG
PNC1-F(Cluster-24843.188821)	GATTCATTGTTGTTGCTCC
PNC1-R(Cluster-24843.188821)	CAGATAGTCCAGTCATAGGC
CLH1-F (Cluster-24843.98588)	TGTTTGGTGTAAAAGATGAG
CLH1-R(Cluster-24843.98588)	GATTGGGAGGGTAAGGT
PNAE-F(Cluster-24843.124504)	GGTGGTTCAAATTCTTACTT
PNAE-R(Cluster-24843.124504)	TGAAACATCAACCCATAGA
IPT5-F(Cluster-24843.102750)	AGGCTCAAGCTCGTATTA
IPT5-R(Cluster-24843.102750)	TTATTGTTTCCTGTCCATT
18sRNA-F	TAGTTGGACTTTGGGATGGC
18sRNA-R	AGAGCGTAGGCTTGCTTTGA
miRNA Primer ID	Primer Seqeunce(5'to3')
miR156a -F	CGTGACAGAAGAGAGAGAGCACA
miR156a -R	AACGCTTCACGAATTTGCGT
miR166a-F	CGTCGGACCAGGCTTCATTCC
miR166a-R	AACGCTTCACGAATTTGCGT
miR1510a-5p-F	CCTTGTCTTACCCATTCCTCCCA
miR1510a-5p-R	AACGCTTCACGAATTTGCGT
miR171e-3p-F	GAGATTGAGCCGCGCCAATATC
miR171e-3p-R	AACGCTTCACGAATTTGCGT
miR169a-F	AGCCAAGGATGACTTGCCGA
miR169a-R	AACGCTTCACGAATTTGCGT
miR166b-F	TCGGACCAGGCTTCATTCCTA
miR166b-R	AACGCTTCACGAATTTGCGT
miR393a-F	CGTCCAAAGGGATCGCATTGATC
miR393a-R	AACGCTTCACGAATTTGCGT
miR164a-F	TGGAGAAGCAGGGCACGTG
miR164a-R	AACGCTTCACGAATTTGCGT
U6-F	CTCGCTTCGGCAGCACA
U6-R	AACGCTTCACGAATTTGCGT
