# Supplementary material for: Uncovering a Phenomenon of Active Hormone Transcriptional Regulation during Early Somatic Embryogenesis in Medicago sativa
Source: Int J Mol Sci. 2022 Aug 3;23(15):8633. doi: 10.3390/ijms23158633 (PMC9368939; doi:10.3390/ijms23158633)
Supplement: Supplementary file 1 [file ijms-23-08633-s001.zip › Supplementary Material/Table S2 Summary of unigenes involved in SE.xlsx]

## Sheet: Table S2
Table S2 Summary of unigenes involved in SE
GO category	GO ID	Function	Unigenes
Biological Process	GO:0009790	embryo development	83	8880
	GO:0048608	reproductive structure development	34	3190
	GO:0009888	tissue development	245	2897
	GO:0048513	organ development	128	2526
	GO:0031099	regeneration	67	1423
	GO:0045595	regulation of cell differentiation	49	1138
	GO:0048638	regulation of developmental growth	4	798
	GO:0009887	organ morphogenesis	20	744
	GO:0009886	post-embryonic morphogenesis	201	618
	GO:0010927	cellular component assembly involved in morphogenesis	58	455
	GO:0090626	plant epidermis morphogenesis	5	245
	GO:0010015	root morphogenesis	3	210
	GO:0010016	shoot system morphogenesis	4	201
	GO:0032535	regulation of cellular component size	151	196
	GO:0042546	cell wall biogenesis	196	151
	GO:0043570	maintenance of DNA repeat elements	4	128
	GO:0048364	root development	4	83
	GO:0007276	gamete generation	210	67
	GO:0016049	cell growth	64	66
	GO:0007154	cell communication	8880	64
	GO:0051301	cell division	744	58
	GO:0007275	multicellular organismal development	798	49
	GO:0009553	embryo sac development	1	34
	GO:0048608	reproductive structure development	34	34
	GO:0009850	auxin metabolic process	1	25
	GO:0042446	hormone biosynthetic process	1	25
	GO:0044705	multi-organism reproductive behavior	25	25
Cellular Component	GO:0044430	cytoskeletal part	2526	20
	GO:0042995	cell projection	618	14
	GO:0071944	cell periphery	3190	8
	GO:0043233	organelle lumen	2897	5
	GO:0005938	cell cortex	455	4
	GO:0000790	nuclear chromatin	14	4
Molecular Function	GO:0008092	cytoskeletal protein binding	1423	4
	GO:0031369	translation initiation factor binding	25	4
	GO:0003682	chromatin binding	25	3
	GO:0008134	transcription factor binding	66	1
	GO:0019955	cytokine binding	8	1
	GO:0038023	signaling receptor activity	1138	1
