# Supplementary material for: Uncovering a Phenomenon of Active Hormone Transcriptional Regulation during Early Somatic Embryogenesis in Medicago sativa
Source: Int J Mol Sci. 2022 Aug 3;23(15):8633. doi: 10.3390/ijms23158633 (PMC9368939; doi:10.3390/ijms23158633)
Supplement: Supplementary file 1 [file ijms-23-08633-s001.zip › Supplementary Material/Table S3 Unigenes mapping to KEGG pathways in SE.xlsx]

## Sheet: Table S3
Table S3 Unigenes mapping to KEGG pathways in SE
Metabolism
Pathway		Pathway ID	Unigenes	percentage
Overview	2-Oxocarboxylic acid metabolism	ko01210	355	0.0094523
	Biosynthesis of amino acids	ko01230	1490	0.039673
	Carbon metabolism	ko01200	1751	0.0466225
	Degradation of aromatic compounds	ko01220	60	0.00159757
	Fatty acid metabolism	ko01212	491	0.0130735
Amino acid metabolism	Alanine, aspartate and glutamate metabolism	ko00250	363	0.00966531
	Arginine and proline metabolism	ko00330	443	0.0117954
	Arginine biosynthesis	ko00220	200	0.00532524
	Cysteine and methionine metabolism	ko00270	497	0.0132332
	Glycine, serine and threonine metabolism	ko00260	501	0.0133397
	Histidine metabolism	ko00340	190	0.00505898
	Lysine biosynthesis	ko00300	93	0.00247624
	Lysine degradation	ko00310	276	0.00734883
	Phenylalanine metabolism	ko00360	269	0.00716245
	Phenylalanine, tyrosine and tryptophan biosynthesis	ko00400	239	0.00636366
	Tryptophan metabolism	ko00380	260	0.00692281
	Tyrosine metabolism	ko00350	286	0.00761509
	Valine, leucine and isoleucine biosynthesis	ko00290	85	0.00226323
	Valine, leucine and isoleucine degradation	ko00280	469	0.0124877
Biosynthesis of other secondary metabolites	Anthocyanin biosynthesis	ko00942	6	0.000159757
	Betalain biosynthesis	ko00965	10	0.000266262
	Caffeine metabolism	ko00232	52	0.00138456
	Flavone and flavonol biosynthesis	ko00944	41	0.00109167
	Flavonoid biosynthesis	ko00941	165	0.00439332
	Glucosinolate biosynthesis	ko00966	43	0.00114493
	Indole alkaloid biosynthesis	ko00901	1	2.66262e-05
	Isoflavonoid biosynthesis	ko00943	78	0.00207684
	Isoquinoline alkaloid biosynthesis	ko00950	133	0.00354128
	Monobactam biosynthesis	ko00261	107	0.002849
	Phenylpropanoid biosynthesis	ko00940	919	0.0244695
	Stilbenoid, diarylheptanoid and gingerol biosynthesis	ko00945	65	0.0017307
	Tropane, piperidine and pyridine alkaloid biosynthesis	ko00960	188	0.00500572
Carbohydrate metabolism	Amino sugar and nucleotide sugar metabolism	ko00520	712	0.0189579
	Ascorbate and aldarate metabolism	ko00053	285	0.00758847
	Butanoate metabolism	ko00650	153	0.00407381
	C5-Branched dibasic acid metabolism	ko00660	37	0.000985169
	Citrate cycle (TCA cycle)	ko00020	400	0.0106505
	Fructose and mannose metabolism	ko00051	391	0.0104108
	Galactose metabolism	ko00052	422	0.0112363
	Glycolysis / Gluconeogenesis	ko00010	835	0.0222329
	Glyoxylate and dicarboxylate metabolism	ko00630	499	0.0132865
	Inositol phosphate metabolism	ko00562	462	0.0123013
	Pentose and glucuronate interconversions	ko00040	445	0.0118487
	Pentose phosphate pathway	ko00030	353	0.00939905
	Propanoate metabolism	ko00640	213	0.00567138
	Pyruvate metabolism	ko00620	613	0.0163219
	Starch and sucrose metabolism	ko00500	1272	0.0338685
Energy metabolism	Carbon fixation in photosynthetic organisms	ko00710	439	0.0116889
	Nitrogen metabolism	ko00910	155	0.00412706
	Oxidative phosphorylation	ko00190	739	0.0196768
	Photosynthesis	ko00195	208	0.00553825
	Photosynthesis - antenna proteins	ko00196	104	0.00276912
	Sulfur metabolism	ko00920	181	0.00481934
Glycan biosynthesis and metabolism	Glycosaminoglycan degradation	ko00531	148	0.00394068
	Glycosphingolipid biosynthesis - ganglio series	ko00604	44	0.00117155
	Glycosphingolipid biosynthesis - globo series	ko00603	47	0.00125143
	Glycosylphosphatidylinositol(GPI)-anchor biosynthesis	ko00563	198	0.00527199
	N-Glycan biosynthesis	ko00510	300	0.00798786
	Other glycan degradation	ko00511	163	0.00434007
	Other types of O-glycan biosynthesis	ko00514	31	0.000825412
Lipid metabolism	Arachidonic acid metabolism	ko00590	95	0.00252949
	Biosynthesis of unsaturated fatty acids	ko01040	218	0.00580451
	Cutin, suberine and wax biosynthesis	ko00073	147	0.00391405
	Ether lipid metabolism	ko00565	142	0.00378092
	Fatty acid biosynthesis	ko00061	244	0.00649679
	Fatty acid degradation	ko00071	430	0.0114493
	Fatty acid elongation	ko00062	154	0.00410043
	Glycerolipid metabolism	ko00561	449	0.0119552
	Glycerophospholipid metabolism	ko00564	544	0.0144846
	Linoleic acid metabolism	ko00591	168	0.0044732
	Sphingolipid metabolism	ko00600	186	0.00495247
	Steroid biosynthesis	ko00100	182	0.00484597
	Synthesis and degradation of ketone bodies	ko00072	60	0.00159757
	alpha-Linolenic acid metabolism	ko00592	322	0.00857363
Metabolism of cofactors and vitamins	Biotin metabolism	ko00780	87	0.00231648
	Folate biosynthesis	ko00790	102	0.00271587
	Lipoic acid metabolism	ko00785	16	0.000426019
	Nicotinate and nicotinamide metabolism	ko00760	157	0.00418031
	One carbon pool by folate	ko00670	154	0.00410043
	Pantothenate and CoA biosynthesis	ko00770	172	0.00457971
	Porphyrin and chlorophyll metabolism	ko00860	221	0.00588439
	Riboflavin metabolism	ko00740	53	0.00141119
	Thiamine metabolism	ko00730	54	0.00143781
	Ubiquinone and other terpenoid-quinone biosynthesis	ko00130	263	0.00700269
	Vitamin B6 metabolism	ko00750	67	0.00178396
Metabolism of other amino acids	Cyanoamino acid metabolism	ko00460	443	0.0117954
	Glutathione metabolism	ko00480	554	0.0147509
	Selenocompound metabolism	ko00450	181	0.00481934
	Taurine and hypotaurine metabolism	ko00430	104	0.00276912
	beta-Alanine metabolism	ko00410	395	0.0105173
Metabolism of terpenoids and polyketides	Brassinosteroid biosynthesis	ko00905	45	0.00119818
	Carotenoid biosynthesis	ko00906	387	0.0103043
	Diterpenoid biosynthesis	ko00904	118	0.00314189
	Limonene and pinene degradation	ko00903	112	0.00298213
	Monoterpenoid biosynthesis	ko00902	80	0.0021301
	Sesquiterpenoid and triterpenoid biosynthesis	ko00909	105	0.00279575
	Terpenoid backbone biosynthesis	ko00900	337	0.00897303
	Zeatin biosynthesis	ko00908	182	0.00484597
Nucleotide metabolism	Purine metabolism	ko00230	1058	0.0281705
	Pyrimidine metabolism	ko00240	765	0.020369
Genetic Information Processing
Folding, sorting and degradation	Proteasome	ko03050	355	0.0094523
	Protein export	ko03060	268	0.00713582
	Protein processing in endoplasmic reticulum	ko04141	1424	0.0379157
	RNA degradation	ko03018	751	0.0199963
	SNARE interactions in vesicular transport	ko04130	223	0.00593764
	Sulfur relay system	ko04122	63	0.00167745
	Ubiquitin mediated proteolysis	ko04120	956	0.0254546
Replication and repair	Base excision repair	ko03410	287	0.00764172
	DNA replication	ko03030	513	0.0136592
	Homologous recombination	ko03440	318	0.00846713
	Mismatch repair	ko03430	281	0.00748196
	Non-homologous end-joining	ko03450	70	0.00186383
	Nucleotide excision repair	ko03420	423	0.0112629
Transcription	Basal transcription factors	ko03022	310	0.00825412
	RNA polymerase	ko03020	261	0.00694944
	Spliceosome	ko03040	1616	0.0430279
Translation	Aminoacyl-tRNA biosynthesis	ko00970	530	0.0141119
	RNA transport	ko03013	1209	0.0321911
	Ribosome	ko03010	1357	0.0361317
	Ribosome biogenesis in eukaryotes	ko03008	604	0.0160822
	mRNA surveillance pathway	ko03015	843	0.0224459
Environmental Information Processing
Membrane transport	ABC transporters	ko02010	301	0.00801448
Signal transduction	Phosphatidylinositol signaling system	ko04070	535	0.014245
	Plant hormone signal transduction	ko04075	1046	0.027851
Cellular Processes
Transport and catabolism	Endocytosis	ko04144	1376	0.0366376
	Peroxisome	ko04146	757	0.020156
	Phagosome	ko04145	566	0.0150704
	Regulation of autophagy	ko04140	321	0.00854701
