# Supplementary material for: Uncovering a Phenomenon of Active Hormone Transcriptional Regulation during Early Somatic Embryogenesis in Medicago sativa
Source: Int J Mol Sci. 2022 Aug 3;23(15):8633. doi: 10.3390/ijms23158633 (PMC9368939; doi:10.3390/ijms23158633)
Supplement: Supplementary file 1 [file ijms-23-08633-s001.zip › Supplementary Material/Table S4 DEGs in M. sativa .xlsx]

## Sheet: embryonic induction
Table S4 DEGs in M. sativa
DEGs during ICE to NEC
gene ID	ICE readcount	NEC readcount	log2FoldChange	pval	padj	Gene Length	Swissprot Description
Cluster-24843.123254	7513.79	5.43734	10.432	7.42e-26	1.56e-20	4198	Protein argonaute 1 OS=Arabidopsis thaliana GN=AGO1 PE=1 SV=1
Cluster-24843.64146	1380.08	0	Inf	1.38e-25	1.56e-20	653	--
Cluster-24843.143693	1088.52	0	Inf	1.9e-24	1.43e-19	1633	Alpha-mannosidase OS=Canavalia ensiformis PE=1 SV=1
Cluster-24843.109083	1020.5	0	Inf	4.72e-24	2.67e-19	1855	Probable glycosyltransferase At5g03795 OS=Arabidopsis thaliana GN=At5g03795 PE=3 SV=2
Cluster-24843.119164	5227.68	5.8398	9.806	9.54e-24	4.31e-19	602	Aquaporin PIP2-7 OS=Zea mays GN=PIP2-7 PE=2 SV=1
Cluster-24843.138057	913.29	0	Inf	1.22e-23	4.45e-19	1781	UPF0301 protein Plut_0637 OS=Pelodictyon luteolum (strain DSM 273) GN=Plut_0637 PE=3 SV=1
Cluster-24843.172549	913.626	0	Inf	1.38e-23	4.45e-19	2444	--
Cluster-24843.151412	9083.17	0	Inf	1.84e-23	5.2e-19	1621	Omega-3 fatty acid desaturase, chloroplastic OS=Glycine max GN=FAD7 PE=2 SV=1
Cluster-24843.160425	829.3	0	Inf	3.99e-23	1e-18	1512	Sulfate transporter 3.1 OS=Arabidopsis thaliana GN=SULTR3;1 PE=2 SV=1
Cluster-24843.83362	7761.45	12.1004	9.3251	6.4e-23	1.45e-18	2266	Protein NRT1/ PTR FAMILY 2.13 OS=Arabidopsis thaliana GN=NPF2.13 PE=1 SV=1
Cluster-24843.176626	1310.04	0.847333	10.594	8.29e-23	1.7e-18	3441	Receptor-like protein kinase 5 OS=Arabidopsis thaliana GN=RLK5 PE=1 SV=1
Cluster-24843.56377	2452.41	3.72871	9.3613	5.79e-22	1.09e-17	457	--
Cluster-24843.173778	0	886.652	#NAME?	6.52e-22	1.13e-17	2661	Cytochrome P450 711A1 OS=Arabidopsis thaliana GN=CYP711A1 PE=2 SV=1
Cluster-24843.93547	0	858.499	#NAME?	9.71e-22	1.57e-17	1733	Peptidyl-prolyl cis-trans isomerase CYP40 OS=Arabidopsis thaliana GN=CYP40 PE=2 SV=1
Cluster-24843.18666	1567.6	2.18945	9.4838	1.71e-21	2.57e-17	1825	--
Cluster-24843.117268	1664.08	2.97014	9.13	7.24e-21	1.02e-16	1281	Bidirectional sugar transporter SWEET12 OS=Arabidopsis thaliana GN=SWEET12 PE=1 SV=1
Cluster-24843.52887	1648.13	2.98107	9.1108	8.14e-21	1.08e-16	887	Photosynthetic NDH subunit of subcomplex B 4, chloroplastic OS=Arabidopsis thaliana GN=PNSB4 PE=2 SV=1
Cluster-24843.74063	13640	40.161	8.4078	1.78e-20	2.24e-16	1098	--
Cluster-24843.18207	673.282	0.539032	10.287	2.6e-20	3.09e-16	449	--
Cluster-24843.18073	764.648	0.758571	9.9773	2.77e-20	3.13e-16	1189	--
Cluster-24843.97675	857.144	0.814014	10.04	3.2e-20	3.44e-16	303	Chlorophyll a-b binding protein 3C, chloroplastic OS=Solanum lycopersicum GN=CAB3C PE=3 SV=1
Cluster-24843.19010	888.106	1.39756	9.3117	3.82e-20	3.92e-16	1197	Flowering-promoting factor 1-like protein 3 OS=Oryza sativa subsp. japonica GN=Os02g0460200 PE=2 SV=1
Cluster-24843.123011	16183	51.8689	8.2854	4.66e-20	4.57e-16	1908	Peroxisomal (S)-2-hydroxy-acid oxidase OS=Spinacia oleracea PE=1 SV=1
Cluster-24843.179502	428.993	0	Inf	4.86e-20	4.57e-16	1133	BURP domain-containing protein 3 OS=Oryza sativa subsp. japonica GN=BURP3 PE=2 SV=1
Cluster-24843.129828	4149.87	12.8114	8.3395	7.39e-20	6.67e-16	1886	Transcription factor TCP13 OS=Arabidopsis thaliana GN=TCP13 PE=1 SV=1
Cluster-24843.95538	4043.52	12.933	8.2884	7.85e-20	6.82e-16	2760	Phospholipase A1-Igamma2, chloroplastic OS=Arabidopsis thaliana GN=At2g30550 PE=1 SV=2
Cluster-24843.132614	5981.74	20.1316	8.215	1.05e-19	8.77e-16	1799	Photosystem II 22 kDa protein, chloroplastic OS=Spinacia oleracea GN=PSBS PE=1 SV=1
Cluster-24843.122091	0	549.515	#NAME?	1.18e-19	9.5e-16	945	Metal-nicotianamine transporter YSL3 OS=Arabidopsis thaliana GN=YSL3 PE=2 SV=1
Cluster-24843.107432	32.3891	8910.96	-8.1039	1.33e-19	1e-15	1373	Cytokinin dehydrogenase 3 OS=Arabidopsis thaliana GN=CKX3 PE=1 SV=1
Cluster-24843.145132	23098.5	83.5408	8.1111	1.38e-19	1e-15	1593	Gibberellin 20 oxidase 1 OS=Arabidopsis thaliana GN=GA20OX1 PE=2 SV=2
Cluster-24843.178105	1479.88	3.81748	8.5986	1.42e-19	1e-15	3699	Receptor-like protein kinase 5 OS=Arabidopsis thaliana GN=RLK5 PE=1 SV=1
Cluster-24843.94475	2782.11	8.62346	8.3337	1.36e-19	1e-15	1203	Gibberellin 20 oxidase 1 OS=Arabidopsis thaliana GN=GA20OX1 PE=2 SV=2
Cluster-24843.63373	2409.29	8.00634	8.2333	2.53e-19	1.73e-15	1205	--
Cluster-24843.19281	620.688	0.780695	9.6349	2.69e-19	1.78e-15	2865	G-type lectin S-receptor-like serine/threonine-protein kinase At4g03230 OS=Arabidopsis thaliana GN=At4g03230 PE=3 SV=3
Cluster-24843.32271	1.19967	849.559	-9.4679	2.83e-19	1.83e-15	1049	--
Cluster-24843.110927	25.3443	6299.17	-7.9574	3.66e-19	2.29e-15	1696	Probable polyamine oxidase 2 OS=Arabidopsis thaliana GN=PAO2 PE=2 SV=1
Cluster-24843.101099	3.32673	1295.45	-8.6051	4.34e-19	2.65e-15	763	--
Cluster-24843.127613	3749.6	3.88332	9.9152	4.5e-19	2.68e-15	2313	Linoleate 9S-lipoxygenase OS=Lens culinaris GN=LOX1.1 PE=2 SV=1
Cluster-24843.107216	346.763	0	Inf	5.01e-19	2.9e-15	5922	LINE-1 retrotransposable element ORF2 protein OS=Homo sapiens PE=1 SV=1
Cluster-24843.169604	9.63133	2621.43	-8.0884	5.27e-19	2.96e-15	1216	WUSCHEL-related homeobox 6 OS=Oryza sativa subsp. japonica GN=WOX6 PE=2 SV=1
Cluster-24843.36335	1761.59	3.91493	8.8137	5.37e-19	2.96e-15	330	--
Cluster-24843.125498	47.2973	11080.1	-7.872	5.52e-19	2.97e-15	939	--
Cluster-24843.166348	496.372	0.539032	9.8468	6.23e-19	3.27e-15	1437	Benzyl alcohol O-benzoyltransferase OS=Nicotiana tabacum GN=HSR201 PE=1 SV=1
Cluster-24843.146632	4.10098	1411.86	-8.4274	7.58e-19	3.89e-15	1270	Cytokinin dehydrogenase 3 OS=Arabidopsis thaliana GN=CKX3 PE=1 SV=1
Cluster-24843.200323	550.691	0.758571	9.5037	7.89e-19	3.96e-15	1250	Lignin-forming anionic peroxidase OS=Nicotiana sylvestris PE=2 SV=1
Cluster-24843.104255	24847.7	110.568	7.812	9.71e-19	4.77e-15	2001	Peroxisomal (S)-2-hydroxy-acid oxidase OS=Spinacia oleracea PE=1 SV=1
Cluster-24843.146322	336.508	0	Inf	1.02e-18	4.92e-15	5307	Photosystem II CP47 reaction center protein OS=Populus deltoides GN=psbB PE=3 SV=1
Cluster-24843.94600	543.279	0.758571	9.4842	1.08e-18	5.1e-15	902	Putative calcium-binding protein CML19 OS=Oryza sativa subsp. japonica GN=CML19 PE=3 SV=1
Cluster-24843.124471	543.33	0.825208	9.3629	1.23e-18	5.53e-15	1471	Photosynthetic NDH subunit of subcomplex B 2, chloroplastic OS=Arabidopsis thaliana GN=PNSB2 PE=2 SV=1
Cluster-24843.135181	2944.63	4.55366	9.3368	1.22e-18	5.53e-15	838	Chlorophyll a-b binding protein 40, chloroplastic OS=Nicotiana tabacum GN=CAB40 PE=2 SV=1
Cluster-24843.196918	1003.25	1.53927	9.3482	1.28e-18	5.66e-15	975	--
Cluster-24843.157076	17822.1	83.5516	7.7368	1.34e-18	5.81e-15	1707	Phosphatidylinositol 4-phosphate 5-kinase 9 OS=Arabidopsis thaliana GN=PIP5K9 PE=1 SV=2
Cluster-24843.156908	0	440.199	#NAME?	1.37e-18	5.86e-15	1098	Protein LIGHT-DEPENDENT SHORT HYPOCOTYLS 10 OS=Arabidopsis thaliana GN=LSH10 PE=1 SV=1
Cluster-24843.132641	0.799779	618.025	-9.5938	1.98e-18	8.26e-15	1569	Annexin-like protein RJ4 OS=Fragaria ananassa PE=2 SV=2
Cluster-24843.111626	0	427.907	#NAME?	2.02e-18	8.3e-15	2323	Ubiquitin receptor RAD23c OS=Arabidopsis thaliana GN=RAD23C PE=1 SV=2
Cluster-24843.88766	4.55192	1355.79	-8.2184	2.07e-18	8.34e-15	560	--
Cluster-24843.62390	7.02782	1810.93	-8.0094	2.2e-18	8.73e-15	662	Defensin-like protein OS=Nelumbo nucifera PE=3 SV=1
Cluster-24843.142344	309.406	0	Inf	2.49e-18	9.68e-15	779	--
Cluster-24843.120359	62532.6	43.2933	10.496	3.19e-18	1.22e-14	2004	Ribulose bisphosphate carboxylase/oxygenase activase 2, chloroplastic OS=Larrea tridentata GN=RCA2 PE=2 SV=1
Cluster-24843.179680	40.1689	8159.76	-7.6663	3.41e-18	1.28e-14	1730	--
Cluster-24843.180020	486.447	0.758571	9.3248	4.22e-18	1.56e-14	1758	Protein NRT1/ PTR FAMILY 2.13 OS=Arabidopsis thaliana GN=NPF2.13 PE=1 SV=1
Cluster-24843.201441	592.972	1.33092	8.7994	4.78e-18	1.74e-14	961	--
Cluster-24843.41034	0.799779	571.453	-9.4808	4.86e-18	1.74e-14	1225	Auxin-responsive protein IAA29 OS=Arabidopsis thaliana GN=IAA29 PE=2 SV=2
Cluster-24843.61029	1831.29	8.09589	7.8215	5.53e-18	1.95e-14	1122	Protein PHLOEM PROTEIN 2-LIKE A1 OS=Arabidopsis thaliana GN=PP2A1 PE=2 SV=1
Cluster-24843.34639	0.425412	475.774	-10.127	6.13e-18	2.13e-14	807	LOB domain-containing protein 16 OS=Arabidopsis thaliana GN=LBD16 PE=2 SV=1
Cluster-24843.45872	2469.22	11.1257	7.794	6.54e-18	2.24e-14	2078	--
Cluster-24843.105139	375.671	0.274981	10.416	7.75e-18	2.57e-14	900	Probable leucine-rich repeat receptor-like serine/threonine-protein kinase At3g14840 OS=Arabidopsis thaliana GN=LRR-RLK PE=2 SV=1
Cluster-24843.149961	11.6954	2442.15	-7.7061	7.65e-18	2.57e-14	919	Transcription factor bHLH3 OS=Arabidopsis thaliana GN=BHLH3 PE=2 SV=1
Cluster-24843.162684	282.561	0	Inf	8.32e-18	2.65e-14	1323	--
Cluster-24843.19284	366.271	0	Inf	8.31e-18	2.65e-14	2803	G-type lectin S-receptor-like serine/threonine-protein kinase At4g03230 OS=Arabidopsis thaliana GN=At4g03230 PE=3 SV=3
Cluster-24843.61937	396.788	0.505714	9.6158	8.13e-18	2.65e-14	1113	UDP-glucose iridoid glucosyltransferase OS=Catharanthus roseus GN=UGT76A2 PE=1 SV=1
Cluster-24843.14456	754.435	2.50868	8.2323	9.32e-18	2.84e-14	697	Transcription factor CPC OS=Arabidopsis thaliana GN=CPC PE=1 SV=1
Cluster-24843.146633	10.7782	2264.75	-7.7151	9.24e-18	2.84e-14	559	Cytokinin dehydrogenase 7 OS=Oryza sativa subsp. japonica GN=CKX7 PE=3 SV=1
Cluster-24843.19380	426.14	0.572351	9.5402	9.31e-18	2.84e-14	905	Ethylene-responsive transcription factor 14 OS=Arabidopsis thaliana GN=ERF14 PE=2 SV=1
Cluster-24843.112018	25.4005	4648.87	-7.5159	9.81e-18	2.95e-14	628	--
Cluster-24843.135183	4721.76	3.99224	10.208	9.94e-18	2.95e-14	471	Chlorophyll a-b binding protein 1, chloroplastic OS=Zea mays GN=CAB1 PE=3 SV=1
Cluster-24843.15237	276.223	0	Inf	1.03e-17	3.02e-14	2682	Subtilisin-like protease SBT1.7 OS=Arabidopsis thaliana GN=SBT1.7 PE=1 SV=1
Cluster-24843.20192	1482.2	6.68793	7.792	1.06e-17	3.06e-14	1208	Ethylene-responsive transcription factor ERF098 OS=Arabidopsis thaliana GN=ERF098 PE=1 SV=1
Cluster-24843.104251	7.4889	1664.09	-7.7958	1.29e-17	3.68e-14	1008	--
Cluster-24843.96525	1.58593	663.887	-8.7095	1.3e-17	3.68e-14	731	--
Cluster-24843.48355	1702.89	8.24905	7.6895	1.36e-17	3.8e-14	627	--
Cluster-24843.135312	917.741	3.71752	7.9476	1.63e-17	4.45e-14	692	Protein TIFY 10A OS=Arabidopsis thaliana GN=TIFY10A PE=1 SV=1
Cluster-24843.64581	565.356	1.67254	8.401	1.63e-17	4.45e-14	792	--
Cluster-24843.123967	1795.53	9.49398	7.5632	1.82e-17	4.89e-14	694	Linoleate 9S-lipoxygenase OS=Lens culinaris GN=LOX1.1 PE=2 SV=1
Cluster-24843.130887	7897.95	45.9334	7.4258	1.85e-17	4.91e-14	1764	Sedoheptulose-1,7-bisphosphatase, chloroplastic OS=Arabidopsis thaliana GN=At3g55800 PE=2 SV=1
Cluster-24843.197049	1094.4	1.26428	9.7576	1.87e-17	4.92e-14	1660	--
Cluster-24843.151757	4123.34	23.2051	7.4732	2.1e-17	5.46e-14	2972	Glutamyl-tRNA reductase 1, chloroplastic OS=Cucumis sativus GN=HEMA1 PE=2 SV=1
Cluster-24843.167454	1270.88	5.96215	7.7358	2.16e-17	5.54e-14	820	MLP-like protein 43 OS=Arabidopsis thaliana GN=MLP43 PE=1 SV=1
Cluster-24843.38310	0	345.284	#NAME?	2.24e-17	5.7e-14	1635	ATP-dependent DNA helicase PIF1 OS=Homo sapiens GN=PIF1 PE=1 SV=2
Cluster-24843.12374	366.677	0.539032	9.4099	2.55e-17	6.4e-14	1572	Phosphoglycerate mutase-like protein AT74 OS=Arabidopsis thaliana GN=At3g05170 PE=2 SV=1
Cluster-24843.139295	1033.9	4.53153	7.8339	2.77e-17	6.87e-14	2175	Uncharacterized protein C24B11.05 OS=Schizosaccharomyces pombe (strain 972 / ATCC 24843) GN=SPAC24B11.05 PE=3 SV=1
Cluster-24843.184171	10.1588	1969.97	-7.5993	2.87e-17	6.99e-14	2202	Cytokinin dehydrogenase 3 OS=Arabidopsis thaliana GN=CKX3 PE=1 SV=1
Cluster-24843.38429	2.07601	683.271	-8.3625	2.88e-17	6.99e-14	1650	--
Cluster-24843.40742	2142.79	6.15903	8.4426	3.12e-17	7.49e-14	1285	Transcription factor bHLH35 OS=Arabidopsis thaliana GN=BHLH35 PE=2 SV=1
Cluster-24843.158175	301.634	0.252857	10.22	3.18e-17	7.55e-14	1638	Root phototropism protein 3 OS=Arabidopsis thaliana GN=RPT3 PE=1 SV=2
Cluster-24843.144555	9.2297	1765.05	-7.5792	3.33e-17	7.84e-14	2017	Inducible nitrate reductase [NADH] 2 OS=Glycine max GN=INR2 PE=2 SV=1
Cluster-24843.58410	242.143	0	Inf	3.52e-17	8.2e-14	1677	--
Cluster-24843.135575	7191.03	46.0078	7.2882	3.6e-17	8.3e-14	1062	Protein PHLOEM PROTEIN 2-LIKE A9 OS=Arabidopsis thaliana GN=PP2A9 PE=2 SV=1
Cluster-24843.118101	5462.42	34.0303	7.3266	3.69e-17	8.41e-14	2138	Aspartic proteinase PCS1 OS=Arabidopsis thaliana GN=PCS1 PE=2 SV=1
Cluster-24843.198217	401.174	0.791889	8.9847	3.83e-17	8.56e-14	2339	Sulfate transporter 2.1 OS=Arabidopsis thaliana GN=SULTR2;1 PE=2 SV=1
Cluster-24843.81103	2205.67	12.6269	7.4486	3.83e-17	8.56e-14	793	MLP-like protein 43 OS=Arabidopsis thaliana GN=MLP43 PE=1 SV=1
Cluster-24843.16696	309.972	0.274981	10.139	3.91e-17	8.66e-14	1374	Mitogen-activated protein kinase kinase kinase 2 OS=Arabidopsis thaliana GN=ANP2 PE=2 SV=1
Cluster-24843.136090	3812.58	23.5915	7.3364	4.21e-17	9.22e-14	2329	Aspartic proteinase PCS1 OS=Arabidopsis thaliana GN=PCS1 PE=2 SV=1
Cluster-24843.19414	1142.31	5.63172	7.6642	4.49e-17	9.74e-14	3317	Receptor-like protein kinase HSL1 OS=Arabidopsis thaliana GN=HSL1 PE=2 SV=1
Cluster-24843.30494	1522.98	4.81745	8.3044	4.64e-17	9.97e-14	1652	Acid beta-fructofuranosidase OS=Vicia faba GN=VCINV PE=2 SV=1
Cluster-24843.189172	2891.01	17.3996	7.3764	4.8e-17	1.02e-13	2134	Isocitrate lyase 2 (Fragment) OS=Glycine max GN=ICL2 PE=2 SV=1
Cluster-24843.25592	1091.91	5.64239	7.5963	5.11e-17	1.08e-13	584	--
Cluster-24843.122239	4334.8	27.571	7.2967	5.34e-17	1.12e-13	1476	Embryonic abundant protein USP92 OS=Vicia faba PE=2 SV=1
Cluster-24843.79896	294.275	0.252857	10.185	5.43e-17	1.13e-13	1242	Hyoscyamine 6-dioxygenase OS=Hyoscyamus niger GN=H6H PE=1 SV=1
Cluster-24843.172168	8433.32	12.9698	9.3448	5.86e-17	1.2e-13	1304	Bidirectional sugar transporter SWEET13 OS=Oryza sativa subsp. japonica GN=SWEET13 PE=2 SV=1
Cluster-24843.130217	0	314.356	#NAME?	5.93e-17	1.21e-13	2223	Putative E3 ubiquitin-protein ligase XBAT31 OS=Arabidopsis thaliana GN=XBAT31 PE=2 SV=1
Cluster-24843.146505	1.6506	570.577	-8.4333	6.9e-17	1.39e-13	1627	--
Cluster-24843.16245	554.147	2.25582	7.9405	8.29e-17	1.66e-13	1543	Protein ECERIFERUM 26-like OS=Arabidopsis thaliana GN=CER26L PE=2 SV=1
Cluster-24843.43874	403.296	1.07806	8.5473	9.04e-17	1.79e-13	1122	Transcription factor TCP5 OS=Arabidopsis thaliana GN=TCP5 PE=2 SV=1
Cluster-24843.28108	369.679	0.825208	8.8073	9.55e-17	1.87e-13	1355	Alpha carbonic anhydrase 1, chloroplastic OS=Arabidopsis thaliana GN=ACA1 PE=1 SV=2
Cluster-24843.161355	227.874	0	Inf	1.01e-16	1.96e-13	1040	Lipid transfer protein EARLI 1 OS=Arabidopsis thaliana GN=EARLI1 PE=1 SV=1
Cluster-24843.131572	4.08736	887.084	-7.7618	1.03e-16	1.99e-13	728	--
Cluster-24843.102279	8910.92	64.037	7.1205	1.08e-16	2.05e-13	545	Metallothionein-like protein type 3 OS=Musa acuminata PE=3 SV=1
Cluster-24843.116396	26460.8	193.844	7.0928	1.08e-16	2.05e-13	3007	Retrovirus-related Pol polyprotein from transposon TNT 1-94 OS=Nicotiana tabacum PE=2 SV=1
Cluster-24843.115405	14.9575	2304.65	-7.2675	1.11e-16	2.08e-13	650	Nitrate reductase [NADH] OS=Lotus japonicus GN=NIA PE=3 SV=1
Cluster-24843.129570	2006.63	7.57977	8.0484	1.12e-16	2.08e-13	634	--
Cluster-24843.72617	276.766	0.274981	9.9751	1.11e-16	2.08e-13	521	--
Cluster-24843.88391	482.206	1.62803	8.2104	1.17e-16	2.14e-13	1433	Protein indeterminate-domain 5, chloroplastic OS=Arabidopsis thaliana GN=IDD5 PE=1 SV=1
Cluster-24843.116541	1.22519	483.737	-8.6251	1.2e-16	2.18e-13	414	--
Cluster-24843.196830	798.84	3.95945	7.6565	1.21e-16	2.19e-13	2454	Putative glucose-6-phosphate 1-epimerase OS=Cenchrus ciliaris PE=2 SV=1
Cluster-24843.123232	49.8513	6777.89	-7.0871	1.24e-16	2.22e-13	1614	Nitrate reductase [NADH] 2 OS=Phaseolus vulgaris GN=NIA2 PE=3 SV=1
Cluster-24843.130754	2.5252	698.806	-8.1123	1.37e-16	2.43e-13	2382	T-complex protein 1 subunit alpha OS=Arabidopsis thaliana GN=CCT1 PE=1 SV=1
Cluster-24843.80068	8.89793	1485.39	-7.3832	1.38e-16	2.43e-13	939	Protein RSI-1 OS=Solanum lycopersicum GN=RSI-1 PE=2 SV=1
Cluster-24843.108599	44.5201	6158.28	-7.1119	1.39e-16	2.43e-13	781	Protein RSI-1 OS=Solanum lycopersicum GN=RSI-1 PE=2 SV=1
Cluster-24843.146116	305.524	0.572351	9.0602	1.45e-16	2.51e-13	1796	Protein ZINC INDUCED FACILITATOR-LIKE 1 OS=Arabidopsis thaliana GN=ZIFL1 PE=2 SV=1
Cluster-24843.179469	0	291.615	#NAME?	1.51e-16	2.61e-13	2516	BRCA1-associated RING domain protein 1 OS=Arabidopsis thaliana GN=BARD1 PE=1 SV=1
Cluster-24843.109445	0.399889	356.504	-9.8001	1.55e-16	2.65e-13	694	Isoliquiritigenin 2'-O-methyltransferase OS=Medicago sativa PE=1 SV=1
Cluster-24843.168922	218.552	0	Inf	1.59e-16	2.71e-13	1731	Probable magnesium transporter NIPA6 OS=Arabidopsis thaliana GN=At2g21120 PE=2 SV=1
Cluster-24843.132651	57.0184	7575.01	-7.0537	1.61e-16	2.71e-13	5151	Protein argonaute 1 OS=Arabidopsis thaliana GN=AGO1 PE=1 SV=1
Cluster-24843.121331	13686.4	104.449	7.0338	1.66e-16	2.77e-13	1605	Hydroquinone glucosyltransferase OS=Rauvolfia serpentina GN=AS PE=1 SV=1
Cluster-24843.86017	744.579	3.88332	7.583	1.77e-16	2.93e-13	1945	Phototropin-1 OS=Arabidopsis thaliana GN=PHOT1 PE=1 SV=1
Cluster-24843.87696	1023.97	4.0594	7.9787	1.78e-16	2.93e-13	933	Uncharacterized protein At1g76070 OS=Arabidopsis thaliana GN=At1g76070 PE=1 SV=1
Cluster-24843.100152	21.16	3039.22	-7.1662	1.8e-16	2.94e-13	1599	Basic 7S globulin OS=Glycine max GN=BG PE=1 SV=2
Cluster-24843.94225	336.045	0.80282	8.7094	1.82e-16	2.95e-13	1016	Stem 28 kDa glycoprotein OS=Glycine max GN=VSPA PE=2 SV=1
Cluster-24843.108940	0	284.677	#NAME?	1.89e-16	3.04e-13	4701	Phosphoglycerate mutase-like protein 1 OS=Arabidopsis thaliana GN=At5g64460 PE=2 SV=1
Cluster-24843.65373	0	284.194	#NAME?	1.99e-16	3.19e-13	3690	BTB/POZ domain-containing protein NPY2 OS=Arabidopsis thaliana GN=NPY2 PE=2 SV=1
Cluster-24843.179265	2075.45	14.1028	7.2013	2.02e-16	3.21e-13	1156	Protein YLS9 OS=Arabidopsis thaliana GN=YLS9 PE=2 SV=1
Cluster-24843.19042	300.04	0.561157	9.0625	2.06e-16	3.25e-13	855	LOB domain-containing protein 21 OS=Arabidopsis thaliana GN=LBD21 PE=2 SV=1
Cluster-24843.129569	2188.57	7.1407	8.2597	2.1e-16	3.29e-13	614	--
Cluster-24843.139552	2.73283	667.314	-7.9318	2.21e-16	3.45e-13	2495	--
Cluster-24843.108043	252.953	0	Inf	2.48e-16	3.84e-13	1405	--
Cluster-24843.50184	516.319	1.04475	8.949	2.65e-16	4.07e-13	1183	Protein RAFTIN 1A OS=Triticum aestivum GN=RAFTIN1A PE=1 SV=1
Cluster-24843.120719	4.52639	849.079	-7.5514	2.75e-16	4.19e-13	1715	--
Cluster-24843.122639	3.80316	797.458	-7.7121	2.85e-16	4.32e-13	1303	Metal-nicotianamine transporter YSL3 OS=Arabidopsis thaliana GN=YSL3 PE=2 SV=1
Cluster-24843.54605	287.257	0.539032	9.0578	2.95e-16	4.42e-13	814	Geraniol 8-hydroxylase OS=Catharanthus roseus GN=CYP76B6 PE=1 SV=1
Cluster-24843.94117	8.50994	1331.98	-7.2902	2.95e-16	4.42e-13	720	--
Cluster-24843.107843	370.25	1.04475	8.4692	3.12e-16	4.63e-13	1062	Expansin-like B1 OS=Arabidopsis thaliana GN=EXLB1 PE=2 SV=2
Cluster-24843.151469	4064.38	31.8994	6.9934	3.61e-16	5.33e-13	2361	Transcription activator GLK1 OS=Arabidopsis thaliana GN=GLK1 PE=1 SV=2
Cluster-24843.133061	8945.4	72.5805	6.9454	3.8e-16	5.57e-13	658	Photosystem I subunit O OS=Arabidopsis thaliana GN=PSAO PE=1 SV=1
Cluster-24843.103166	203.133	0	Inf	3.97e-16	5.78e-13	795	Serine/threonine-protein kinase SAPK2 OS=Oryza sativa subsp. indica GN=SAPK2 PE=2 SV=2
Cluster-24843.123936	0.799779	378.106	-8.885	4.16e-16	6.02e-13	1293	Zinc transporter 2 OS=Arabidopsis thaliana GN=ZIP2 PE=2 SV=1
Cluster-24843.160141	481.695	2.19985	7.7746	4.24e-16	6.1e-13	4490	Protein TSS OS=Arabidopsis thaliana GN=TSS PE=1 SV=1
Cluster-24843.125432	1075.72	7.20707	7.2217	4.31e-16	6.16e-13	901	Alpha-mannosidase OS=Canavalia ensiformis PE=1 SV=1
Cluster-24843.121449	36.4612	4424.41	-6.923	4.36e-16	6.18e-13	1238	Nitrate reductase [NADH] OS=Lotus japonicus GN=NIA PE=3 SV=1
Cluster-24843.59122	194.991	0	Inf	4.79e-16	6.76e-13	3657	--
Cluster-24843.21946	438.301	1.77	7.952	4.86e-16	6.82e-13	1674	WAT1-related protein At1g25270 OS=Arabidopsis thaliana GN=At1g25270 PE=2 SV=1
Cluster-24843.54152	1822.22	5.88458	8.2745	5.39e-16	7.48e-13	2768	Phospholipase A1-Igamma2, chloroplastic OS=Arabidopsis thaliana GN=At2g30550 PE=1 SV=2
Cluster-24843.94803	0	259.842	#NAME?	5.4e-16	7.48e-13	1511	KRR1 small subunit processome component homolog OS=Schizosaccharomyces pombe (strain 972 / ATCC 24843) GN=mis3 PE=3 SV=1
Cluster-24843.104050	382.279	1.43088	8.0616	5.58e-16	7.69e-13	3735	--
Cluster-24843.103837	2250.94	17.4435	7.0117	6.07e-16	8.3e-13	685	Root phototropism protein 2 OS=Arabidopsis thaliana GN=RPT2 PE=1 SV=2
Cluster-24843.19283	194.706	0	Inf	6.22e-16	8.46e-13	3025	G-type lectin S-receptor-like serine/threonine-protein kinase At4g03230 OS=Arabidopsis thaliana GN=At4g03230 PE=3 SV=3
Cluster-24843.142329	0	254.896	#NAME?	6.35e-16	8.58e-13	969	--
Cluster-24843.48027	2006.31	14.9342	7.0698	6.55e-16	8.81e-13	1178	Protein YLS9 OS=Arabidopsis thaliana GN=YLS9 PE=2 SV=1
Cluster-24843.176080	1.19967	414.119	-8.4313	6.6e-16	8.82e-13	1596	Uncharacterized oxidoreductase At4g09670 OS=Arabidopsis thaliana GN=At4g09670 PE=1 SV=1
Cluster-24843.21304	1884.5	14.9868	6.9744	6.93e-16	9.2e-13	984	Protein TIFY 5A OS=Arabidopsis thaliana GN=TIFY5A PE=1 SV=1
Cluster-24843.165585	1.08223	410.707	-8.568	7.22e-16	9.53e-13	1190	Endoglucanase 9 OS=Arabidopsis thaliana GN=CEL3 PE=1 SV=1
Cluster-24843.17358	192.051	0	Inf	7.37e-16	9.68e-13	2763	--
Cluster-24843.18471	1011.43	6.94052	7.1871	7.78e-16	1.02e-12	1408	Glucose-1-phosphate adenylyltransferase large subunit 1, chloroplastic OS=Arabidopsis thaliana GN=ADG2 PE=1 SV=3
Cluster-24843.165583	27.0119	3249.94	-6.9107	8.02e-16	1.04e-12	1108	Endoglucanase 9 OS=Arabidopsis thaliana GN=CEL3 PE=1 SV=1
Cluster-24843.11584	0	247.884	#NAME?	8.65e-16	1.12e-12	1350	Probable membrane-associated kinase regulator 4 OS=Arabidopsis thaliana GN=MAKR4 PE=3 SV=1
Cluster-24843.18307	297.73	0.814014	8.5147	8.76e-16	1.12e-12	1083	--
Cluster-24843.134576	1377.35	10.583	7.024	9.59e-16	1.22e-12	518	L-ascorbate oxidase OS=Cucumis sativus PE=1 SV=1
Cluster-24843.110201	515.745	2.59494	7.6348	9.69e-16	1.22e-12	2021	Phototropin-1 OS=Arabidopsis thaliana GN=PHOT1 PE=1 SV=1
Cluster-24843.84754	185.282	0	Inf	9.7e-16	1.22e-12	3121	Pectinesterase/pectinesterase inhibitor PPE8B OS=Prunus persica PE=2 SV=1
Cluster-24843.200324	184.628	0	Inf	9.95e-16	1.25e-12	1124	Lignin-forming anionic peroxidase OS=Nicotiana sylvestris PE=2 SV=1
Cluster-24843.119000	187.271	0	Inf	1.1e-15	1.36e-12	1424	ABC transporter G family member 22 OS=Arabidopsis thaliana GN=ABCG22 PE=1 SV=1
Cluster-24843.156732	348.8	1.30853	8.0583	1.09e-15	1.36e-12	389	Protein NRT1/ PTR FAMILY 1.2 OS=Arabidopsis thaliana GN=NPF1.2 PE=1 SV=1
Cluster-24843.134339	1724.76	14.2639	6.9179	1.13e-15	1.4e-12	636	Non-seed lectin OS=Pisum sativum PE=2 SV=2
Cluster-24843.125876	0.399889	314.957	-9.6213	1.18e-15	1.45e-12	449	--
Cluster-24843.122860	1509.67	11.8991	6.9872	1.2e-15	1.47e-12	218	--
Cluster-24843.74216	0	241.992	#NAME?	1.21e-15	1.47e-12	1655	Transcription factor GTE1 OS=Arabidopsis thaliana GN=GTE1 PE=2 SV=1
Cluster-24843.123961	2586.64	22.0773	6.8724	1.25e-15	1.5e-12	2646	Malate synthase, glyoxysomal (Fragment) OS=Glycine max PE=2 SV=1
Cluster-24843.148844	1163.96	8.92927	7.0263	1.27e-15	1.52e-12	2256	Benzyl alcohol O-benzoyltransferase OS=Nicotiana tabacum GN=HSR201 PE=1 SV=1
Cluster-24843.90735	395.437	0.758571	9.0259	1.31e-15	1.56e-12	1086	--
Cluster-24843.109501	641.746	4.09246	7.2929	1.34e-15	1.59e-12	662	Protein NRT1/ PTR FAMILY 3.1 OS=Arabidopsis thaliana GN=NPF3.1 PE=2 SV=1
Cluster-24843.20194	1026.85	7.86489	7.0286	1.34e-15	1.59e-12	1483	--
Cluster-24843.80142	3387.58	29.2655	6.8549	1.39e-15	1.63e-12	1055	E3 ubiquitin-protein ligase PUB22 OS=Arabidopsis thaliana GN=PUB22 PE=1 SV=1
Cluster-24843.71100	4.81057	766.534	-7.316	1.41e-15	1.65e-12	2448	Probable pectate lyase 12 OS=Arabidopsis thaliana GN=At3g53190 PE=2 SV=2
Cluster-24843.122549	17814.5	41.8038	8.7352	1.42e-15	1.65e-12	1851	Fructose-bisphosphate aldolase 1, chloroplastic (Fragment) OS=Pisum sativum PE=1 SV=1
Cluster-24843.118017	13920.2	133.473	6.7045	1.48e-15	1.7e-12	2226	Allene oxide synthase, chloroplastic OS=Linum usitatissimum GN=CYP74A PE=1 SV=1
Cluster-24843.90237	1129.86	8.40195	7.0712	1.47e-15	1.7e-12	559	E3 ubiquitin-protein ligase PUB23 OS=Arabidopsis thaliana GN=PUB23 PE=1 SV=1
Cluster-24843.185254	5.77711	846.708	-7.1954	1.58e-15	1.81e-12	1339	1-aminocyclopropane-1-carboxylate synthase 1 OS=Prunus mume GN=ACS1 PE=2 SV=1
Cluster-24843.132774	345.086	1.26428	8.0925	1.6e-15	1.81e-12	1044	Protein TIFY 10A OS=Arabidopsis thaliana GN=TIFY10A PE=1 SV=1
Cluster-24843.13870	287.702	0.758571	8.5671	1.6e-15	1.81e-12	1442	--
Cluster-24843.46755	282.763	0.858527	8.3635	1.69e-15	1.91e-12	1603	Calmodulin-like protein 1 OS=Arabidopsis thaliana GN=CML1 PE=2 SV=1
Cluster-24843.110924	23.2154	2692.69	-6.8578	1.8e-15	2.03e-12	1277	--
Cluster-24843.142309	564.926	3.56462	7.3082	1.86e-15	2.08e-12	694	Probable xyloglucan endotransglucosylase/hydrolase protein 25 OS=Arabidopsis thaliana GN=XTH25 PE=2 SV=2
Cluster-24843.116781	675.027	4.56406	7.2085	2.1e-15	2.34e-12	1656	--
Cluster-24843.187719	0.850823	328.583	-8.5932	2.12e-15	2.34e-12	814	--
Cluster-24843.117542	1052.41	8.87144	6.8903	2.24e-15	2.45e-12	4919	ATP-dependent RNA helicase DHX29 OS=Xenopus laevis GN=dhx29 PE=2 SV=1
Cluster-24843.58217	4.82247	736.595	-7.255	2.23e-15	2.45e-12	510	Auxin-responsive protein IAA30 OS=Arabidopsis thaliana GN=IAA30 PE=2 SV=1
Cluster-24843.196559	173.239	0	Inf	2.29e-15	2.49e-12	1143	Protein NRT1/ PTR FAMILY 2.13 OS=Arabidopsis thaliana GN=NPF2.13 PE=1 SV=1
Cluster-24843.41725	359.715	1.60564	7.8076	2.31e-15	2.51e-12	683	--
Cluster-24843.126495	11360.5	115.861	6.6155	2.35e-15	2.52e-12	1559	Chalcone synthase 8 OS=Medicago sativa GN=CHS8 PE=2 SV=1
Cluster-24843.14644	297.046	1.09993	8.0771	2.35e-15	2.52e-12	988	Wound-induced protein 1 OS=Solanum tuberosum GN=WUN1 PE=2 SV=1
Cluster-24843.17957	170.133	0	Inf	2.42e-15	2.59e-12	724	MLP-like protein 43 OS=Arabidopsis thaliana GN=MLP43 PE=1 SV=1
Cluster-24843.145684	789.942	5.89525	7.0661	2.44e-15	2.6e-12	2248	7-deoxyloganetin glucosyltransferase OS=Gardenia jasminoides GN=UGT85A24 PE=1 SV=1
Cluster-24843.115923	3521.83	34.1375	6.6888	2.57e-15	2.73e-12	1846	Omega-3 fatty acid desaturase, chloroplastic OS=Glycine max GN=FAD7 PE=2 SV=1
Cluster-24843.113437	4.15028	686.774	-7.3705	2.62e-15	2.77e-12	342	--
Cluster-24843.134710	34.1128	3585.85	-6.7159	2.73e-15	2.86e-12	2556	Inducible nitrate reductase [NADH] 2 OS=Glycine max GN=INR2 PE=2 SV=1
Cluster-24843.19803	1516.77	4.28987	8.4659	2.92e-15	3.06e-12	980	--
Cluster-24843.139491	1889.75	17.2579	6.7748	2.98e-15	3.09e-12	1086	Metallothionein-like protein type 3 OS=Musa acuminata PE=3 SV=1
Cluster-24843.151786	323.354	1.35305	7.9008	2.98e-15	3.09e-12	772	Serine/threonine-protein kinase SAPK2 OS=Oryza sativa subsp. indica GN=SAPK2 PE=2 SV=2
Cluster-24843.67022	689.144	0	Inf	3.03e-15	3.13e-12	1779	Transcription factor bHLH25 OS=Arabidopsis thaliana GN=BHLH25 PE=2 SV=2
Cluster-24843.187436	1.6506	401.607	-7.9266	3.07e-15	3.15e-12	1536	Serine/threonine-protein kinase At3g07070 OS=Arabidopsis thaliana GN=At3g07070 PE=2 SV=1
Cluster-24843.14167	412.349	2.20038	7.55	3.16e-15	3.21e-12	617	Protein translation factor SUI1 homolog OS=Oryza sativa subsp. japonica GN=GOS2 PE=3 SV=1
Cluster-24843.35959	1.27623	357.957	-8.1317	3.16e-15	3.21e-12	805	--
Cluster-24843.77540	2520.96	24.7448	6.6707	3.23e-15	3.27e-12	1102	Gibberellin 2-beta-dioxygenase 2 OS=Pisum sativum GN=GA2OX2 PE=2 SV=1
Cluster-24843.6966	2.01134	438.53	-7.7684	3.34e-15	3.37e-12	1318	Stem-specific protein TSJT1 OS=Nicotiana tabacum GN=TSJT1 PE=2 SV=1
Cluster-24843.92614	168.025	0	Inf	3.35e-15	3.37e-12	2283	Probable esterase KAI2 OS=Arabidopsis thaliana GN=KAI2 PE=1 SV=1
Cluster-24843.67274	0	220.648	#NAME?	3.37e-15	3.37e-12	1842	Endoglucanase 11 OS=Arabidopsis thaliana GN=At2g32990 PE=2 SV=1
Cluster-24843.152646	4721.34	49.3293	6.5806	3.41e-15	3.4e-12	707	Omega-3 fatty acid desaturase, chloroplastic OS=Glycine max GN=FAD7 PE=2 SV=1
Cluster-24843.197890	421.578	2.34209	7.4919	3.5e-15	3.46e-12	1226	--
Cluster-24843.198898	781.329	6.00666	7.0232	3.56e-15	3.51e-12	1214	Haloacid dehalogenase-like hydrolase domain-containing protein At3g48420 OS=Arabidopsis thaliana GN=At3g48420 PE=1 SV=1
Cluster-24843.148167	4.33239	668.6	-7.2698	3.63e-15	3.56e-12	766	--
Cluster-24843.15401	262.526	0.858527	8.2564	3.65e-15	3.56e-12	1120	Probable aquaporin NIP-type OS=Nicotiana alata PE=2 SV=1
Cluster-24843.176457	0	219.238	#NAME?	3.65e-15	3.56e-12	1806	--
Cluster-24843.47220	198.074	0.274981	9.4925	3.92e-15	3.8e-12	816	--
Cluster-24843.41641	2.87579	507.721	-7.4639	3.96e-15	3.82e-12	1046	AP2-like ethylene-responsive transcription factor PLT2 OS=Arabidopsis thaliana GN=PLT2 PE=2 SV=1
Cluster-24843.150168	3602.53	37.6469	6.5803	4.11e-15	3.95e-12	2128	Omega-3 fatty acid desaturase, chloroplastic OS=Glycine max GN=FAD7 PE=2 SV=1
Cluster-24843.123977	65.5179	6566.52	-6.6471	4.29e-15	4.09e-12	1204	Non-symbiotic hemoglobin 1 OS=Medicago sativa GN=MHB1 PE=2 SV=1
Cluster-24843.197736	217.997	0	Inf	4.28e-15	4.09e-12	1265	Mitogen-activated protein kinase kinase kinase YODA OS=Arabidopsis thaliana GN=YDA PE=1 SV=1
Cluster-24843.15390	462.964	3.03652	7.2523	4.65e-15	4.42e-12	770	--
Cluster-24843.165588	17.5746	1838.33	-6.7088	4.97e-15	4.69e-12	729	Endoglucanase 3 OS=Arabidopsis thaliana GN=CEL5 PE=2 SV=2
Cluster-24843.56750	528.198	2.43111	7.7633	5.08e-15	4.78e-12	1070	WAT1-related protein At4g08300 OS=Arabidopsis thaliana GN=At4g08300 PE=2 SV=1
Cluster-24843.147139	196.523	0.274981	9.4811	5.19e-15	4.87e-12	511	Alpha-galactosidase OS=Cyamopsis tetragonoloba PE=1 SV=1
Cluster-24843.21947	970.883	8.72316	6.7983	5.27e-15	4.91e-12	1636	WAT1-related protein At1g25270 OS=Arabidopsis thaliana GN=At1g25270 PE=2 SV=1
Cluster-24843.42465	0.399889	260.797	-9.3491	5.28e-15	4.91e-12	2169	--
Cluster-24843.189111	1225.13	11.1086	6.7851	5.88e-15	5.44e-12	828	Probable F-box protein At4g22030 OS=Arabidopsis thaliana GN=At4g22030 PE=4 SV=1
Cluster-24843.45333	196.08	0.274981	9.4779	5.98e-15	5.52e-12	3001	Linoleate 9S-lipoxygenase 5, chloroplastic OS=Arabidopsis thaliana GN=LOX5 PE=2 SV=2
Cluster-24843.47856	898.324	8.1404	6.786	6.23e-15	5.72e-12	613	--
Cluster-24843.113084	13.2167	1402.03	-6.729	6.33e-15	5.78e-12	1022	--
Cluster-24843.174206	782.561	6.54569	6.9015	6.35e-15	5.78e-12	1768	Protein TSS OS=Arabidopsis thaliana GN=TSS PE=1 SV=1
Cluster-24843.188543	0.850823	295.435	-8.4398	6.38e-15	5.79e-12	2410	Probably inactive receptor-like protein kinase At2g46850 OS=Arabidopsis thaliana GN=At2g46850 PE=3 SV=1
Cluster-24843.100620	278.094	1.0778	8.0113	6.75e-15	6.09e-12	1213	Alpha-galactosidase OS=Cyamopsis tetragonoloba PE=1 SV=1
Cluster-24843.185320	332.373	1.65015	7.6541	6.77e-15	6.09e-12	2078	Chloride channel protein CLC-a OS=Arabidopsis thaliana GN=CLC-A PE=1 SV=2
Cluster-24843.134984	922.311	8.11881	6.8278	6.93e-15	6.21e-12	1033	E3 ubiquitin-protein ligase PUB22 OS=Arabidopsis thaliana GN=PUB22 PE=1 SV=1
Cluster-24843.118586	215.958	0.572351	8.5596	7.17e-15	6.4e-12	1416	Leucoanthocyanidin dioxygenase OS=Malus domestica GN=ANS PE=2 SV=1
Cluster-24843.40528	0	205.24	#NAME?	7.24e-15	6.44e-12	891	AP2-like ethylene-responsive transcription factor PLT1 OS=Arabidopsis thaliana GN=PLT1 PE=2 SV=1
Cluster-24843.112014	3.19739	512.328	-7.324	8.01e-15	7.07e-12	659	--
Cluster-24843.17929	402.956	2.46417	7.3534	8.08e-15	7.07e-12	1368	Copper transport protein CCH OS=Arabidopsis thaliana GN=CCH PE=1 SV=1
Cluster-24843.19770	344.833	1.92487	7.485	8.06e-15	7.07e-12	807	Amino acid permease 2 OS=Arabidopsis thaliana GN=AAP2 PE=1 SV=1
Cluster-24843.45060	303.618	1.31973	7.8459	8.02e-15	7.07e-12	1788	--
Cluster-24843.198144	447.045	2.88112	7.2776	8.21e-15	7.16e-12	2570	--
Cluster-24843.119302	374.247	2.21131	7.4029	8.53e-15	7.41e-12	462	MLP-like protein 34 OS=Arabidopsis thaliana GN=MLP34 PE=2 SV=1
Cluster-24843.19151	544.66	3.92586	7.1162	8.69e-15	7.51e-12	920	Axial regulator YABBY 5 OS=Arabidopsis thaliana GN=YAB5 PE=1 SV=1
Cluster-24843.156707	130.213	10991	-6.3993	9.03e-15	7.79e-12	759	--
Cluster-24843.110630	5.60862	714.782	-6.9937	9.25e-15	7.94e-12	1280	Plant cysteine oxidase 2 OS=Arabidopsis thaliana GN=PCO2 PE=1 SV=1
Cluster-24843.128671	416.454	2.78392	7.2249	9.72e-15	8.31e-12	722	Protein NRT1/ PTR FAMILY 3.1 OS=Arabidopsis thaliana GN=NPF3.1 PE=2 SV=1
Cluster-24843.45335	636.467	5.23637	6.9254	1.01e-14	8.58e-12	1101	Probable calcium-binding protein CML29 OS=Oryza sativa subsp. japonica GN=CML29 PE=2 SV=1
Cluster-24843.177845	451.848	1.51714	8.2183	1.03e-14	8.75e-12	3015	--
Cluster-24843.112015	19.4584	1840.58	-6.5636	1.06e-14	8.93e-12	501	--
Cluster-24843.30062	464.082	3.3003	7.1356	1.07e-14	9e-12	2187	Receptor protein kinase CLAVATA1 OS=Arabidopsis thaliana GN=CLV1 PE=1 SV=3
Cluster-24843.63061	0	199.227	#NAME?	1.07e-14	9e-12	1259	Probable galacturonosyltransferase-like 1 OS=Arabidopsis thaliana GN=GATL1 PE=2 SV=1
Cluster-24843.74265	237.28	0.791889	8.2271	1.09e-14	9.12e-12	1711	Coumaroyl-CoA:anthocyanidin 3-O-glucoside-6''-O-coumaroyltransferase 1 OS=Arabidopsis thaliana GN=3AT1 PE=1 SV=1
Cluster-24843.14645	235.148	0.791889	8.2141	1.11e-14	9.23e-12	1049	Wound-induced protein 1 OS=Solanum tuberosum GN=WUN1 PE=2 SV=1
Cluster-24843.142343	5505.46	63.5269	6.4374	1.12e-14	9.28e-12	780	--
Cluster-24843.98766	460.681	3.20061	7.1693	1.13e-14	9.33e-12	480	Glutamyl-tRNA reductase 1, chloroplastic OS=Cucumis sativus GN=HEMA1 PE=2 SV=1
Cluster-24843.198110	633.496	5.38953	6.877	1.14e-14	9.38e-12	1903	Geraniol 8-hydroxylase OS=Catharanthus roseus GN=CYP76B6 PE=1 SV=1
Cluster-24843.16586	149.77	0	Inf	1.2e-14	9.81e-12	2036	Protein DA1-related 2 OS=Arabidopsis thaliana GN=DAR2 PE=2 SV=1
Cluster-24843.70525	3185.99	35.0376	6.5067	1.36e-14	1.12e-11	1947	Plasma membrane ATPase 4 OS=Nicotiana plumbaginifolia GN=PMA4 PE=2 SV=1
Cluster-24843.112909	0	194.923	#NAME?	1.4e-14	1.14e-11	3587	Elongation factor 1-gamma 1 OS=Oryza sativa subsp. japonica GN=Os02g0220600 PE=2 SV=1
Cluster-24843.20580	4001.07	46.0884	6.4398	1.4e-14	1.14e-11	2398	MATE efflux family protein 5 OS=Arabidopsis thaliana GN=DTXL1 PE=3 SV=1
Cluster-24843.59646	854.239	8.14831	6.712	1.41e-14	1.14e-11	1109	Dirigent protein 2 OS=Arabidopsis thaliana GN=DIR2 PE=2 SV=1
Cluster-24843.17065	376.905	2.44231	7.2698	1.43e-14	1.15e-11	593	--
Cluster-24843.47446	150.143	0	Inf	1.47e-14	1.18e-11	1180	Putative fucosyltransferase 10 OS=Arabidopsis thaliana GN=FUT10 PE=2 SV=2
Cluster-24843.112881	816.792	7.46809	6.7731	1.49e-14	1.19e-11	1773	Beta-amyrin 11-oxidase OS=Glycyrrhiza uralensis GN=CYP88D6 PE=1 SV=1
Cluster-24843.41534	149.836	12539.7	-6.387	1.54e-14	1.23e-11	2323	1-aminocyclopropane-1-carboxylate synthase 3 OS=Solanum lycopersicum GN=ACS3 PE=1 SV=1
Cluster-24843.45877	149.032	0	Inf	1.57e-14	1.25e-11	1133	Probable LRR receptor-like serine/threonine-protein kinase At4g29180 OS=Arabidopsis thaliana GN=At4g29180 PE=2 SV=2
Cluster-24843.124356	6018.88	71.2904	6.3996	1.61e-14	1.28e-11	1858	Chlorophyll a-b binding protein 7, chloroplastic OS=Solanum lycopersicum GN=CAB7 PE=3 SV=1
Cluster-24843.19116	2643.75	30.6168	6.4321	1.67e-14	1.32e-11	1523	GDSL esterase/lipase APG OS=Arabidopsis thaliana GN=APG PE=1 SV=1
Cluster-24843.156272	948.083	9.91158	6.5798	1.74e-14	1.37e-11	1836	Beta-glucosidase 40 OS=Arabidopsis thaliana GN=BGLU40 PE=2 SV=1
Cluster-24843.126273	531.887	2.39753	7.7934	1.77e-14	1.39e-11	416	Patatin-like protein 2 OS=Arabidopsis thaliana GN=PLP2 PE=1 SV=1
Cluster-24843.21306	225.617	0.758571	8.2164	1.87e-14	1.46e-11	722	Protein TIFY 5A OS=Arabidopsis thaliana GN=TIFY5A PE=1 SV=1
Cluster-24843.130639	246.411	1.11138	7.7926	1.96e-14	1.53e-11	617	21 kDa protein OS=Daucus carota PE=2 SV=1
Cluster-24843.127134	16.6081	2400	-7.175	1.97e-14	1.53e-11	2384	40S ribosomal protein S3a OS=Cicer arietinum PE=2 SV=1
Cluster-24843.149525	6154.14	14.1759	8.762	2.01e-14	1.56e-11	2987	Carbonic anhydrase, chloroplastic OS=Pisum sativum PE=1 SV=1
Cluster-24843.124386	1140.21	12.1413	6.5532	2.05e-14	1.58e-11	644	Nodule lectin OS=Pisum sativum GN=NLEC1 PE=1 SV=1
Cluster-24843.110605	2924.6	34.2205	6.4172	2.1e-14	1.61e-11	1917	L-ascorbate oxidase OS=Nicotiana tabacum GN=AAO PE=2 SV=1
Cluster-24843.199560	300.912	1.71705	7.4533	2.16e-14	1.65e-11	849	--
Cluster-24843.102175	2240.88	26.1218	6.4227	2.29e-14	1.74e-11	739	Basic 7S globulin 2 OS=Glycine max PE=1 SV=1
Cluster-24843.125088	33.1106	2765.99	-6.3844	2.29e-14	1.74e-11	2038	Inorganic phosphate transporter 1-4 OS=Arabidopsis thaliana GN=PHT1-4 PE=1 SV=1
Cluster-24843.185283	3.19911	466.192	-7.1871	2.28e-14	1.74e-11	2547	Adenine/guanine permease AZG1 OS=Arabidopsis thaliana GN=AZG1 PE=2 SV=1
Cluster-24843.35756	0.721486	261.532	-8.5018	2.44e-14	1.84e-11	858	--
Cluster-24843.41498	5.69881	645.336	-6.8232	2.44e-14	1.84e-11	1770	WUSCHEL-related homeobox 5 OS=Arabidopsis thaliana GN=WOX5 PE=2 SV=1
Cluster-24843.19913	1529.48	17.4017	6.4577	2.46e-14	1.85e-11	1491	Ethylene-responsive transcription factor ERF061 OS=Arabidopsis thaliana GN=ERF061 PE=2 SV=1
Cluster-24843.124400	458.198	3.67274	6.963	2.49e-14	1.86e-11	1323	pEARLI1-like lipid transfer protein 1 OS=Arabidopsis thaliana GN=AZI1 PE=1 SV=1
Cluster-24843.43873	168.452	0.286176	9.2012	2.55e-14	1.9e-11	616	Transcription factor TCP13 OS=Arabidopsis thaliana GN=TCP13 PE=1 SV=1
Cluster-24843.102503	609.817	3.95945	7.2669	2.58e-14	1.92e-11	488	Dirigent protein 1 OS=Arabidopsis thaliana GN=DIR1 PE=2 SV=1
Cluster-24843.145387	41.4077	3447.69	-6.3796	2.59e-14	1.92e-11	2859	Pentatricopeptide repeat-containing protein At1g08070, chloroplastic OS=Arabidopsis thaliana GN=PCMP-H12 PE=2 SV=1
Cluster-24843.47884	3585.85	44.3355	6.3377	2.63e-14	1.94e-11	851	--
Cluster-24843.19099	572.71	5.23663	6.773	2.88e-14	2.12e-11	1608	--
Cluster-24843.44371	1491.15	4.49848	8.3728	2.89e-14	2.12e-11	1683	Zinc finger protein CONSTANS-LIKE 16 OS=Arabidopsis thaliana GN=COL16 PE=2 SV=2
Cluster-24843.134926	868.086	9.28708	6.5465	3.01e-14	2.2e-11	1866	Phototropin-1 OS=Arabidopsis thaliana GN=PHOT1 PE=1 SV=1
Cluster-24843.114375	1606.87	1.33092	10.238	3.03e-14	2.21e-11	565	Chlorophyll a-b binding protein 2, chloroplastic OS=Oryza sativa subsp. japonica GN=CAB2R PE=2 SV=2
Cluster-24843.70134	244.858	1.11138	7.7834	3.04e-14	2.21e-11	1215	--
Cluster-24843.31029	0.425412	221.811	-9.0263	3.08e-14	2.22e-11	2377	Adenine/guanine permease AZG2 OS=Arabidopsis thaliana GN=AZG2 PE=2 SV=1
Cluster-24843.57453	638.727	6.10438	6.7092	3.07e-14	2.22e-11	691	--
Cluster-24843.15840	570.795	5.39032	6.7265	3.38e-14	2.43e-11	1210	Protein LURP-one-related 5 OS=Arabidopsis thaliana GN=At1g80120 PE=1 SV=1
Cluster-24843.159802	238.347	1.01143	7.8805	3.57e-14	2.54e-11	1732	21.7 kDa class VI heat shock protein OS=Arabidopsis thaliana GN=HSP21.7 PE=2 SV=1
Cluster-24843.187745	2.42486	386.051	-7.3147	3.56e-14	2.54e-11	1423	Adenine/guanine permease AZG1 OS=Arabidopsis thaliana GN=AZG1 PE=2 SV=1
Cluster-24843.90118	139.273	0	Inf	3.56e-14	2.54e-11	1407	Cytokinin riboside 5'-monophosphate phosphoribohydrolase LOG1 OS=Arabidopsis thaliana GN=LOG1 PE=1 SV=1
Cluster-24843.51137	8471.74	19.8849	8.7348	3.86e-14	2.74e-11	2646	Acid beta-fructofuranosidase OS=Vicia faba GN=VCINV PE=2 SV=1
Cluster-24843.18072	297.846	1.86969	7.3156	3.89e-14	2.75e-11	391	--
Cluster-24843.63185	138.24	0	Inf	4.07e-14	2.87e-11	2274	Aluminum-activated malate transporter 13 OS=Arabidopsis thaliana GN=ALMT13 PE=2 SV=1
Cluster-24843.45357	654.634	6.34578	6.6887	4.09e-14	2.87e-11	1200	Ubiquitin-conjugating enzyme E2 28 OS=Arabidopsis thaliana GN=UBC28 PE=2 SV=1
Cluster-24843.145640	0	176.195	#NAME?	4.2e-14	2.94e-11	3046	Sucrose transport protein SUC4 OS=Arabidopsis thaliana GN=SUC4 PE=1 SV=2
Cluster-24843.67389	0.360743	214.885	-9.2184	4.2e-14	2.94e-11	2575	AP2-like ethylene-responsive transcription factor BBM1 OS=Brassica napus GN=BBM1 PE=2 SV=1
Cluster-24843.110220	55.6318	4214.41	-6.2433	4.43e-14	3.09e-11	1367	Indole-3-acetic acid-amido synthetase GH3.3 OS=Arabidopsis thaliana GN=GH3.3 PE=1 SV=1
Cluster-24843.11143	235.511	1.12231	7.7132	4.5e-14	3.13e-11	1247	Peroxidase 25 OS=Arabidopsis thaliana GN=PER25 PE=2 SV=2
Cluster-24843.79210	0.399889	257.921	-9.3331	4.57e-14	3.16e-11	1018	Putative expansin-B2 OS=Arabidopsis thaliana GN=EXPB2 PE=3 SV=2
Cluster-24843.168715	547.539	5.42364	6.6576	4.6e-14	3.17e-11	842	--
Cluster-24843.94647	273.539	1.53927	7.4734	5.03e-14	3.46e-11	929	--
Cluster-24843.134577	4283.64	56.7578	6.2379	5.25e-14	3.6e-11	1543	L-ascorbate oxidase OS=Cucumis sativus PE=1 SV=1
Cluster-24843.139204	1527.28	18.5336	6.3647	5.36e-14	3.67e-11	607	ATPase 5, plasma membrane-type OS=Arabidopsis thaliana GN=AHA5 PE=3 SV=3
Cluster-24843.9795	132.983	0	Inf	5.45e-14	3.72e-11	768	--
Cluster-24843.61620	524.058	5.2369	6.6449	5.81e-14	3.95e-11	1605	--
Cluster-24843.176441	527.34	5.33738	6.6265	5.88e-14	3.99e-11	1240	(-)-isopiperitenol/(-)-carveol dehydrogenase, mitochondrial OS=Mentha piperita PE=1 SV=1
Cluster-24843.55701	228.1	1.089	7.7105	6e-14	4.06e-11	1007	Peroxidase 47 OS=Arabidopsis thaliana GN=PER47 PE=2 SV=2
Cluster-24843.95099	7166.72	101.454	6.1424	6.13e-14	4.13e-11	4227	Probable LRR receptor-like serine/threonine-protein kinase At2g16250 OS=Arabidopsis thaliana GN=At2g16250 PE=2 SV=1
Cluster-24843.158625	167.882	0	Inf	6.19e-14	4.16e-11	1233	Probable receptor-like protein kinase At1g67000 OS=Arabidopsis thaliana GN=At1g67000 PE=2 SV=2
Cluster-24843.70199	557.71	5.80898	6.5851	6.26e-14	4.2e-11	2223	Omega-3 fatty acid desaturase, chloroplastic OS=Glycine max GN=FAD7 PE=2 SV=1
Cluster-24843.117957	1783.69	23.3969	6.2524	6.4e-14	4.28e-11	1579	Protein NRT1/ PTR FAMILY 1.2 OS=Arabidopsis thaliana GN=NPF1.2 PE=1 SV=1
Cluster-24843.166346	180.141	0.505714	8.4766	6.43e-14	4.28e-11	1444	Benzyl alcohol O-benzoyltransferase OS=Nicotiana tabacum GN=HSR201 PE=1 SV=1
Cluster-24843.93513	3.42879	446.114	-7.0236	6.77e-14	4.49e-11	760	--
Cluster-24843.198150	131.021	0	Inf	6.95e-14	4.6e-11	1427	Zinc finger protein JACKDAW OS=Arabidopsis thaliana GN=JKD PE=1 SV=1
Cluster-24843.193813	157.492	0.286176	9.1042	7.02e-14	4.63e-11	1012	Photosynthetic NDH subunit of lumenal location 3, chloroplastic OS=Arabidopsis thaliana GN=PNSL3 PE=1 SV=1
Cluster-24843.13450	222.544	1.03355	7.7503	7.29e-14	4.8e-11	744	RING-H2 finger protein ATL60 OS=Arabidopsis thaliana GN=ATL60 PE=2 SV=1
Cluster-24843.143296	4043.55	54.9298	6.2019	7.52e-14	4.94e-11	1628	Fructose-1,6-bisphosphatase, chloroplastic OS=Pisum sativum GN=FBP PE=1 SV=2
Cluster-24843.181472	128.661	0	Inf	7.56e-14	4.95e-11	1503	--
Cluster-24843.70521	504.624	4.76227	6.7274	7.6e-14	4.96e-11	1761	--
Cluster-24843.120340	1626.11	21.3394	6.2518	7.78e-14	5.05e-11	1229	Oxygen-evolving enhancer protein 1, chloroplastic OS=Pisum sativum GN=PSBO PE=2 SV=1
Cluster-24843.19191	247.84	0.572351	8.7583	7.79e-14	5.05e-11	1599	WAT1-related protein At5g64700 OS=Arabidopsis thaliana GN=At5g64700 PE=2 SV=1
Cluster-24843.50182	2.4759	353.382	-7.1571	7.88e-14	5.1e-11	1123	BURP domain-containing protein 17 OS=Oryza sativa subsp. japonica GN=BURP17 PE=2 SV=1
Cluster-24843.85426	922.784	11.1993	6.3645	8.23e-14	5.31e-11	1311	Uncharacterized protein C24B11.05 OS=Schizosaccharomyces pombe (strain 972 / ATCC 24843) GN=SPAC24B11.05 PE=3 SV=1
Cluster-24843.19953	403.308	3.50891	6.8447	8.37e-14	5.39e-11	1255	Tetraspanin-6 OS=Arabidopsis thaliana GN=TET6 PE=2 SV=1
Cluster-24843.37522	1.12138	266.541	-7.8929	8.45e-14	5.42e-11	752	--
Cluster-24843.65033	1515.15	19.0152	6.3162	8.76e-14	5.6e-11	3026	Phototropin-2 OS=Arabidopsis thaliana GN=PHOT2 PE=1 SV=2
Cluster-24843.59985	6.66533	657.015	-6.6231	8.8e-14	5.61e-11	1722	--
Cluster-24843.48518	305.991	1.30853	7.8694	9.35e-14	5.95e-11	1711	Transcription factor bHLH137 OS=Arabidopsis thaliana GN=BHLH137 PE=2 SV=1
Cluster-24843.82049	236.111	1.36398	7.4355	9.4e-14	5.96e-11	1129	--
Cluster-24843.103164	237.037	1.28641	7.5256	9.61e-14	6.08e-11	1062	Serine/threonine-protein kinase SRK2F OS=Arabidopsis thaliana GN=SRK2F PE=1 SV=1
Cluster-24843.179169	387.244	0.252857	10.581	9.81e-14	6.19e-11	1646	CO(2)-response secreted protease OS=Arabidopsis thaliana GN=CRSP PE=2 SV=1
Cluster-24843.14826	155.027	0.252857	9.26	9.98e-14	6.27e-11	1139	RING-H2 zinc finger protein RHA4a OS=Arabidopsis thaliana GN=RHA4A PE=2 SV=1
Cluster-24843.7891	154.327	0.286176	9.0749	1e-13	6.27e-11	836	Protein PLANT CADMIUM RESISTANCE 12 OS=Arabidopsis thaliana GN=PCR12 PE=2 SV=2
Cluster-24843.196832	199.89	0.791889	7.9797	1.02e-13	6.37e-11	1565	Protein QUIRKY OS=Arabidopsis thaliana GN=QKY PE=2 SV=1
Cluster-24843.40411	0	162.71	#NAME?	1.06e-13	6.6e-11	2082	Protein kinase PINOID OS=Arabidopsis thaliana GN=PID PE=1 SV=1
Cluster-24843.20139	3407.9	47.4605	6.166	1.09e-13	6.78e-11	1678	U-box domain-containing protein 21 OS=Arabidopsis thaliana GN=PUB21 PE=2 SV=1
Cluster-24843.40687	2.38571	344.957	-7.1759	1.11e-13	6.88e-11	709	Transcription factor bHLH30 OS=Arabidopsis thaliana GN=BHLH30 PE=1 SV=1
Cluster-24843.98112	0	161.451	#NAME?	1.13e-13	6.97e-11	433	--
Cluster-24843.183448	211.521	1.01143	7.7083	1.16e-13	7.17e-11	3407	Phospholipase A1-Igamma3, chloroplastic OS=Arabidopsis thaliana GN=At1g51440 PE=1 SV=1
Cluster-24843.124741	13004.8	190.511	6.093	1.17e-13	7.22e-11	603	--
Cluster-24843.120627	40.4548	2850.06	-6.1385	1.2e-13	7.34e-11	1285	Zinc transporter 2 OS=Arabidopsis thaliana GN=ZIP2 PE=2 SV=1
Cluster-24843.5480	0	161	#NAME?	1.2e-13	7.34e-11	1356	Transcription factor FER-LIKE IRON DEFICIENCY-INDUCED TRANSCRIPTION FACTOR OS=Arabidopsis thaliana GN=FIT PE=1 SV=1
Cluster-24843.151787	198.345	0	Inf	1.25e-13	7.61e-11	1508	Phototropin-1 OS=Arabidopsis thaliana GN=PHOT1 PE=1 SV=1
Cluster-24843.160329	216.702	1.01143	7.7432	1.25e-13	7.63e-11	1991	Caffeoylshikimate esterase OS=Arabidopsis thaliana GN=CSE PE=1 SV=1
Cluster-24843.143651	1764.36	23.4799	6.2316	1.31e-13	7.96e-11	6529	Protein TSS OS=Arabidopsis thaliana GN=TSS PE=1 SV=1
Cluster-24843.197935	310.865	0	Inf	1.33e-13	8.03e-11	812	--
Cluster-24843.124411	1.12138	256.486	-7.8375	1.35e-13	8.14e-11	1053	AT-hook motif nuclear-localized protein 1 OS=Arabidopsis thaliana GN=AHL1 PE=1 SV=1
Cluster-24843.98048	637.407	7.09316	6.4896	1.37e-13	8.24e-11	1328	--
Cluster-24843.148168	48.0901	3327.41	-6.1125	1.38e-13	8.31e-11	917	--
Cluster-24843.187192	368.256	0.758571	8.9232	1.39e-13	8.32e-11	989	Probable glycerol-3-phosphate acyltransferase 3 OS=Arabidopsis thaliana GN=GPAT3 PE=2 SV=1
Cluster-24843.101662	11.5507	928.358	-6.3286	1.47e-13	8.79e-11	1084	Probable 2-oxoglutarate-dependent dioxygenase AOP1 (Fragment) OS=Arabidopsis thaliana GN=AOP1 PE=2 SV=1
Cluster-24843.124578	18.7725	1397.44	-6.218	1.48e-13	8.79e-11	908	--
Cluster-24843.108526	2.34657	465.423	-7.6318	1.51e-13	8.97e-11	1127	--
Cluster-24843.11315	122.675	0	Inf	1.52e-13	9e-11	1125	G-type lectin S-receptor-like serine/threonine-protein kinase At4g03230 OS=Arabidopsis thaliana GN=At4g03230 PE=3 SV=3
Cluster-24843.86023	7572.79	79.3018	6.5773	1.58e-13	9.33e-11	1769	UPF0483 protein CG5412 OS=Drosophila melanogaster GN=CG5412 PE=2 SV=1
Cluster-24843.35958	0	156.857	#NAME?	1.59e-13	9.39e-11	1733	--
Cluster-24843.123790	1330.51	17.9501	6.2118	1.62e-13	9.53e-11	1228	Embryonic abundant protein USP92 OS=Vicia faba PE=2 SV=1
Cluster-24843.71475	1760.04	24.284	6.1795	1.64e-13	9.64e-11	2416	F-box/WD repeat-containing protein 7 OS=Drosophila melanogaster GN=ago PE=1 SV=1
Cluster-24843.167953	341.594	3.12554	6.772	1.74e-13	1.02e-10	2055	Chloride channel protein CLC-a OS=Arabidopsis thaliana GN=CLC-A PE=1 SV=2
Cluster-24843.101591	3.22464	381.943	-6.8881	1.8e-13	1.05e-10	2428	Protein SOMBRERO OS=Arabidopsis thaliana GN=SMB PE=1 SV=1
Cluster-24843.16699	120.122	0	Inf	1.85e-13	1.08e-10	769	--
Cluster-24843.119470	1.08223	249.489	-7.8488	1.88e-13	1.09e-10	1483	Ethylene-responsive transcription factor 1 OS=Oryza sativa subsp. japonica GN=EREBP1 PE=1 SV=1
Cluster-24843.165587	13.3596	1040.15	-6.2828	1.88e-13	1.09e-10	1549	Endoglucanase 9 OS=Arabidopsis thaliana GN=CEL3 PE=1 SV=1
Cluster-24843.18629	284.542	2.08949	7.0893	1.87e-13	1.09e-10	797	--
Cluster-24843.52079	248.527	0.858527	8.1773	1.89e-13	1.09e-10	1932	Transcription factor MYB48 OS=Arabidopsis thaliana GN=MYB48 PE=2 SV=1
Cluster-24843.27215	444.004	2.56189	7.4372	1.96e-13	1.13e-10	596	--
Cluster-24843.177941	833.673	10.5576	6.3031	1.97e-13	1.13e-10	2130	Amino acid permease 3 OS=Arabidopsis thaliana GN=AAP3 PE=1 SV=2
Cluster-24843.56751	145.793	0.274981	9.0504	1.99e-13	1.13e-10	440	WAT1-related protein At4g08300 OS=Arabidopsis thaliana GN=At4g08300 PE=2 SV=1
Cluster-24843.137003	1059.18	14.6754	6.1734	2.13e-13	1.21e-10	1392	Protein TIFY 10A OS=Arabidopsis thaliana GN=TIFY10A PE=1 SV=1
Cluster-24843.120784	9.01857	803.803	-6.4778	2.15e-13	1.22e-10	1381	Protein SUPPRESSOR OF GENE SILENCING 3 OS=Solanum lycopersicum GN=SGS3 PE=1 SV=1
Cluster-24843.127273	44.5763	2957.24	-6.0518	2.17e-13	1.23e-10	1617	Alcohol dehydrogenase 1 OS=Pisum sativum PE=3 SV=1
Cluster-24843.149862	985.543	13.2872	6.2128	2.24e-13	1.27e-10	723	ACT domain-containing protein ACR11 OS=Arabidopsis thaliana GN=ACR11 PE=1 SV=1
Cluster-24843.58219	4.38343	450.426	-6.6831	2.28e-13	1.29e-10	496	--
Cluster-24843.127112	9.16328	770.938	-6.3946	2.32e-13	1.31e-10	1361	Calmodulin OS=Triticum aestivum PE=1 SV=3
Cluster-24843.194586	0.850823	214.135	-7.9754	2.35e-13	1.31e-10	1098	WUSCHEL-related homeobox 11 OS=Arabidopsis thaliana GN=WOX11 PE=2 SV=2
Cluster-24843.19462	165.366	0.505714	8.3531	2.35e-13	1.31e-10	1435	Myb family transcription factor APL OS=Arabidopsis thaliana GN=APL PE=2 SV=2
Cluster-24843.96329	775.145	10.1073	6.261	2.34e-13	1.31e-10	2877	Hexose carrier protein HEX6 OS=Ricinus communis GN=HEX6 PE=2 SV=1
Cluster-24843.98847	219.105	1.38637	7.3042	2.39e-13	1.34e-10	1006	Protein TIFY 5A OS=Arabidopsis thaliana GN=TIFY5A PE=1 SV=1
Cluster-24843.122773	436.146	26835.2	-5.9432	2.5e-13	1.39e-10	921	Pathogenesis-related protein PR-1 OS=Medicago truncatula GN=PR-1 PE=2 SV=1
Cluster-24843.66880	257.375	1.84757	7.1221	2.51e-13	1.39e-10	1762	Serine/threonine-protein phosphatase PP1 OS=Oryza sativa subsp. japonica GN=Os03g0268000 PE=2 SV=2
Cluster-24843.127803	0	150.88	#NAME?	2.6e-13	1.44e-10	4395	ATP-dependent RNA helicase DHX36 OS=Mus musculus GN=Dhx36 PE=1 SV=2
Cluster-24843.126930	7331.97	116.813	5.9719	2.6e-13	1.44e-10	706	Ribulose bisphosphate carboxylase small chain, chloroplastic OS=Medicago sativa PE=2 SV=1
Cluster-24843.76417	117.177	0	Inf	2.63e-13	1.45e-10	3523	--
Cluster-24843.91458	180.959	0.824944	7.7772	2.65e-13	1.46e-10	3492	Putative lipase ROG1 OS=Saccharomyces cerevisiae (strain ATCC 204508 / S288c) GN=ROG1 PE=1 SV=1
Cluster-24843.59986	1.57231	267.477	-7.4104	2.7e-13	1.48e-10	1464	--
Cluster-24843.15010	319.072	0.539032	9.2093	2.73e-13	1.49e-10	603	--
Cluster-24843.87062	481.967	5.24533	6.5218	2.81e-13	1.53e-10	2780	U-box domain-containing protein 18 OS=Arabidopsis thaliana GN=PUB18 PE=2 SV=1
Cluster-24843.171989	181.31	0.858527	7.7224	2.86e-13	1.55e-10	1142	Jacalin-related lectin 19 OS=Arabidopsis thaliana GN=JAL19 PE=2 SV=1
Cluster-24843.140101	13.3748	1035.25	-6.2743	2.92e-13	1.58e-10	1836	Cyclin-D3-1 OS=Arabidopsis thaliana GN=CYCD3-1 PE=1 SV=3
Cluster-24843.191280	2346.09	37.4637	5.9686	2.91e-13	1.58e-10	2247	Ankyrin repeat-containing protein At5g02620 OS=Arabidopsis thaliana GN=At5g02620 PE=1 SV=1
Cluster-24843.104243	0.360743	179.836	-8.9615	2.95e-13	1.59e-10	616	--
Cluster-24843.29485	169.24	0.539032	8.2945	2.97e-13	1.6e-10	633	--
Cluster-24843.75575	115.7	0	Inf	3.09e-13	1.66e-10	948	Axial regulator YABBY 1 OS=Arabidopsis thaliana GN=YAB1 PE=1 SV=1
Cluster-24843.116034	2.77198	338.859	-6.9336	3.1e-13	1.66e-10	1378	Zinc finger protein WIP6 OS=Arabidopsis thaliana GN=WIP6 PE=2 SV=1
Cluster-24843.122683	2094.22	32.1627	6.0249	3.11e-13	1.66e-10	1341	--
Cluster-24843.128816	403.052	4.3997	6.5174	3.14e-13	1.67e-10	2563	Phototropin-1 OS=Arabidopsis thaliana GN=PHOT1 PE=1 SV=1
Cluster-24843.8651	178.97	0.80282	7.8004	3.16e-13	1.68e-10	377	--
Cluster-24843.27227	2238.63	35.0459	5.9972	3.19e-13	1.7e-10	1506	Ethylene-responsive transcription factor ERF061 OS=Arabidopsis thaliana GN=ERF061 PE=2 SV=1
Cluster-24843.83313	349.961	3.52037	6.6353	3.23e-13	1.71e-10	419	Probable xyloglucan endotransglucosylase/hydrolase protein 23 OS=Arabidopsis thaliana GN=XTH23 PE=2 SV=1
Cluster-24843.197052	395.063	4.34558	6.5064	3.26e-13	1.72e-10	1242	--
Cluster-24843.144749	4830.39	65.0703	6.214	3.33e-13	1.76e-10	2035	Allene oxide synthase, chloroplastic OS=Linum usitatissimum GN=CYP74A PE=1 SV=1
Cluster-24843.54102	1.18604	234.367	-7.6265	3.42e-13	1.8e-10	1992	--
Cluster-24843.76320	860.662	11.8904	6.1776	3.42e-13	1.8e-10	1838	--
Cluster-24843.37782	23.7464	1577.81	-6.0541	3.46e-13	1.81e-10	2695	Adenine/guanine permease AZG1 OS=Arabidopsis thaliana GN=AZG1 PE=2 SV=1
Cluster-24843.112126	160.771	0.561157	8.1624	3.49e-13	1.83e-10	737	Alpha-galactosidase OS=Cyamopsis tetragonoloba PE=1 SV=1
Cluster-24843.160413	113.226	0	Inf	3.54e-13	1.85e-10	2396	Protein SYM1 OS=Ashbya gossypii (strain ATCC 10895 / CBS 109.51 / FGSC 9923 / NRRL Y-1056) GN=SYM1 PE=3 SV=1
Cluster-24843.57601	1410.15	19.2171	6.1973	3.58e-13	1.86e-10	1508	Chloroplast stem-loop binding protein of 41 kDa b, chloroplastic OS=Arabidopsis thaliana GN=CSP41B PE=1 SV=1
Cluster-24843.127303	280.968	2.43058	6.853	3.62e-13	1.88e-10	1656	--
Cluster-24843.56012	588.442	7.14886	6.363	3.63e-13	1.88e-10	1807	2-methyl-6-phytyl-1,4-hydroquinone methyltransferase, chloroplastic OS=Arabidopsis thaliana GN=VTE3 PE=1 SV=1
Cluster-24843.132260	112.667	0	Inf	3.69e-13	1.91e-10	2898	Hydroquinone glucosyltransferase OS=Rauvolfia serpentina GN=AS PE=1 SV=1
Cluster-24843.168722	1.08223	232.744	-7.7486	3.73e-13	1.92e-10	1626	--
Cluster-24843.150127	510.015	6.12598	6.3795	3.84e-13	1.97e-10	1030	Amino acid permease 2 OS=Arabidopsis thaliana GN=AAP2 PE=1 SV=1
Cluster-24843.121155	0	145.008	#NAME?	3.85e-13	1.97e-10	1894	Calmodulin OS=Triticum aestivum PE=1 SV=3
Cluster-24843.139375	1.27623	232.597	-7.5098	3.93e-13	2e-10	1113	Miraculin OS=Synsepalum dulcificum PE=1 SV=3
Cluster-24843.145822	110.531	0	Inf	3.92e-13	2e-10	1129	Protein QUIRKY OS=Arabidopsis thaliana GN=QKY PE=2 SV=1
Cluster-24843.48354	209.724	1.3973	7.2297	3.93e-13	2e-10	757	--
Cluster-24843.20042	3683.32	60.6805	5.9236	4.06e-13	2.07e-10	891	--
Cluster-24843.134927	425.489	4.76227	6.4813	4.12e-13	2.09e-10	876	Phototropin-1B OS=Oryza sativa subsp. japonica GN=PHOT1B PE=1 SV=2
Cluster-24843.119204	1709.78	27.8846	5.9382	4.18e-13	2.12e-10	2880	Retrovirus-related Pol polyprotein from transposon TNT 1-94 OS=Nicotiana tabacum PE=2 SV=1
Cluster-24843.116398	830.797	12.1469	6.0958	4.21e-13	2.13e-10	994	--
Cluster-24843.19961	1961.38	31.1854	5.9749	4.24e-13	2.14e-10	1655	Metacaspase-1 OS=Arabidopsis thaliana GN=AMC1 PE=1 SV=1
Cluster-24843.107113	8.62563	683.292	-6.3077	4.31e-13	2.17e-10	983	--
Cluster-41769.0	132.515	0.286176	8.855	4.5e-13	2.26e-10	1918	Protein ECERIFERUM 1 OS=Arabidopsis thaliana GN=CER2 PE=1 SV=1
Cluster-24843.115218	2789.37	3.25632	9.7425	4.58e-13	2.29e-10	1684	Transcription factor UNE10 OS=Arabidopsis thaliana GN=UNE10 PE=2 SV=1
Cluster-24843.61533	336.205	3.44254	6.6097	4.7e-13	2.35e-10	459	--
Cluster-24843.163154	2.79923	324.074	-6.8552	4.76e-13	2.37e-10	2330	Protein terminal ear1 homolog OS=Oryza sativa subsp. indica GN=PLA2 PE=2 SV=1
Cluster-24843.173817	14.1049	957.353	-6.0848	4.76e-13	2.37e-10	3710	Cytochrome P450 87A3 OS=Oryza sativa subsp. japonica GN=CYP87A3 PE=2 SV=3
Cluster-24843.32037	879.513	9.72221	6.4993	4.96e-13	2.46e-10	1258	Glutaredoxin-C9 OS=Arabidopsis thaliana GN=GRXC9 PE=1 SV=1
Cluster-24843.123880	779.936	10.944	6.1552	4.99e-13	2.47e-10	2044	Ketohexokinase OS=Rattus norvegicus GN=Khk PE=1 SV=1
Cluster-24843.164607	2004.96	32.2814	5.9567	5.08e-13	2.51e-10	1520	Purple acid phosphatase 8 OS=Arabidopsis thaliana GN=PAP8 PE=2 SV=1
Cluster-24843.193856	1043.88	16.236	6.0066	5.09e-13	2.51e-10	2104	Urea-proton symporter DUR3 OS=Arabidopsis thaliana GN=DUR3 PE=1 SV=1
Cluster-24843.176379	0	141.446	#NAME?	5.19e-13	2.55e-10	2503	Ethylene-responsive transcription factor ERF113 OS=Arabidopsis thaliana GN=ERF113 PE=2 SV=1
Cluster-24843.61413	235.718	1.77	7.0572	5.19e-13	2.55e-10	1650	--
Cluster-24843.122754	160.198	9214.21	-5.8459	5.26e-13	2.57e-10	1808	Alcohol dehydrogenase 1 OS=Trifolium repens GN=ADH1 PE=2 SV=1
Cluster-24843.170558	2079.13	34.3456	5.9197	5.25e-13	2.57e-10	2177	--
Cluster-24843.189023	0.721486	198.909	-8.1069	5.37e-13	2.62e-10	1639	Probable serine/threonine-protein kinase At1g09600 OS=Arabidopsis thaliana GN=At1g09600 PE=3 SV=1
Cluster-24843.72048	108.49	0	Inf	5.43e-13	2.64e-10	987	F-box-like/WD repeat-containing protein TBL1XR1-B OS=Xenopus laevis GN=tbl1xr1-b PE=2 SV=1
Cluster-24843.134928	172.354	0.858527	7.6493	5.45e-13	2.65e-10	852	Phototropin-1B OS=Oryza sativa subsp. japonica GN=PHOT1B PE=1 SV=2
Cluster-24843.18593	203.576	1.33092	7.257	5.66e-13	2.74e-10	1539	Myb family transcription factor APL OS=Arabidopsis thaliana GN=APL PE=2 SV=2
Cluster-24843.70762	3094.65	51.8399	5.8996	5.82e-13	2.81e-10	811	Zinc finger protein CONSTANS-LIKE 1 OS=Arabidopsis thaliana GN=COL1 PE=1 SV=1
Cluster-24843.134101	24.6755	1560.17	-5.9825	5.91e-13	2.85e-10	2433	Galactomannan galactosyltransferase 1 OS=Cyamopsis tetragonoloba GN=GMGT1 PE=1 SV=1
Cluster-24843.127595	2049.22	15.5864	7.0386	6.03e-13	2.9e-10	1415	Sedoheptulose-1,7-bisphosphatase, chloroplastic OS=Arabidopsis thaliana GN=At3g55800 PE=2 SV=1
Cluster-24843.121095	5176.8	89.6665	5.8513	6.08e-13	2.92e-10	1720	Phosphatidylinositol 4-phosphate 5-kinase 9 OS=Arabidopsis thaliana GN=PIP5K9 PE=1 SV=2
Cluster-24843.135403	464.02	6.29586	6.2036	6.11e-13	2.93e-10	1928	Omega-3 fatty acid desaturase, chloroplastic OS=Glycine max GN=FAD7 PE=2 SV=1
Cluster-24843.19964	150.556	0.505714	8.2178	6.18e-13	2.95e-10	1846	Metacaspase-3 OS=Arabidopsis thaliana GN=AMC3 PE=2 SV=1
Cluster-24843.18789	238.001	1.11112	7.7428	6.3e-13	3.01e-10	1122	RING-H2 finger protein ATL78 OS=Arabidopsis thaliana GN=ATL78 PE=2 SV=1
Cluster-24843.155527	14.8009	980.569	-6.0499	6.36e-13	3.03e-10	1952	Alpha/beta hydrolase domain-containing protein 17C OS=Danio rerio GN=abhd17c PE=2 SV=1
Cluster-24843.134003	107.261	0	Inf	6.42e-13	3.05e-10	1376	Protein fluG OS=Emericella nidulans (strain FGSC A4 / ATCC 38163 / CBS 112.46 / NRRL 194 / M139) GN=fluG PE=1 SV=1
Cluster-24843.47838	106.64	0	Inf	6.47e-13	3.07e-10	795	--
Cluster-24843.18931	320.547	1.1447	8.1294	6.54e-13	3.09e-10	1512	--
Cluster-24843.28389	236.338	1.9142	6.948	6.59e-13	3.11e-10	688	Probable F-box protein At4g22030 OS=Arabidopsis thaliana GN=At4g22030 PE=4 SV=1
Cluster-24843.155481	1.9722	269.788	-7.0959	6.65e-13	3.13e-10	618	--
Cluster-24843.55399	6.0987	575.03	-6.559	6.65e-13	3.13e-10	1830	Serine carboxypeptidase-like 48 OS=Arabidopsis thaliana GN=SCPL48 PE=2 SV=2
Cluster-24843.52080	299.897	3.04798	6.6205	6.68e-13	3.13e-10	1958	Transcription factor MYB48 OS=Arabidopsis thaliana GN=MYB48 PE=2 SV=1
Cluster-24843.41535	14.481	954.045	-6.0418	6.88e-13	3.22e-10	2471	1-aminocyclopropane-1-carboxylate synthase OS=Malus domestica GN=ACS-1 PE=1 SV=2
Cluster-24843.143740	4.41068	406.045	-6.5245	6.99e-13	3.27e-10	997	Probable pectate lyase 18 OS=Arabidopsis thaliana GN=At4g24780 PE=2 SV=2
Cluster-24843.118374	262.5	2.31996	6.8221	7.12e-13	3.31e-10	1325	BURP domain-containing protein 3 OS=Oryza sativa subsp. japonica GN=BURP3 PE=2 SV=1
Cluster-24843.123193	52633.4	980.335	5.7466	7.11e-13	3.31e-10	1841	Uclacyanin-3 OS=Arabidopsis thaliana GN=UCC3 PE=2 SV=1
Cluster-24843.155172	4060.26	70.136	5.8553	7.31e-13	3.4e-10	1859	--
Cluster-24843.18277	105.228	0	Inf	7.4e-13	3.43e-10	1002	Wound-induced protein 1 OS=Solanum tuberosum GN=WUN1 PE=2 SV=1
Cluster-24843.16269	279.924	0.539032	9.0204	7.49e-13	3.47e-10	1468	Naringenin,2-oxoglutarate 3-dioxygenase (Fragment) OS=Matthiola incana GN=FHT PE=2 SV=1
Cluster-24843.110781	6637.35	117	5.826	7.6e-13	3.51e-10	1451	--
Cluster-24375.0	108.509	0	Inf	7.68e-13	3.54e-10	1475	Putative auxin efflux carrier component 8 OS=Arabidopsis thaliana GN=PIN8 PE=3 SV=2
Cluster-24843.127882	0	384.758	#NAME?	8.02e-13	3.69e-10	5855	Probable phosphoinositide phosphatase SAC9 OS=Arabidopsis thaliana GN=SAC9 PE=1 SV=1
Cluster-24843.168044	106.13	0	Inf	8.22e-13	3.77e-10	2033	RHOMBOID-like protein 9, chloroplastic OS=Arabidopsis thaliana GN=RBL9 PE=2 SV=1
Cluster-24843.175264	105.655	0	Inf	8.27e-13	3.79e-10	1187	Endochitinase PR4 OS=Phaseolus vulgaris GN=CHI4 PE=2 SV=1
Cluster-24843.90017	34.1862	6866.78	-7.6501	8.34e-13	3.81e-10	3334	ADP-ribosylation factor OS=Dugesia japonica PE=2 SV=3
Cluster-24843.113702	0.399889	164.129	-8.681	8.66e-13	3.95e-10	411	Probable NAD(P)H dehydrogenase (quinone) FQR1-like 1 OS=Arabidopsis thaliana GN=At4g27270 PE=2 SV=1
Cluster-24843.168687	0	134.931	#NAME?	8.75e-13	3.98e-10	1162	Alpha-L-fucosidase 3 OS=Arabidopsis thaliana GN=FXG1 PE=2 SV=1
Cluster-24843.116146	0	135.228	#NAME?	8.82e-13	4.01e-10	2476	ABC transporter C family member 10 OS=Arabidopsis thaliana GN=ABCC10 PE=2 SV=2
Cluster-24843.174198	0.425412	163.991	-8.5905	8.85e-13	4.01e-10	443	--
Cluster-24843.109232	9781.86	178.388	5.777	8.92e-13	4.03e-10	1020	Calcium-binding allergen Bet v 3 OS=Betula pendula GN=BETVIII PE=1 SV=1
Cluster-24843.20298	942.791	1.6059	9.1974	8.95e-13	4.03e-10	941	Putative calcium-binding protein CML23 OS=Oryza sativa subsp. japonica GN=CML23 PE=3 SV=1
Cluster-24843.32238	982.216	5.50991	7.4779	8.94e-13	4.03e-10	932	Protein YLS9 OS=Arabidopsis thaliana GN=YLS9 PE=2 SV=1
Cluster-24843.54757	1608.39	27.1081	5.8907	9.05e-13	4.07e-10	1106	BURP domain-containing protein 3 OS=Oryza sativa subsp. japonica GN=BURP3 PE=2 SV=1
Cluster-24843.83355	726.008	11.0675	6.0356	9.33e-13	4.19e-10	1768	U-box domain-containing protein 8 OS=Arabidopsis thaliana GN=PUB8 PE=2 SV=1
Cluster-24843.69965	316.071	3.40922	6.5347	9.51e-13	4.26e-10	1823	Putative E3 ubiquitin-protein ligase LIN-1 OS=Lotus japonicus GN=CERBERUS PE=2 SV=2
Cluster-24843.117257	0	134.597	#NAME?	9.58e-13	4.28e-10	1674	SNF1-related protein kinase regulatory subunit beta-1 OS=Arabidopsis thaliana GN=KINB1 PE=1 SV=1
Cluster-24843.148705	5.41114	477.725	-6.4641	9.59e-13	4.28e-10	1659	--
Cluster-24843.95425	224.041	1.77	6.9839	9.71e-13	4.32e-10	2229	--
Cluster-24843.173705	0	133.74	#NAME?	9.84e-13	4.37e-10	2571	65-kDa microtubule-associated protein 3 OS=Arabidopsis thaliana GN=MAP65-3 PE=1 SV=1
Cluster-24843.176268	122.952	0	Inf	9.92e-13	4.4e-10	1748	Alpha-glucosidase YihQ OS=Escherichia coli (strain K12) GN=yihQ PE=1 SV=3
Cluster-24843.172191	228.446	1.85876	6.9414	1e-12	4.44e-10	466	--
Cluster-24843.15862	399.236	4.79532	6.3795	1.02e-12	4.49e-10	1048	--
Cluster-24843.144358	11.3431	771.623	-6.088	1.03e-12	4.54e-10	1475	--
Cluster-24843.95642	0	132.937	#NAME?	1.03e-12	4.54e-10	606	DEAD-box ATP-dependent RNA helicase 9 OS=Oryza sativa subsp. japonica GN=Os12g0611200 PE=2 SV=1
Cluster-24843.138667	0	132.893	#NAME?	1.03e-12	4.54e-10	2111	--
Cluster-24843.117470	0	131.849	#NAME?	1.11e-12	4.85e-10	1697	mRNA-decapping enzyme-like protein OS=Arabidopsis thaliana GN=At1g08370 PE=1 SV=2
Cluster-24843.168045	631.786	9.1513	6.1093	1.11e-12	4.85e-10	2148	RHOMBOID-like protein 9, chloroplastic OS=Arabidopsis thaliana GN=RBL9 PE=2 SV=1
Cluster-24843.121380	102.817	5557.28	-5.7562	1.11e-12	4.85e-10	1733	Alcohol dehydrogenase 1 OS=Pisum sativum PE=3 SV=1
Cluster-24843.193904	274.325	2.82817	6.5999	1.13e-12	4.94e-10	1019	18.5 kDa class I heat shock protein OS=Glycine max GN=HSP18.5-C PE=3 SV=1
Cluster-24843.42359	172.81	1.10019	7.2953	1.14e-12	4.97e-10	1637	Homeobox-leucine zipper protein HAT5 OS=Arabidopsis thaliana GN=HAT5 PE=1 SV=1
Cluster-24843.176124	731.416	11.4407	5.9984	1.18e-12	5.14e-10	4691	Protein TSS OS=Arabidopsis thaliana GN=TSS PE=1 SV=1
Cluster-24843.104908	0	131.21	#NAME?	1.19e-12	5.16e-10	2487	Protein SOMBRERO OS=Arabidopsis thaliana GN=SMB PE=1 SV=1
Cluster-24843.161954	313.868	0	Inf	1.19e-12	5.16e-10	2023	Pirin-like protein At2g43120 OS=Arabidopsis thaliana GN=At2g43120 PE=2 SV=3
Cluster-24843.183420	103.948	0	Inf	1.21e-12	5.22e-10	2773	--
Cluster-24843.139209	45445.3	873.918	5.7005	1.21e-12	5.23e-10	3138	Pleiotropic drug resistance protein 1 OS=Nicotiana tabacum GN=PDR1 PE=2 SV=1
Cluster-24843.74203	6.95125	504.101	-6.1803	1.24e-12	5.32e-10	696	BURP domain-containing protein 17 OS=Oryza sativa subsp. japonica GN=BURP17 PE=2 SV=1
Cluster-24843.158772	853.968	13.1973	6.0159	1.26e-12	5.4e-10	1773	Cytochrome P450 71A6 (Fragment) OS=Nepeta racemosa GN=CYP71A6 PE=2 SV=1
Cluster-24843.199598	103.55	0	Inf	1.27e-12	5.42e-10	497	--
Cluster-24843.17975	103.39	0	Inf	1.27e-12	5.42e-10	2590	G-type lectin S-receptor-like serine/threonine-protein kinase At4g03230 OS=Arabidopsis thaliana GN=At4g03230 PE=3 SV=3
Cluster-24843.157580	2915.87	53.5425	5.7671	1.27e-12	5.42e-10	2419	Thermospermine synthase ACAULIS5 OS=Arabidopsis thaliana GN=ACL5 PE=1 SV=1
Cluster-24843.171545	4.39358	403.817	-6.5222	1.3e-12	5.54e-10	1498	WAT1-related protein At5g07050 OS=Arabidopsis thaliana GN=At5g07050 PE=2 SV=1
Cluster-24843.118353	246.574	2.40899	6.6775	1.32e-12	5.62e-10	800	Xyloglucan endotransglucosylase/hydrolase protein A OS=Phaseolus angularis GN=XTHA PE=1 SV=1
Cluster-24843.130450	3.24669	338.746	-6.7051	1.35e-12	5.74e-10	2445	Non-specific phospholipase C6 OS=Arabidopsis thaliana GN=NPC6 PE=2 SV=1
Cluster-24843.170212	1781.83	31.6189	5.8164	1.36e-12	5.74e-10	2623	Protein TRM32 OS=Arabidopsis thaliana GN=TRM32 PE=2 SV=1
Cluster-24843.133598	14545.4	285.406	5.6714	1.36e-12	5.77e-10	3763	Linoleate 13S-lipoxygenase 3-1, chloroplastic OS=Solanum tuberosum GN=LOX3.1 PE=1 SV=1
Cluster-24843.18418	335.159	4.14764	6.3364	1.38e-12	5.82e-10	659	Xyloglucan endotransglucosylase/hydrolase protein A OS=Phaseolus angularis GN=XTHA PE=1 SV=1
Cluster-24843.169791	597.392	8.97733	6.0562	1.39e-12	5.87e-10	1704	--
Cluster-24843.171569	689.576	9.1434	6.2368	1.44e-12	6.04e-10	2107	--
Cluster-24843.39149	0	169.927	#NAME?	1.54e-12	6.48e-10	1533	Short-chain dehydrogenase TIC 32, chloroplastic OS=Pisum sativum GN=TIC32 PE=1 SV=1
Cluster-24843.19166	462.011	6.35698	6.1834	1.55e-12	6.51e-10	673	--
Cluster-24843.75725	4989.56	94.2927	5.7256	1.56e-12	6.53e-10	990	Zinc finger protein HD1 OS=Oryza sativa subsp. japonica GN=HD1 PE=2 SV=1
Cluster-24843.156193	182.781	1.37491	7.0546	1.57e-12	6.56e-10	1544	7-methylxanthosine synthase 1 OS=Coffea arabica GN=XMT1 PE=1 SV=1
Cluster-24843.35016	1.08223	203.086	-7.5519	1.58e-12	6.59e-10	1458	--
Cluster-24843.129757	2.45038	268.533	-6.7759	1.62e-12	6.75e-10	1101	Metal-nicotianamine transporter YSL3 OS=Arabidopsis thaliana GN=YSL3 PE=2 SV=1
Cluster-24843.16535	361.968	4.64242	6.2848	1.64e-12	6.79e-10	1187	--
Cluster-24843.185188	0	285.173	#NAME?	1.66e-12	6.88e-10	1775	--
Cluster-24843.116567	762.826	4.33189	7.4602	1.66e-12	6.88e-10	2920	Linoleate 13S-lipoxygenase 3-1, chloroplastic OS=Solanum tuberosum GN=LOX3.1 PE=1 SV=1
Cluster-24843.78807	234.316	2.14467	6.7716	1.7e-12	7.03e-10	693	Probable F-box protein At4g22030 OS=Arabidopsis thaliana GN=At4g22030 PE=4 SV=1
Cluster-24843.136621	0	126.284	#NAME?	1.75e-12	7.2e-10	2601	--
Cluster-24843.19280	139.275	0.505714	8.1054	1.75e-12	7.21e-10	601	Putative G-type lectin S-receptor-like serine/threonine-protein kinase At1g61610 OS=Arabidopsis thaliana GN=At1g61610 PE=3 SV=1
Cluster-24843.116929	2622.37	50.0199	5.7122	1.79e-12	7.37e-10	1286	Chlorophyll a-b binding protein 7, chloroplastic OS=Solanum lycopersicum GN=CAB7 PE=3 SV=1
Cluster-24843.19825	571.097	8.27368	6.1091	1.82e-12	7.46e-10	1332	--
Cluster-24843.146189	9707.89	111.459	6.4446	1.83e-12	7.5e-10	1249	Patatin-like protein 2 OS=Arabidopsis thaliana GN=PLP2 PE=1 SV=1
Cluster-24843.196852	100.017	0	Inf	1.92e-12	7.84e-10	2070	--
Cluster-24843.168040	171.468	1.03355	7.3742	1.92e-12	7.84e-10	695	RHOMBOID-like protein 9, chloroplastic OS=Arabidopsis thaliana GN=RBL9 PE=2 SV=1
Cluster-24843.160001	2.39934	264.373	-6.7838	1.95e-12	7.94e-10	536	--
Cluster-24843.192478	1.92115	241.228	-6.9723	1.97e-12	8e-10	595	Defensin-like protein OS=Glycine max PE=3 SV=1
Cluster-24843.119861	214.077	1.92487	6.7972	1.97e-12	8e-10	1259	Heavy metal-associated isoprenylated plant protein 26 OS=Arabidopsis thaliana GN=HIPP26 PE=1 SV=1
Cluster-24843.142301	466.028	2.67277	7.4459	2.02e-12	8.16e-10	934	Uncharacterized protein At1g76070 OS=Arabidopsis thaliana GN=At1g76070 PE=1 SV=1
Cluster-24843.138668	0.825301	175.758	-7.7345	2.03e-12	8.19e-10	2084	--
Cluster-24843.101877	11.464	820.49	-6.1613	2.06e-12	8.32e-10	879	--
Cluster-24843.137855	149.86	0.824944	7.5051	2.12e-12	8.52e-10	1754	Protein ECERIFERUM 1 OS=Arabidopsis thaliana GN=CER1 PE=1 SV=1
Cluster-24843.138223	197.6	1.51714	7.0251	2.19e-12	8.81e-10	1141	--
Cluster-24843.18056	1057.07	17.9465	5.8802	2.26e-12	9.06e-10	1386	GDSL esterase/lipase At1g33811 OS=Arabidopsis thaliana GN=At1g33811 PE=2 SV=1
Cluster-24843.19833	465.994	6.4547	6.1738	2.3e-12	9.2e-10	503	--
Cluster-24843.19458	365.321	4.9174	6.2151	2.33e-12	9.31e-10	1619	Myb family transcription factor APL OS=Arabidopsis thaliana GN=APL PE=2 SV=2
Cluster-24843.112013	2.73283	279.652	-6.6771	2.43e-12	9.68e-10	407	--
Cluster-24843.114870	2.36019	260.025	-6.7836	2.46e-12	9.81e-10	583	Probable pectate lyase 18 OS=Arabidopsis thaliana GN=At4g24780 PE=2 SV=2
Cluster-24843.119688	0.399889	150.153	-8.5526	2.49e-12	9.88e-10	486	Protein RSI-1 OS=Solanum lycopersicum GN=RSI-1 PE=2 SV=1
Cluster-24843.124909	19806.6	73.1132	8.0816	2.5e-12	9.9e-10	1401	Ribulose bisphosphate carboxylase/oxygenase activase, chloroplastic OS=Malus domestica GN=RCA PE=2 SV=1
Cluster-24843.67675	367.117	4.95915	6.21	2.52e-12	1e-09	1200	G-type lectin S-receptor-like serine/threonine-protein kinase B120 OS=Arabidopsis thaliana GN=B120 PE=2 SV=1
Cluster-24843.77888	252.951	2.72822	6.5348	2.53e-12	1e-09	1268	Biotin carboxyl carrier protein of acetyl-CoA carboxylase OS=Nostoc sp. (strain PCC 7120 / UTEX 2576) GN=accB PE=1 SV=2
Cluster-24843.102614	192.748	1.6171	6.8972	2.62e-12	1.04e-09	711	Alpha-galactosidase OS=Cyamopsis tetragonoloba PE=1 SV=1
Cluster-24843.128089	491.838	7.46809	6.0413	2.66e-12	1.05e-09	892	--
Cluster-24843.134479	116.28	0.252857	8.8451	2.71e-12	1.07e-09	633	7-deoxyloganetin glucosyltransferase OS=Catharanthus roseus GN=UGT85A23 PE=1 SV=1
Cluster-24843.196813	190.393	1.66135	6.8405	2.74e-12	1.08e-09	659	Purple acid phosphatase 4 OS=Arabidopsis thaliana GN=PAP4 PE=2 SV=1
Cluster-24843.104669	18.2927	1458.54	-6.3171	2.76e-12	1.08e-09	886	Cationic peroxidase 2 OS=Arachis hypogaea GN=PNC2 PE=2 SV=1
Cluster-24843.167400	410.338	5.851	6.132	2.99e-12	1.17e-09	2370	--
Cluster-24843.196532	760.038	13.3191	5.8345	2.99e-12	1.17e-09	690	Putative glucose-6-phosphate 1-epimerase OS=Cenchrus ciliaris PE=2 SV=1
Cluster-24843.128931	2.55247	253.436	-6.6336	3e-12	1.17e-09	1068	Metal-nicotianamine transporter YSL3 OS=Arabidopsis thaliana GN=YSL3 PE=2 SV=1
Cluster-24843.166331	215.464	0	Inf	3.01e-12	1.17e-09	1468	Tonoplast dicarboxylate transporter OS=Arabidopsis thaliana GN=TDT PE=2 SV=2
Cluster-24843.47732	93.3401	0	Inf	3.24e-12	1.26e-09	1296	Desiccation-related protein PCC13-62 OS=Craterostigma plantagineum PE=2 SV=1
Cluster-24843.124081	2310.2	45.6896	5.66	3.27e-12	1.27e-09	2366	Glycosyltransferase family protein 64 protein C5 OS=Arabidopsis thaliana GN=At5g04500 PE=2 SV=1
Cluster-24843.149162	939.124	17.4616	5.7491	3.29e-12	1.27e-09	1013	ATPase 8, plasma membrane-type OS=Arabidopsis thaliana GN=AHA8 PE=3 SV=1
Cluster-24843.55795	2280.33	44.6346	5.6749	3.29e-12	1.27e-09	678	RING-H2 finger protein ATL60 OS=Arabidopsis thaliana GN=ATL60 PE=2 SV=1
Cluster-24843.120541	953.539	17.5796	5.7613	3.36e-12	1.3e-09	968	Chaperone protein ClpC, chloroplastic OS=Pisum sativum PE=2 SV=1
Cluster-24843.168828	510.085	8.37337	5.9288	3.5e-12	1.35e-09	1106	Peptidyl-prolyl cis-trans isomerase 1 OS=Glycine max GN=Cyp1 PE=2 SV=1
Cluster-24843.105100	301.639	3.89281	6.2759	3.52e-12	1.35e-09	2296	Probable receptor-like protein kinase At1g67000 OS=Arabidopsis thaliana GN=At1g67000 PE=2 SV=2
Cluster-24843.152780	13.928	789.402	-5.8247	3.55e-12	1.36e-09	2401	--
Cluster-24843.41103	94.0277	0	Inf	3.65e-12	1.4e-09	849	BTB/POZ domain-containing protein POB1 OS=Arabidopsis thaliana GN=POB1 PE=2 SV=2
Cluster-24843.86949	2253.18	44.9393	5.6478	3.66e-12	1.4e-09	1208	Calcium-binding protein CAST OS=Solanum tuberosum PE=2 SV=1
Cluster-24843.163173	161.692	1.10019	7.1994	3.71e-12	1.42e-09	2223	Protein STRICTOSIDINE SYNTHASE-LIKE 2 OS=Arabidopsis thaliana GN=SSL2 PE=2 SV=1
Cluster-24843.151767	388.696	5.55336	6.1291	3.73e-12	1.42e-09	2380	--
Cluster-24843.124772	15457.9	328.49	5.5563	3.75e-12	1.43e-09	1851	Chlorophyll a-b binding protein 7, chloroplastic OS=Solanum lycopersicum GN=CAB7 PE=3 SV=1
Cluster-24843.130408	3.96817	345.57	-6.4444	3.76e-12	1.43e-09	704	--
Cluster-24843.58115	4.71693	362.98	-6.2659	3.78e-12	1.43e-09	1958	ATP-dependent DNA helicase PIF1 OS=Danio rerio GN=pif1 PE=2 SV=1
Cluster-24843.104817	0.799779	166.467	-7.7014	3.81e-12	1.44e-09	1598	--
Cluster-24843.123159	328.583	4.57578	6.1661	3.9e-12	1.47e-09	218	--
Cluster-24843.14263	171.369	1.33066	7.0088	3.95e-12	1.49e-09	1553	Myb family transcription factor APL OS=Arabidopsis thaliana GN=APL PE=2 SV=2
Cluster-24843.47424	4.43448	341.19	-6.2657	4.06e-12	1.53e-09	2106	--
Cluster-24843.107963	8.79756	544.377	-5.9514	4.15e-12	1.56e-09	1620	--
Cluster-24843.5481	1.52126	207.421	-7.0911	4.15e-12	1.56e-09	1338	Transcription factor FER-LIKE IRON DEFICIENCY-INDUCED TRANSCRIPTION FACTOR OS=Arabidopsis thaliana GN=FIT PE=1 SV=1
Cluster-24843.157375	597.431	0	Inf	4.24e-12	1.59e-09	1946	Uncharacterized protein ycf45 OS=Porphyra purpurea GN=ycf45 PE=3 SV=1
Cluster-24843.75465	125.048	0.505714	7.9499	4.25e-12	1.59e-09	622	Hydroquinone glucosyltransferase OS=Rauvolfia serpentina GN=AS PE=1 SV=1
Cluster-24843.127263	3.99889	769.328	-7.5879	4.27e-12	1.6e-09	4458	Pyruvate decarboxylase 2 (Fragment) OS=Pisum sativum GN=PDC2 PE=2 SV=1
Cluster-24843.15318	157.967	1.01143	7.2871	4.28e-12	1.6e-09	850	Ethylene-responsive transcription factor ERF023 OS=Arabidopsis thaliana GN=ERF023 PE=2 SV=1
Cluster-24843.71383	8.59838	544.089	-5.9836	4.32e-12	1.61e-09	1292	LOB domain-containing protein 41 OS=Arabidopsis thaliana GN=LBD41 PE=2 SV=1
Cluster-24843.165734	1026.9	20.4315	5.6514	4.35e-12	1.62e-09	1366	G-type lectin S-receptor-like serine/threonine-protein kinase B120 OS=Arabidopsis thaliana GN=B120 PE=2 SV=1
Cluster-24843.126924	12185	263.2	5.5328	4.37e-12	1.62e-09	447	Ribulose bisphosphate carboxylase small chain, chloroplastic OS=Medicago sativa PE=2 SV=1
Cluster-24843.195618	209.719	2.20038	6.5746	4.41e-12	1.63e-09	1926	Calcium and calcium/calmodulin-dependent serine/threonine-protein kinase DMI-3 OS=Medicago truncatula GN=DMI3 PE=2 SV=1
Cluster-24843.74951	1612.9	28.1827	5.8387	4.51e-12	1.67e-09	2269	GABA transporter 1 OS=Arabidopsis thaliana GN=GAT1 PE=1 SV=1
Cluster-24843.21830	0.399889	141.205	-8.464	4.69e-12	1.73e-09	1078	Homeobox protein knotted-1-like 1 OS=Arabidopsis thaliana GN=KNAT1 PE=1 SV=1
Cluster-24843.143097	180.772	1.53927	6.8758	4.7e-12	1.73e-09	649	Patatin-like protein 3 OS=Arabidopsis thaliana GN=PLP3 PE=2 SV=2
Cluster-24843.109274	2721.9	58.8471	5.5315	4.71e-12	1.73e-09	998	3-ketoacyl-CoA synthase 11 OS=Arabidopsis thaliana GN=KCS11 PE=2 SV=1
Cluster-24843.108799	10761.9	235.889	5.5117	4.73e-12	1.74e-09	834	Chlorophyll a-b binding protein CP29.1, chloroplastic OS=Arabidopsis thaliana GN=LHCB4.1 PE=1 SV=1
Cluster-24843.149287	259.141	3.43411	6.2377	4.74e-12	1.74e-09	1127	--
Cluster-24843.110415	375.191	5.34331	6.1337	4.76e-12	1.75e-09	1950	Phototropin-1 OS=Arabidopsis thaliana GN=PHOT1 PE=1 SV=1
Cluster-24843.66121	8.99827	552.935	-5.9413	4.88e-12	1.79e-09	1813	Protein LATERAL ROOT PRIMORDIUM 1 OS=Arabidopsis thaliana GN=LRP1 PE=1 SV=1
Cluster-24843.168175	5.50653	388.232	-6.1396	5.15e-12	1.88e-09	1577	Mavicyanin OS=Cucurbita pepo PE=1 SV=1
Cluster-24843.160697	497.599	8.35941	5.8954	5.18e-12	1.89e-09	2042	Protein TIC 62, chloroplastic OS=Pisum sativum GN=TIC62 PE=1 SV=2
Cluster-24843.189011	1664.09	35.069	5.5684	5.26e-12	1.91e-09	1559	F-box protein PP2-B15 OS=Arabidopsis thaliana GN=PP2B15 PE=2 SV=2
Cluster-24843.46167	1.99945	220.844	-6.7873	5.27e-12	1.92e-09	292	--
Cluster-24843.128257	14959.2	340.517	5.4572	5.3e-12	1.92e-09	3246	Linoleate 13S-lipoxygenase 3-1, chloroplastic OS=Solanum tuberosum GN=LOX3.1 PE=1 SV=1
Cluster-24843.115664	14.2189	769.598	-5.7582	5.33e-12	1.93e-09	2054	Glyceraldehyde-3-phosphate dehydrogenase GAPCP1, chloroplastic OS=Arabidopsis thaliana GN=GAPCP1 PE=1 SV=1
Cluster-24843.62789	1.99945	221.026	-6.7885	5.4e-12	1.95e-09	1572	Protein ABIL3 OS=Arabidopsis thaliana GN=ABIL3 PE=2 SV=1
Cluster-24843.154807	491.803	8.3045	5.888	5.47e-12	1.98e-09	1086	Transcription factor bHLH25 OS=Arabidopsis thaliana GN=BHLH25 PE=2 SV=2
Cluster-24843.171602	746.881	4.58671	7.3473	5.48e-12	1.98e-09	2593	Calmodulin-like protein 1 OS=Arabidopsis thaliana GN=CML1 PE=2 SV=1
Cluster-24843.113401	58.2999	2729.2	-5.5488	5.57e-12	2.01e-09	1103	Thaumatin-like protein OS=Arabidopsis thaliana GN=At1g18250 PE=2 SV=2
Cluster-24843.171285	360.457	5.4567	6.0457	5.64e-12	2.03e-09	1997	Protein DA1-related 2 OS=Arabidopsis thaliana GN=DAR2 PE=2 SV=1
Cluster-24843.119503	0	114.117	#NAME?	5.77e-12	2.07e-09	431	ABC transporter C family member 10 OS=Arabidopsis thaliana GN=ABCC10 PE=2 SV=2
Cluster-24843.143594	244.535	0.274981	9.7965	5.78e-12	2.07e-09	808	Inositol-3-phosphate synthase OS=Sesamum indicum PE=2 SV=1
Cluster-24843.197235	990.028	2.40899	8.6829	5.79e-12	2.07e-09	1906	Geraniol 8-hydroxylase OS=Catharanthus roseus GN=CYP76B6 PE=1 SV=1
Cluster-24843.41927	6436.89	144.293	5.4793	5.93e-12	2.12e-09	1147	F-box protein At1g61340 OS=Arabidopsis thaliana GN=At1g61340 PE=2 SV=1
Cluster-24843.139420	0	113.981	#NAME?	6.1e-12	2.18e-09	1020	Ribonuclease H2 subunit A OS=Arabidopsis thaliana GN=At2g25100 PE=2 SV=2
Cluster-24843.121737	31840.5	712.067	5.4827	6.13e-12	2.18e-09	1938	Glyceraldehyde-3-phosphate dehydrogenase A, chloroplastic OS=Pisum sativum GN=GAPA PE=2 SV=2
Cluster-24843.125087	0	112.711	#NAME?	6.22e-12	2.21e-09	2864	Inorganic phosphate transporter 1-4 OS=Arabidopsis thaliana GN=PHT1-4 PE=1 SV=1
Cluster-24843.197520	161.793	0.286176	9.143	6.23e-12	2.21e-09	2085	Patatin-like protein 2 OS=Arabidopsis thaliana GN=PLP2 PE=1 SV=1
Cluster-24843.102272	138.837	0.824944	7.3949	6.28e-12	2.23e-09	1557	Cytochrome P450 83B1 OS=Arabidopsis thaliana GN=CYP83B1 PE=1 SV=1
Cluster-24843.118705	15069.5	351.714	5.4211	6.32e-12	2.24e-09	1716	Protein TIFY 11B OS=Arabidopsis thaliana GN=TIFY11B PE=1 SV=1
Cluster-24843.47778	106.254	0.286176	8.5364	6.34e-12	2.24e-09	438	--
Cluster-24843.146662	0	113.045	#NAME?	6.49e-12	2.29e-09	493	--
Cluster-24843.17774	164.006	1.38637	6.8863	6.52e-12	2.3e-09	971	Metacaspase-1 OS=Arabidopsis thaliana GN=AMC1 PE=1 SV=1
Cluster-24843.81276	175.898	1.58378	6.7952	6.62e-12	2.33e-09	1290	Probable inositol transporter 2 OS=Arabidopsis thaliana GN=INT2 PE=1 SV=1
Cluster-24843.18518	89.794	0	Inf	6.65e-12	2.34e-09	2113	Magnesium transporter MRS2-11, chloroplastic OS=Arabidopsis thaliana GN=MRS2-11 PE=2 SV=1
Cluster-24843.167490	10.3	605.187	-5.8767	6.69e-12	2.35e-09	1267	Ethylene-responsive transcription factor ERF003 OS=Arabidopsis thaliana GN=ERF003 PE=2 SV=1
Cluster-24843.73685	10.0158	588.445	-5.8766	6.71e-12	2.35e-09	739	--
Cluster-24843.140607	4.04821	307.38	-6.2466	6.86e-12	2.4e-09	2344	Protein terminal ear1 homolog OS=Oryza sativa subsp. indica GN=PLA2 PE=2 SV=1
Cluster-24843.101836	12.5819	688.542	-5.7741	6.89e-12	2.41e-09	790	AP2-like ethylene-responsive transcription factor AIL5 OS=Arabidopsis thaliana GN=AIL5 PE=2 SV=2
Cluster-24843.141528	237.365	2.78143	6.4151	7.01e-12	2.44e-09	1577	--
Cluster-24843.78435	1243.55	4.43434	8.1315	7.04e-12	2.45e-09	1402	Putative nuclease HARBI1 OS=Danio rerio GN=harbi1 PE=2 SV=1
Cluster-24843.124657	2940.51	63.0771	5.5428	7.06e-12	2.45e-09	1661	Serine--glyoxylate aminotransferase OS=Arabidopsis thaliana GN=AGT1 PE=1 SV=2
Cluster-24843.187753	4.86161	340.257	-6.129	7.46e-12	2.59e-09	932	--
Cluster-24843.143691	0	111.321	#NAME?	7.58e-12	2.62e-09	3981	--
Cluster-24843.42922	88.6642	0	Inf	7.78e-12	2.69e-09	811	Cysteine-rich receptor-like protein kinase 29 OS=Arabidopsis thaliana GN=CRK29 PE=2 SV=1
Cluster-24843.197573	108.464	0.274981	8.6237	7.96e-12	2.75e-09	1255	Carboxylesterase 1 OS=Actinidia eriantha GN=CXE1 PE=1 SV=1
Cluster-24843.23010	1.44297	214.276	-7.2143	7.96e-12	2.75e-09	813	Disease resistance response protein 206 OS=Pisum sativum GN=PI206 PE=1 SV=2
Cluster-24843.164310	7229.78	162.584	5.4747	8.1e-12	2.79e-09	1991	Phosphoribulokinase, chloroplastic OS=Mesembryanthemum crystallinum PE=2 SV=1
Cluster-24843.106051	1052.93	21.8222	5.5925	8.19e-12	2.82e-09	2795	Trihelix transcription factor GT-2 OS=Arabidopsis thaliana GN=GT-2 PE=2 SV=1
Cluster-24843.197604	358.913	3.46466	6.6948	8.31e-12	2.85e-09	918	Photosynthetic NDH subunit of lumenal location 2, chloroplastic OS=Arabidopsis thaliana GN=PNSL2 PE=1 SV=1
Cluster-24843.111207	54.3538	2437.59	-5.4869	8.44e-12	2.89e-09	1438	Homeobox-leucine zipper protein HOX3 OS=Oryza sativa subsp. indica GN=HOX3 PE=1 SV=1
Cluster-24843.114374	402.999	1.33092	8.2422	8.48e-12	2.9e-09	378	Chlorophyll a-b binding protein 1A, chloroplastic OS=Pyrus pyrifolia PE=2 SV=1
Cluster-24843.29346	893.275	17.332	5.6876	8.55e-12	2.91e-09	1110	Probable F-box protein At4g22030 OS=Arabidopsis thaliana GN=At4g22030 PE=4 SV=1
Cluster-24843.61295	13.1775	712.08	-5.7559	8.54e-12	2.91e-09	687	1-aminocyclopropane-1-carboxylate synthase CMA101 OS=Cucurbita maxima GN=ACS2 PE=2 SV=1
Cluster-24843.20212	2583.28	16.728	7.2708	8.57e-12	2.92e-09	1035	Ethylene-responsive transcription factor 1B OS=Arabidopsis thaliana GN=ERF1B PE=1 SV=2
Cluster-24843.127304	2951.52	66.4432	5.4732	8.61e-12	2.92e-09	3754	Probable inactive purple acid phosphatase 27 OS=Arabidopsis thaliana GN=PAP27 PE=2 SV=1
Cluster-24843.133578	0	109.711	#NAME?	8.59e-12	2.92e-09	5004	Zinc finger FYVE domain-containing protein 26 OS=Bos taurus GN=ZFYVE26 PE=3 SV=1
Cluster-24843.190611	103.32	0.286176	8.496	8.62e-12	2.92e-09	628	MLP-like protein 43 OS=Arabidopsis thaliana GN=MLP43 PE=1 SV=1
Cluster-24843.93184	4448.77	105.855	5.3932	8.82e-12	2.99e-09	1749	Tonoplast dicarboxylate transporter OS=Arabidopsis thaliana GN=TDT PE=2 SV=2
Cluster-24843.18754	194.46	2.10042	6.5326	8.84e-12	2.99e-09	678	--
Cluster-24843.124047	200.731	2.19985	6.5117	8.98e-12	3.03e-09	2065	Ubiquitin-conjugating enzyme E2-17 kDa OS=Solanum lycopersicum PE=2 SV=1
Cluster-24843.140713	293.002	4.24509	6.109	8.98e-12	3.03e-09	2495	Galactose oxidase OS=Gibberella zeae (strain PH-1 / ATCC MYA-4620 / FGSC 9075 / NRRL 31084) GN=GAOA PE=3 SV=1
Cluster-24843.120810	489.31	0.286176	10.74	9.01e-12	3.03e-09	715	Fructose-bisphosphate aldolase 1, chloroplastic (Fragment) OS=Pisum sativum PE=1 SV=1
Cluster-24843.128666	38362.6	896.873	5.4187	9.03e-12	3.03e-09	1389	Chlorophyll a-b binding protein CP26, chloroplastic OS=Arabidopsis thaliana GN=LHCB5 PE=1 SV=1
Cluster-24843.17058	105.165	0.252857	8.7001	9.13e-12	3.06e-09	1179	Aquaporin NIP2-1 OS=Zea mays GN=NIP2-1 PE=2 SV=2
Cluster-24843.110342	12.7861	683.322	-5.7399	9.31e-12	3.12e-09	922	--
Cluster-24843.144220	325.783	2.15613	7.2393	9.32e-12	3.12e-09	2016	Probable carotenoid cleavage dioxygenase 4, chloroplastic OS=Arabidopsis thaliana GN=CCD4 PE=1 SV=1
Cluster-2521.1	140.836	0	Inf	9.41e-12	3.14e-09	700	--
Cluster-24843.14044	102.314	0.252857	8.6605	9.44e-12	3.15e-09	1156	Benzyl alcohol O-benzoyltransferase OS=Nicotiana tabacum GN=HSR201 PE=1 SV=1
Cluster-24843.124473	8343.46	196.78	5.406	9.57e-12	3.19e-09	1858	Probable xyloglucan endotransglucosylase/hydrolase protein 23 OS=Arabidopsis thaliana GN=XTH23 PE=2 SV=1
Cluster-24843.119857	119.456	5021.81	-5.3937	9.93e-12	3.3e-09	1345	Protein EXORDIUM-like 3 OS=Arabidopsis thaliana GN=EXL3 PE=2 SV=1
Cluster-24843.103839	365.541	5.86193	5.9625	1e-11	3.32e-09	383	Root phototropism protein 2 OS=Arabidopsis thaliana GN=RPT2 PE=1 SV=2
Cluster-24843.170373	7721.95	183.018	5.3989	1.01e-11	3.34e-09	2152	Amino acid permease 6 OS=Arabidopsis thaliana GN=AAP6 PE=1 SV=1
Cluster-24843.176442	206.026	2.51987	6.3533	1.01e-11	3.35e-09	451	(-)-isopiperitenol/(-)-carveol dehydrogenase, mitochondrial OS=Mentha piperita PE=1 SV=1
Cluster-24843.188688	271.107	3.80628	6.1543	1.02e-11	3.37e-09	882	--
Cluster-24843.197558	86.4229	0	Inf	1.02e-11	3.37e-09	995	Cytokinin riboside 5'-monophosphate phosphoribohydrolase LOG4 OS=Arabidopsis thaliana GN=LOG4 PE=1 SV=1
Cluster-24843.132325	19.9621	936.5	-5.5519	1.03e-11	3.4e-09	1812	Probable auxin efflux carrier component 1c OS=Oryza sativa subsp. japonica GN=PIN1C PE=2 SV=1
Cluster-24843.102066	206.331	2.44178	6.4009	1.04e-11	3.4e-09	2719	Cytochrome P450 98A2 OS=Glycine max GN=CYP98A2 PE=2 SV=1
Cluster-24843.97080	451.975	8.35994	5.7566	1.03e-11	3.4e-09	722	Retrovirus-related Pol polyprotein from transposon TNT 1-94 OS=Nicotiana tabacum PE=2 SV=1
Cluster-24843.152779	17.6511	871.137	-5.6251	1.04e-11	3.41e-09	2573	--
Cluster-24843.127198	2508.79	47.3881	5.7263	1.04e-11	3.42e-09	2935	Retrovirus-related Pol polyprotein from transposon TNT 1-94 OS=Nicotiana tabacum PE=2 SV=1
Cluster-24843.72761	238.6	3.26751	6.1903	1.06e-11	3.47e-09	2502	--
Cluster-24843.116662	14.0165	706.139	-5.6548	1.1e-11	3.58e-09	713	Protein SHI RELATED SEQUENCE 1 OS=Arabidopsis thaliana GN=SRS1 PE=1 SV=2
Cluster-24843.66413	166.338	1.65042	6.6551	1.1e-11	3.58e-09	2057	--
Cluster-24843.80743	1.27623	170.153	-7.0588	1.11e-11	3.6e-09	1097	--
Cluster-24843.128634	6715.96	157.176	5.4171	1.14e-11	3.71e-09	1772	NADP-dependent glyceraldehyde-3-phosphate dehydrogenase OS=Pisum sativum GN=GAPN PE=1 SV=1
Cluster-24843.75345	0.360743	131.029	-8.5047	1.14e-11	3.71e-09	3050	--
Cluster-24843.179654	129.98	0.758571	7.4208	1.16e-11	3.76e-09	1610	Glutamyl-tRNA reductase 1, chloroplastic OS=Cucumis sativus GN=HEMA1 PE=2 SV=1
Cluster-24843.83756	813.267	4.74014	7.4227	1.17e-11	3.79e-09	970	Putative glutamine amidotransferase-like protein C13C5.04 OS=Schizosaccharomyces pombe (strain 972 / ATCC 24843) GN=SPAC13C5.04 PE=3 SV=1
Cluster-24843.92200	100.155	0.286176	8.4511	1.18e-11	3.83e-09	1086	Cytochrome P450 82A3 OS=Glycine max GN=CYP82A3 PE=2 SV=1
Cluster-24843.155771	3.90525	292.001	-6.2244	1.19e-11	3.84e-09	2259	--
Cluster-24843.144435	1994.27	46.4042	5.4255	1.2e-11	3.87e-09	4321	LRR receptor-like serine/threonine-protein kinase FLS2 OS=Arabidopsis thaliana GN=FLS2 PE=1 SV=1
Cluster-24843.14180	152.076	0.814014	7.5455	1.25e-11	4.03e-09	945	--
Cluster-24843.10252	101.306	0.274981	8.5252	1.27e-11	4.07e-09	659	Pectin acetylesterase 8 OS=Arabidopsis thaliana GN=PAE8 PE=2 SV=1
Cluster-24843.147167	192.444	2.26702	6.4075	1.28e-11	4.1e-09	573	Amino acid permease 5 OS=Arabidopsis thaliana GN=AAP5 PE=1 SV=1
Cluster-24843.112069	33429.8	826.079	5.3387	1.29e-11	4.13e-09	2013	Stellacyanin OS=Toxicodendron vernicifluum PE=1 SV=1
Cluster-24843.51957	127.98	0.824944	7.2774	1.29e-11	4.13e-09	1359	--
Cluster-24843.67277	360.59	6.13691	5.8767	1.31e-11	4.18e-09	999	Transcription factor MYB39 OS=Arabidopsis thaliana GN=MYB39 PE=2 SV=1
Cluster-24843.113284	1413.11	31.0503	5.5081	1.32e-11	4.22e-09	2276	Serine hydroxymethyltransferase, mitochondrial OS=Pisum sativum PE=1 SV=1
Cluster-24843.20240	143.964	0.286176	8.9746	1.32e-11	4.22e-09	1241	--
Cluster-24843.138379	60.4098	2647.16	-5.4535	1.34e-11	4.27e-09	2069	Probable indole-3-acetic acid-amido synthetase GH3.1 OS=Arabidopsis thaliana GN=GH3.1 PE=2 SV=1
Cluster-24843.151472	3.26206	256.011	-6.2943	1.35e-11	4.28e-09	905	--
Cluster-24843.183990	12.2551	643.545	-5.7146	1.35e-11	4.28e-09	1433	Expansin-B3 OS=Arabidopsis thaliana GN=EXPB3 PE=2 SV=2
Cluster-24843.42425	1.27623	166.511	-7.0276	1.35e-11	4.28e-09	1389	--
Cluster-24843.18544	379.965	6.39003	5.8939	1.38e-11	4.37e-09	1043	Jacalin-related lectin 19 OS=Arabidopsis thaliana GN=JAL19 PE=2 SV=1
Cluster-24843.176081	0	105.126	#NAME?	1.38e-11	4.37e-09	1579	Uncharacterized oxidoreductase At4g09670 OS=Arabidopsis thaliana GN=At4g09670 PE=1 SV=1
Cluster-24843.200858	90.0235	0	Inf	1.41e-11	4.45e-09	1313	--
Cluster-24843.19469	83.1286	0	Inf	1.44e-11	4.55e-09	1074	--
Cluster-24843.184859	150.45	1.40849	6.739	1.47e-11	4.62e-09	692	--
Cluster-24843.76843	542.698	1.92487	8.1392	1.5e-11	4.72e-09	1874	Codeine O-demethylase OS=Papaver somniferum GN=CODM PE=1 SV=1
Cluster-24843.136899	24.068	1108.12	-5.5249	1.51e-11	4.75e-09	454	AT-hook motif nuclear-localized protein 7 OS=Arabidopsis thaliana GN=AHL7 PE=2 SV=1
Cluster-24843.129445	13491.3	333.074	5.34	1.54e-11	4.83e-09	1251	Chlorophyll a-b binding protein 13, chloroplastic OS=Solanum lycopersicum GN=CAB13 PE=1 SV=1
Cluster-24843.194855	81.7349	0	Inf	1.56e-11	4.88e-09	1158	Benzyl alcohol O-benzoyltransferase OS=Nicotiana tabacum GN=HSR201 PE=1 SV=1
Cluster-24843.114073	265.681	4.05914	6.0324	1.6e-11	5.01e-09	1118	Isoflavone reductase OS=Medicago sativa GN=IFR PE=1 SV=1
Cluster-24843.132664	188.232	2.15613	6.4479	1.6e-11	5.01e-09	1191	Aldose 1-epimerase OS=Bos taurus GN=GALM PE=2 SV=1
Cluster-24843.47422	13.3579	662.521	-5.6322	1.62e-11	5.06e-09	1432	--
Cluster-24843.151342	1.52126	182.838	-6.9092	1.64e-11	5.1e-09	585	--
Cluster-24843.106875	167.257	0.847333	7.6249	1.68e-11	5.2e-09	704	pEARLI1-like lipid transfer protein 3 OS=Arabidopsis thaliana GN=At4g12500 PE=2 SV=1
Cluster-24843.175953	1.70165	183.291	-6.7511	1.68e-11	5.2e-09	1636	--
Cluster-24843.19424	397.297	1.26428	8.2958	1.67e-11	5.2e-09	1754	Cellulose synthase-like protein H1 OS=Oryza sativa subsp. japonica GN=CSLH1 PE=2 SV=2
Cluster-24843.160166	2.39761	216.523	-6.4968	1.69e-11	5.23e-09	362	--
Cluster-24843.136763	6362.45	158.369	5.3282	1.69e-11	5.23e-09	802	Photosystem I reaction center subunit psaK, chloroplastic OS=Medicago sativa GN=PSAK PE=2 SV=1
Cluster-24843.102943	81.2245	0	Inf	1.73e-11	5.35e-09	256	Chlorophyll a-b binding protein 1, chloroplastic OS=Zea mays GN=CAB1 PE=3 SV=1
Cluster-24843.131146	50268.4	1268.21	5.3088	1.77e-11	5.44e-09	3003	Glycosyltransferase family protein 64 protein C5 OS=Arabidopsis thaliana GN=At5g04500 PE=2 SV=1
Cluster-24843.150224	1529.21	34.9943	5.4495	1.77e-11	5.44e-09	1293	Chitinase 1 OS=Tulipa bakeri PE=1 SV=1
Cluster-24843.43771	42.638	1824.29	-5.419	1.77e-11	5.46e-09	1915	Probable pectate lyase 12 OS=Arabidopsis thaliana GN=At3g53190 PE=2 SV=2
Cluster-24843.165800	303.628	5.06977	5.9042	1.8e-11	5.54e-09	2482	Probable inorganic phosphate transporter 1-9 OS=Arabidopsis thaliana GN=PHT1-9 PE=2 SV=1
Cluster-24843.146000	3050.42	77.4335	5.2999	1.8e-11	5.54e-09	2613	Glucan endo-1,3-beta-glucosidase 14 OS=Arabidopsis thaliana GN=At2g27500 PE=1 SV=2
Cluster-24843.152629	80.2731	0	Inf	1.86e-11	5.69e-09	3256	O-acyltransferase WSD1 OS=Arabidopsis thaliana GN=WSD1 PE=2 SV=1
Cluster-24843.182863	4.77142	310.794	-6.0254	1.9e-11	5.8e-09	2463	Uncharacterized J domain-containing protein C17A3.05c OS=Schizosaccharomyces pombe (strain 972 / ATCC 24843) GN=pi041 PE=1 SV=1
Cluster-24843.165735	529.432	10.8689	5.6062	1.9e-11	5.81e-09	839	G-type lectin S-receptor-like serine/threonine-protein kinase B120 OS=Arabidopsis thaliana GN=B120 PE=2 SV=1
Cluster-24843.197541	244.813	1.01143	7.9191	1.9e-11	5.81e-09	1749	Putative zinc finger protein At1g68190 OS=Arabidopsis thaliana GN=At1g68190 PE=2 SV=1
Cluster-24843.117844	81.199	0	Inf	1.91e-11	5.81e-09	2574	Uncharacterized sugar kinase MTH_1544 OS=Methanothermobacter thermautotrophicus (strain ATCC 29096 / DSM 1053 / JCM 10044 / NBRC 100330 / Delta H) GN=MTH_1544 PE=3 SV=1
Cluster-24843.52230	1.99772	197.975	-6.6308	1.93e-11	5.88e-09	1043	--
Cluster-24843.124565	10.0584	513.211	-5.6731	1.94e-11	5.89e-09	1548	Peptidyl-prolyl cis-trans isomerase CYP40 OS=Arabidopsis thaliana GN=CYP40 PE=2 SV=1
Cluster-24843.107116	1424.04	34.0831	5.3848	1.95e-11	5.91e-09	1079	Cytochrome P450 71A1 OS=Persea americana GN=CYP71A1 PE=1 SV=2
Cluster-24843.126926	2377.68	57.9703	5.3581	1.95e-11	5.91e-09	813	Ribulose bisphosphate carboxylase small chain, chloroplastic OS=Medicago sativa PE=2 SV=1
Cluster-24843.15604	84.2637	0	Inf	1.97e-11	5.98e-09	1038	--
Cluster-24843.135717	4.02442	277.834	-6.1093	2e-11	6.03e-09	1363	--
Cluster-24843.42717	7385.4	47.1114	7.2925	2e-11	6.05e-09	2667	Acid beta-fructofuranosidase OS=Vicia faba GN=VCINV PE=2 SV=1
Cluster-24843.54600	80.3992	0	Inf	2.04e-11	6.13e-09	539	7-ethoxycoumarin O-deethylase OS=Helianthus tuberosus GN=CYP76B1 PE=1 SV=1
Cluster-24843.92741	420.877	8.00686	5.716	2.04e-11	6.13e-09	1608	Short-chain dehydrogenase reductase 3b OS=Arabidopsis thaliana GN=SDR3b PE=2 SV=1
Cluster-24843.156961	80.2067	0	Inf	2.05e-11	6.15e-09	3096	--
Cluster-24843.133833	53.0553	2192.79	-5.3691	2.06e-11	6.19e-09	1483	AT-hook motif nuclear-localized protein 7 OS=Arabidopsis thaliana GN=AHL7 PE=2 SV=1
Cluster-24843.138819	10899.3	287.151	5.2463	2.07e-11	6.21e-09	3647	Pleiotropic drug resistance protein 1 OS=Nicotiana tabacum GN=PDR1 PE=2 SV=1
Cluster-24843.47885	162.124	1.67228	6.5991	2.09e-11	6.25e-09	1293	--
Cluster-24843.136961	3.13272	244.527	-6.2864	2.1e-11	6.29e-09	315	--
Cluster-24843.134341	3232.97	80.2024	5.3331	2.12e-11	6.32e-09	924	Ferredoxin-1, chloroplastic OS=Solanum lycopersicum GN=SEND33 PE=2 SV=1
Cluster-24843.140188	942.489	6.65382	7.1461	2.12e-11	6.32e-09	645	Benzyl alcohol O-benzoyltransferase OS=Nicotiana tabacum GN=HSR201 PE=1 SV=1
Cluster-24843.116329	250.05	3.73938	6.0633	2.17e-11	6.47e-09	786	Alpha-mannosidase OS=Canavalia ensiformis PE=1 SV=1
Cluster-24843.147177	393.474	7.60163	5.6938	2.18e-11	6.49e-09	1632	Probable amino acid permease 7 OS=Arabidopsis thaliana GN=AAP7 PE=2 SV=1
Cluster-24843.196783	185.185	0	Inf	2.18e-11	6.49e-09	2742	Subtilisin-like protease SBT5.3 OS=Arabidopsis thaliana GN=AIR3 PE=2 SV=1
Cluster-24843.172296	792.07	18.0823	5.453	2.19e-11	6.5e-09	2209	--
Cluster-24843.142645	0	101.483	#NAME?	2.2e-11	6.52e-09	1428	Serine/arginine-rich SC35-like splicing factor SCL30A OS=Arabidopsis thaliana GN=SCL30A PE=1 SV=1
Cluster-24843.12672	107.751	0.527838	7.6734	2.23e-11	6.59e-09	1439	GDSL esterase/lipase At5g33370 OS=Arabidopsis thaliana GN=At5g33370 PE=2 SV=1
Cluster-24843.134575	5137.08	129.258	5.3126	2.24e-11	6.61e-09	1886	L-ascorbate oxidase OS=Nicotiana tabacum GN=AAO PE=2 SV=1
Cluster-24843.166647	1686.98	6.14863	8.1	2.24e-11	6.61e-09	2831	ABC transporter G family member 22 OS=Arabidopsis thaliana GN=ABCG22 PE=1 SV=1
Cluster-24843.55160	17.7022	813.195	-5.5216	2.24e-11	6.61e-09	559	--
Cluster-24843.11661	78.088	0	Inf	2.26e-11	6.64e-09	1531	--
Cluster-24843.104757	2.50142	210.362	-6.394	2.27e-11	6.66e-09	953	Elongation factor G-2, mitochondrial OS=Arabidopsis thaliana GN=MEFG2 PE=2 SV=1
Cluster-24843.19098	109.616	0.549963	7.6389	2.27e-11	6.67e-09	537	--
Cluster-24843.120615	6275.57	155.453	5.3352	2.28e-11	6.68e-09	1784	Chlorophyll a-b binding protein 3, chloroplastic OS=Pisum sativum GN=lhca3 PE=1 SV=1
Cluster-24843.124869	55.7849	2239.61	-5.3272	2.29e-11	6.7e-09	1995	Alpha-xylosidase 1 OS=Arabidopsis thaliana GN=XYL1 PE=1 SV=1
Cluster-24843.197790	96.2175	0.252857	8.5718	2.31e-11	6.76e-09	2214	--
Cluster-24843.160696	3444.63	87.2395	5.3032	2.33e-11	6.8e-09	2482	Protein TIC 62, chloroplastic OS=Pisum sativum GN=TIC62 PE=1 SV=2
Cluster-24843.20050	251.9	0.252857	9.9603	2.33e-11	6.8e-09	1159	--
Cluster-24843.93294	1187.27	28.146	5.3986	2.34e-11	6.83e-09	2596	Protein TRANSPARENT TESTA 12 OS=Arabidopsis thaliana GN=TT12 PE=2 SV=1
Cluster-24843.118400	0	101.147	#NAME?	2.37e-11	6.9e-09	1238	--
Cluster-24843.63884	22.8225	995.857	-5.4474	2.4e-11	6.97e-09	1159	Rac-like GTP-binding protein ARAC7 OS=Arabidopsis thaliana GN=ARAC7 PE=1 SV=1
Cluster-24843.137177	625.691	13.1873	5.5682	2.41e-11	7.01e-09	2535	Phototropin-1 OS=Arabidopsis thaliana GN=PHOT1 PE=1 SV=1
Cluster-24843.178920	1.50764	176.016	-6.8673	2.45e-11	7.1e-09	2011	GDP-mannose transporter GONST2 OS=Arabidopsis thaliana GN=GONST2 PE=2 SV=1
Cluster-24843.98933	368.591	6.7759	5.7655	2.46e-11	7.11e-09	442	Non-specific lipid-transfer protein 1 OS=Lens culinaris PE=3 SV=1
Cluster-24843.65130	904.165	20.6136	5.4549	2.47e-11	7.15e-09	2866	Jacalin-related lectin 3 OS=Arabidopsis thaliana GN=JAL3 PE=2 SV=1
Cluster-24843.128240	80.0249	0	Inf	2.49e-11	7.2e-09	2940	--
Cluster-24843.32302	225.11	3.1449	6.1615	2.5e-11	7.2e-09	1417	--
Cluster-24843.125240	5357.45	136.296	5.2967	2.56e-11	7.37e-09	1026	Chlorophyll a-b binding protein 7, chloroplastic OS=Solanum lycopersicum GN=CAB7 PE=3 SV=1
Cluster-24843.159519	145.701	1.43088	6.67	2.57e-11	7.38e-09	1676	Metacaspase-1 OS=Arabidopsis thaliana GN=AMC1 PE=1 SV=1
Cluster-24843.142486	414.559	8.07324	5.6823	2.58e-11	7.41e-09	2379	--
Cluster-24843.87962	321.785	5.96268	5.754	2.64e-11	7.57e-09	1713	G-type lectin S-receptor-like serine/threonine-protein kinase At1g11330 OS=Arabidopsis thaliana GN=At1g11330 PE=2 SV=3
Cluster-24843.173331	457.071	9.46039	5.5944	2.64e-11	7.57e-09	1639	Urea-proton symporter DUR3 OS=Arabidopsis thaliana GN=DUR3 PE=1 SV=1
Cluster-24843.96469	1.12138	157.69	-7.1357	2.66e-11	7.61e-09	569	--
Cluster-24843.120610	15233	401.392	5.246	2.69e-11	7.69e-09	1630	Chlorophyll a-b binding protein P4, chloroplastic OS=Pisum sativum GN=lhcA-P4 PE=1 SV=1
Cluster-24843.61296	9.95289	513.072	-5.6879	2.71e-11	7.74e-09	542	1-aminocyclopropane-1-carboxylate synthase 3 OS=Solanum lycopersicum GN=ACS3 PE=1 SV=1
Cluster-24843.133571	436.947	5.15116	6.4064	2.72e-11	7.75e-09	3264	Zinc finger FYVE domain-containing protein 26 OS=Bos taurus GN=ZFYVE26 PE=3 SV=1
Cluster-24843.19372	331.522	5.79555	5.838	2.72e-11	7.75e-09	1993	Hydroquinone glucosyltransferase OS=Rauvolfia serpentina GN=AS PE=1 SV=1
Cluster-24843.120050	95111.2	342.105	8.119	2.74e-11	7.78e-09	1911	Ribulose bisphosphate carboxylase/oxygenase activase 2, chloroplastic OS=Larrea tridentata GN=RCA2 PE=2 SV=1
Cluster-24843.102204	566.286	12.2659	5.5288	2.76e-11	7.85e-09	1585	Sulfate transporter 3.1 OS=Arabidopsis thaliana GN=SULTR3;1 PE=2 SV=1
Cluster-24843.101942	693.399	15.1451	5.5168	2.79e-11	7.9e-09	1897	Aquaporin NIP6-1 OS=Arabidopsis thaliana GN=NIP6-1 PE=1 SV=1
Cluster-24843.55161	2.12706	191.374	-6.4914	2.79e-11	7.9e-09	519	--
Cluster-24843.69322	79.46	0	Inf	2.79e-11	7.9e-09	2801	MATE efflux family protein 5 OS=Arabidopsis thaliana GN=DTXL1 PE=3 SV=1
Cluster-24843.24081	225.451	3.0676	6.1996	2.83e-11	7.98e-09	694	Probable F-box protein At4g22030 OS=Arabidopsis thaliana GN=At4g22030 PE=4 SV=1
Cluster-24843.65371	32.1116	1314.71	-5.3555	2.83e-11	8e-09	3778	BTB/POZ domain-containing protein NPY2 OS=Arabidopsis thaliana GN=NPY2 PE=2 SV=1
Cluster-24843.51820	1457.44	36.8715	5.3048	2.86e-11	8.07e-09	2201	Tonoplast dicarboxylate transporter OS=Arabidopsis thaliana GN=TDT PE=2 SV=2
Cluster-24843.70033	93.0559	0.286176	8.3451	2.87e-11	8.07e-09	1612	Probable serine/threonine-protein kinase At1g54610 OS=Arabidopsis thaliana GN=At1g54610 PE=1 SV=1
Cluster-24843.18728	823.554	18.5543	5.472	2.89e-11	8.11e-09	998	E3 ubiquitin-protein ligase RHA2A OS=Arabidopsis thaliana GN=RHA2A PE=1 SV=1
Cluster-24843.65549	7.34767	401.879	-5.7733	2.88e-11	8.11e-09	1722	--
Cluster-24843.113522	83.4808	0	Inf	2.94e-11	8.25e-09	1488	Uncharacterized protein At4g15545 OS=Arabidopsis thaliana GN=At4g15545 PE=1 SV=1
Cluster-24843.129688	4453.56	115.503	5.269	2.95e-11	8.26e-09	1066	Chlorophyll a-b binding protein CP26, chloroplastic OS=Arabidopsis thaliana GN=LHCB5 PE=1 SV=1
Cluster-24843.178029	99.3349	0	Inf	2.95e-11	8.26e-09	682	Cytochrome P450 89A9 OS=Arabidopsis thaliana GN=CYP89A9 PE=2 SV=1
Cluster-24843.39027	17.2052	798.204	-5.5358	2.98e-11	8.33e-09	1683	L-lactate dehydrogenase A OS=Hordeum vulgare PE=1 SV=1
Cluster-24843.111092	1.48212	173.385	-6.8702	2.99e-11	8.35e-09	575	--
Cluster-24843.178035	33.0663	1352.72	-5.3544	3.01e-11	8.39e-09	1563	--
Cluster-24843.107680	398.654	4.23416	6.5569	3.13e-11	8.7e-09	1177	S-norcoclaurine synthase 1 OS=Coptis japonica GN=NCS1 PE=1 SV=1
Cluster-24843.126253	867.352	21.1551	5.3575	3.13e-11	8.7e-09	1839	Protein NRT1/ PTR FAMILY 1.2 OS=Arabidopsis thaliana GN=NPF1.2 PE=1 SV=1
Cluster-24843.180686	107.911	0.505714	7.7373	3.13e-11	8.7e-09	2175	Receptor-like protein kinase HAIKU2 OS=Arabidopsis thaliana GN=IKU2 PE=1 SV=1
Cluster-24843.156636	76.184	0	Inf	3.17e-11	8.78e-09	1349	GDSL esterase/lipase At5g55050 OS=Arabidopsis thaliana GN=At5g55050 PE=2 SV=1
Cluster-24843.95763	375.245	0	Inf	3.17e-11	8.8e-09	2702	BTB/POZ domain-containing protein At5g67385 OS=Arabidopsis thaliana GN=At5g67385 PE=1 SV=2
Cluster-24843.148112	2.16446	204.103	-6.5592	3.25e-11	8.99e-09	1467	E3 ubiquitin-protein ligase RGLG2 OS=Arabidopsis thaliana GN=RGLG2 PE=1 SV=1
Cluster-24843.108801	3120.98	82.5157	5.2412	3.27e-11	9.01e-09	1197	Chlorophyll a-b binding protein CP29.1, chloroplastic OS=Arabidopsis thaliana GN=LHCB4.1 PE=1 SV=1
Cluster-24843.114536	0.850823	137.534	-7.3367	3.26e-11	9.01e-09	1218	Elongation factor G, mitochondrial OS=Oryza sativa subsp. japonica GN=Os03g0565500 PE=2 SV=2
Cluster-24843.73498	0	97.1033	#NAME?	3.34e-11	9.22e-09	1201	AT-hook motif nuclear-localized protein 14 OS=Arabidopsis thaliana GN=AHL14 PE=1 SV=1
Cluster-24843.18836	93.9477	0.252857	8.5374	3.36e-11	9.25e-09	1028	Uncharacterized transporter C4B3.13 OS=Schizosaccharomyces pombe (strain 972 / ATCC 24843) GN=SPCC4B3.13 PE=3 SV=1
Cluster-24843.19128	290.686	5.02605	5.8539	3.39e-11	9.31e-09	1304	Transcription factor FAMA OS=Arabidopsis thaliana GN=FAMA PE=1 SV=1
Cluster-24843.129011	2827.78	11.2212	7.9773	3.4e-11	9.33e-09	2427	IAA-amino acid hydrolase ILR1-like 6 OS=Arabidopsis thaliana GN=ILL6 PE=2 SV=2
Cluster-24843.151964	2906.5	75.9965	5.2572	3.41e-11	9.35e-09	2153	Chlorophyll a-b binding protein CP29.1, chloroplastic OS=Arabidopsis thaliana GN=LHCB4.1 PE=1 SV=1
Cluster-24843.168694	0	96.7875	#NAME?	3.41e-11	9.35e-09	1528	Alpha-L-fucosidase 3 OS=Arabidopsis thaliana GN=FXG1 PE=2 SV=1
Cluster-24843.70098	524.005	11.9489	5.4546	3.51e-11	9.61e-09	1158	Endochitinase PR4 OS=Phaseolus vulgaris GN=CHI4 PE=2 SV=1
Cluster-24843.205454	75.7789	0	Inf	3.53e-11	9.65e-09	3822	--
Cluster-24843.70773	2.05049	186.016	-6.5033	3.54e-11	9.66e-09	911	Defensin-like protein OS=Nelumbo nucifera PE=3 SV=1
Cluster-24843.131147	73.1197	2773.52	-5.2453	3.54e-11	9.66e-09	1837	Protein ASPARTIC PROTEASE IN GUARD CELL 2 OS=Arabidopsis thaliana GN=ASPG2 PE=2 SV=1
Cluster-24843.197527	75.5086	0	Inf	3.56e-11	9.69e-09	2502	Ferric reduction oxidase 8, mitochondrial OS=Arabidopsis thaliana GN=FRO8 PE=2 SV=1
Cluster-24843.101592	0.850823	135.78	-7.3182	3.62e-11	9.85e-09	2984	Protein SOMBRERO OS=Arabidopsis thaliana GN=SMB PE=1 SV=1
Cluster-24843.185052	4.09751	277.772	-6.083	3.66e-11	9.93e-09	1936	L-lactate dehydrogenase OS=Zea mays PE=2 SV=1
Cluster-24843.70101	580.224	13.1138	5.4675	3.66e-11	9.94e-09	1208	Endochitinase PR4 OS=Phaseolus vulgaris GN=CHI4 PE=2 SV=1
Cluster-24843.198651	116.928	0.836138	7.1277	3.7e-11	1e-08	2062	--
Cluster-24843.201719	75.9492	0	Inf	3.7e-11	1e-08	658	--
Cluster-24843.143425	733.209	16.8151	5.4464	3.76e-11	1.02e-08	1323	--
Cluster-24843.119681	5754.79	153.024	5.2329	3.78e-11	1.02e-08	1552	--
Cluster-24843.125777	27.798	1138.88	-5.3565	3.79e-11	1.02e-08	783	MADS-box protein SVP OS=Arabidopsis thaliana GN=SVP PE=1 SV=1
Cluster-24843.40301	2.88769	215.446	-6.2213	3.82e-11	1.03e-08	829	--
Cluster-24843.203189	0	96.2584	#NAME?	3.83e-11	1.03e-08	1351	--
Cluster-24843.70099	2766.99	73.7393	5.2297	3.84e-11	1.03e-08	1385	Endochitinase PR4 OS=Phaseolus vulgaris GN=CHI4 PE=2 SV=1
Cluster-24843.43842	215.161	3.03428	6.1479	3.88e-11	1.04e-08	1344	--
Cluster-24843.116441	332.559	6.23766	5.7365	3.9e-11	1.05e-08	304	Plasma membrane ATPase 4 OS=Nicotiana plumbaginifolia GN=PMA4 PE=2 SV=1
Cluster-24843.125867	18075	493.438	5.195	3.98e-11	1.07e-08	2268	Chlorophyll a-b binding protein CP26, chloroplastic OS=Arabidopsis thaliana GN=LHCB5 PE=1 SV=1
Cluster-24843.123273	12.1736	549.837	-5.4972	4.07e-11	1.09e-08	288	Expansin-A7 OS=Oryza sativa subsp. japonica GN=EXPA7 PE=2 SV=1
Cluster-24843.168043	514.04	8.6797	5.8881	4.07e-11	1.09e-08	713	RHOMBOID-like protein 9, chloroplastic OS=Arabidopsis thaliana GN=RBL9 PE=2 SV=1
Cluster-24843.104677	1559.1	36.5656	5.4141	4.12e-11	1.1e-08	666	Cationic peroxidase 2 OS=Arachis hypogaea GN=PNC2 PE=2 SV=1
Cluster-24843.178220	11.2529	550.765	-5.6131	4.11e-11	1.1e-08	2076	--
Cluster-24843.185679	116.879	0.825208	7.146	4.12e-11	1.1e-08	1347	(RS)-norcoclaurine 6-O-methyltransferase OS=Coptis japonica PE=1 SV=1
Cluster-24843.63190	356.865	6.87309	5.6983	4.12e-11	1.1e-08	1354	Aluminum-activated malate transporter 12 OS=Arabidopsis thaliana GN=ALMT12 PE=2 SV=1
Cluster-24843.141521	0.799779	134.384	-7.3925	4.14e-11	1.1e-08	1406	Probable inactive receptor kinase At4g23740 OS=Arabidopsis thaliana GN=At4g23740 PE=2 SV=1
Cluster-43911.0	115.329	0.824944	7.1272	4.16e-11	1.1e-08	1518	Adenylate isopentenyltransferase 3, chloroplastic OS=Arabidopsis thaliana GN=IPT3 PE=1 SV=1
Cluster-24843.161483	5.44186	319.658	-5.8763	4.2e-11	1.11e-08	877	--
Cluster-24843.34657	856.696	20.8451	5.361	4.22e-11	1.12e-08	2235	Protein TIC 62, chloroplastic OS=Pisum sativum GN=TIC62 PE=1 SV=2
Cluster-24843.126251	5108.89	141.9	5.1701	4.28e-11	1.13e-08	1148	Protein NRT1/ PTR FAMILY 1.2 OS=Arabidopsis thaliana GN=NPF1.2 PE=1 SV=1
Cluster-24843.6967	0	95.2046	#NAME?	4.33e-11	1.14e-08	1692	Stem-specific protein TSJT1 OS=Nicotiana tabacum GN=TSJT1 PE=2 SV=1
Cluster-24843.106805	35.777	1389.61	-5.2795	4.4e-11	1.16e-08	2766	Phosphomethylpyrimidine synthase, chloroplastic OS=Arabidopsis thaliana GN=THIC PE=1 SV=1
Cluster-24843.158276	1702.18	44.2402	5.2659	4.41e-11	1.16e-08	2349	Glycosyltransferase family protein 64 protein C5 OS=Arabidopsis thaliana GN=At5g04500 PE=2 SV=1
Cluster-24843.67361	1.08223	150.751	-7.122	4.41e-11	1.16e-08	1087	--
Cluster-24843.18782	305.064	5.5427	5.7824	4.46e-11	1.17e-08	1100	NAD(P)H-quinone oxidoreductase subunit N, chloroplastic OS=Arabidopsis thaliana GN=ndhN PE=2 SV=1
Cluster-24843.196302	139.659	0.780695	7.4829	4.49e-11	1.18e-08	640	--
Cluster-24843.165556	231.019	0.505714	8.8355	4.51e-11	1.18e-08	1461	Serine--glyoxylate aminotransferase OS=Arabidopsis thaliana GN=AGT1 PE=1 SV=2
Cluster-24843.16751	396.237	7.97354	5.635	4.56e-11	1.19e-08	2187	Transcription factor PIF1 OS=Arabidopsis thaliana GN=PIF1 PE=1 SV=1
Cluster-24843.139290	22737.2	634.361	5.1636	4.6e-11	1.2e-08	973	Chlorophyll a-b binding protein 215, chloroplastic OS=Pisum sativum GN=CAB215 PE=1 SV=1
Cluster-24843.72657	6.38288	343.186	-5.7486	4.6e-11	1.2e-08	2841	Putative kinase-like protein TMKL1 OS=Arabidopsis thaliana GN=TMKL1 PE=1 SV=1
Cluster-24843.142280	74.4926	0	Inf	4.69e-11	1.22e-08	1856	Pectinesterase 2 OS=Citrus sinensis GN=PECS-2.1 PE=2 SV=1
Cluster-24843.115961	73.6229	0	Inf	4.8e-11	1.25e-08	2383	Splicing factor, suppressor of white-apricot homolog OS=Rattus norvegicus GN=Sfswap PE=2 SV=1
Cluster-24843.112786	45.9222	2221.54	-5.5962	4.83e-11	1.26e-08	864	--
Cluster-24843.19624	90.1019	0.286176	8.2985	4.84e-11	1.26e-08	1316	--
Cluster-24843.18125	627.403	0	Inf	4.86e-11	1.26e-08	1828	--
Cluster-24843.51987	113.417	0.858527	7.0456	4.86e-11	1.26e-08	1254	GDSL esterase/lipase CPRD49 OS=Arabidopsis thaliana GN=CPRD49 PE=2 SV=1
Cluster-24843.43150	6.23992	343.238	-5.7815	4.91e-11	1.27e-08	851	WAT1-related protein At5g07050 OS=Arabidopsis thaliana GN=At5g07050 PE=2 SV=1
Cluster-24843.135369	5.30908	313.409	-5.8834	4.93e-11	1.28e-08	1226	--
Cluster-24843.63188	218.638	3.30926	6.0459	4.95e-11	1.28e-08	1793	Aluminum-activated malate transporter 12 OS=Arabidopsis thaliana GN=ALMT12 PE=2 SV=1
Cluster-24843.76214	128.233	0	Inf	5e-11	1.29e-08	1168	--
Cluster-24843.188767	7.16731	369.6	-5.6884	5.08e-11	1.31e-08	1427	--
Cluster-24843.122640	3698.28	104.032	5.1518	5.15e-11	1.33e-08	984	Snakin-2 OS=Solanum tuberosum GN=SN2 PE=1 SV=1
Cluster-24843.123274	29.9796	1162.88	-5.2776	5.17e-11	1.33e-08	1028	Expansin-A4 OS=Arabidopsis thaliana GN=EXPA4 PE=1 SV=1
Cluster-24843.165156	152.654	0	Inf	5.35e-11	1.38e-08	1050	Pectinesterase 2 OS=Citrus sinensis GN=PECS-2.1 PE=2 SV=1
Cluster-24843.182072	0	93.0968	#NAME?	5.41e-11	1.39e-08	1385	--
Cluster-24843.96892	950.988	25.1548	5.2405	5.46e-11	1.4e-08	2826	O-acyltransferase WSD1 OS=Arabidopsis thaliana GN=WSD1 PE=2 SV=1
Cluster-24843.178456	1.67612	571.697	-8.414	5.49e-11	1.41e-08	1418	--
Cluster-24843.104840	33.2348	1256.07	-5.2401	5.51e-11	1.41e-08	1463	AP2-like ethylene-responsive transcription factor ANT OS=Arabidopsis thaliana GN=ANT PE=1 SV=2
Cluster-24843.176440	123.879	1.11138	6.8004	5.64e-11	1.44e-08	559	(-)-isopiperitenol/(-)-carveol dehydrogenase, mitochondrial OS=Mentha piperita PE=1 SV=1
Cluster-24843.29926	198.374	2.85899	6.1166	5.64e-11	1.44e-08	1788	Metacaspase-3 OS=Arabidopsis thaliana GN=AMC3 PE=2 SV=1
Cluster-24843.76490	0.850823	129.834	-7.2536	5.72e-11	1.46e-08	1048	Ubiquitin-conjugating enzyme E2 20 OS=Arabidopsis thaliana GN=UBC20 PE=2 SV=1
Cluster-24843.48735	6.3913	349.704	-5.7739	5.76e-11	1.47e-08	1906	--
Cluster-24843.146319	393.19	0	Inf	5.78e-11	1.47e-08	6511	Photosystem II CP47 reaction center protein OS=Populus deltoides GN=psbB PE=3 SV=1
Cluster-24843.152287	584.595	13.6728	5.4181	5.82e-11	1.48e-08	684	Phototropin-1 OS=Arabidopsis thaliana GN=PHOT1 PE=1 SV=1
Cluster-24843.58220	39.9355	1580.05	-5.3062	5.84e-11	1.48e-08	1019	Auxin-responsive protein IAA20 OS=Arabidopsis thaliana GN=IAA20 PE=2 SV=2
Cluster-24843.40416	5.93194	319.496	-5.7511	5.86e-11	1.49e-08	1084	BAG family molecular chaperone regulator 2 OS=Arabidopsis thaliana GN=BAG2 PE=1 SV=1
Cluster-24843.45367	153.741	1.92487	6.3196	5.95e-11	1.51e-08	2702	Long-chain-alcohol oxidase FAO1 OS=Lotus japonicus GN=FAO1 PE=1 SV=1
Cluster-24843.95219	0	234.841	#NAME?	5.98e-11	1.51e-08	1047	--
Cluster-24843.200300	142.408	1.55046	6.5212	6.03e-11	1.53e-08	449	--
Cluster-24843.39406	29.457	1161.41	-5.3011	6.06e-11	1.53e-08	1196	BAG family molecular chaperone regulator 2 OS=Arabidopsis thaliana GN=BAG2 PE=1 SV=1
Cluster-24843.201542	121.694	1.06687	6.8337	6.09e-11	1.54e-08	3582	--
Cluster-24843.130438	7.14006	361.2	-5.6607	6.18e-11	1.56e-08	3220	Elongation factor G-2, mitochondrial OS=Arabidopsis thaliana GN=MEFG2 PE=2 SV=1
Cluster-24843.138298	0.721486	129.021	-7.4824	6.29e-11	1.58e-08	4265	--
Cluster-24843.48230	155.13	1.84757	6.3917	6.3e-11	1.58e-08	746	--
Cluster-24843.178992	1.22519	145.813	-6.895	6.34e-11	1.59e-08	1260	--
Cluster-24843.149132	39.0321	1495.65	-5.26	6.42e-11	1.61e-08	2702	ACT domain-containing protein ACR8 OS=Arabidopsis thaliana GN=ACR8 PE=2 SV=1
Cluster-24843.149660	293.796	5.9067	5.6363	6.48e-11	1.62e-08	582	Cationic amino acid transporter 2, vacuolar OS=Arabidopsis thaliana GN=CAT2 PE=2 SV=1
Cluster-24843.32743	5.02835	291.197	-5.8558	6.5e-11	1.63e-08	765	Histidine-containing phosphotransfer protein 1 OS=Arabidopsis thaliana GN=AHP1 PE=1 SV=1
Cluster-24843.47447	113.299	0.847333	7.063	6.53e-11	1.63e-08	1022	Galactoside 2-alpha-L-fucosyltransferase OS=Arabidopsis thaliana GN=FUT1 PE=1 SV=2
Cluster-24843.101141	6016.96	174.238	5.1099	6.57e-11	1.64e-08	1293	Chlorophyll a-b binding protein 13, chloroplastic OS=Solanum lycopersicum GN=CAB13 PE=1 SV=1
Cluster-24843.170037	1.08223	145.012	-7.066	6.57e-11	1.64e-08	2054	G-type lectin S-receptor-like serine/threonine-protein kinase At1g67520 OS=Arabidopsis thaliana GN=At1g67520 PE=2 SV=3
Cluster-24843.197530	73.3306	0	Inf	6.57e-11	1.64e-08	890	Alpha carbonic anhydrase 1, chloroplastic OS=Arabidopsis thaliana GN=ACA1 PE=1 SV=2
Cluster-24843.19674	111.677	0.758571	7.2018	6.61e-11	1.64e-08	1864	--
Cluster-24843.75574	77.578	0	Inf	6.74e-11	1.68e-08	949	Axial regulator YABBY 1 OS=Arabidopsis thaliana GN=YAB1 PE=1 SV=1
Cluster-24843.125095	7294.06	210.005	5.1182	6.83e-11	1.7e-08	1055	Chlorophyll a-b binding protein P4, chloroplastic OS=Pisum sativum GN=lhcA-P4 PE=1 SV=1
Cluster-24843.8325	85.3507	0.252857	8.3989	6.85e-11	1.7e-08	378	--
Cluster-24843.199187	277.198	5.20358	5.7353	6.93e-11	1.72e-08	2084	--
Cluster-24843.130608	4481.46	126.498	5.1468	7e-11	1.73e-08	1958	Phosphoinositide phospholipase C 2 OS=Arabidopsis thaliana GN=PLC2 PE=1 SV=1
Cluster-24843.121081	72.5749	0	Inf	7.06e-11	1.74e-08	3531	General transcription factor 3C polypeptide 3 OS=Homo sapiens GN=GTF3C3 PE=1 SV=1
Cluster-24843.98723	197.2	3.0032	6.037	7.06e-11	1.74e-08	1399	GDSL esterase/lipase EXL3 OS=Arabidopsis thaliana GN=EXL3 PE=2 SV=1
Cluster-24843.121835	3895.28	108.34	5.1681	7.16e-11	1.76e-08	1769	GABA transporter 1 OS=Arabidopsis thaliana GN=GAT1 PE=1 SV=1
Cluster-24843.159253	177.08	2.44204	6.1802	7.15e-11	1.76e-08	1737	Dihydrofolate reductase OS=Schizosaccharomyces pombe (strain 972 / ATCC 24843) GN=dfr1 PE=2 SV=2
Cluster-24843.157287	845.152	3.25632	8.0198	7.19e-11	1.77e-08	1468	Malate synthase, glyoxysomal OS=Raphanus sativus GN=MLS PE=2 SV=1
Cluster-24843.70001	501.993	4.49769	6.8023	7.21e-11	1.77e-08	1222	Ethylene-responsive transcription factor 15 OS=Arabidopsis thaliana GN=ERF15 PE=2 SV=1
Cluster-24843.77679	121.436	1.11138	6.7717	7.24e-11	1.78e-08	1262	Zinc finger protein JACKDAW OS=Arabidopsis thaliana GN=JKD PE=1 SV=1
Cluster-24843.78832	246.141	0	Inf	7.26e-11	1.78e-08	2131	Auxilin-related protein 1 OS=Arabidopsis thaliana GN=At4g12780 PE=1 SV=2
Cluster-24843.39147	17.7854	761.528	-5.4201	7.3e-11	1.79e-08	1501	Short-chain dehydrogenase TIC 32, chloroplastic OS=Pisum sativum GN=TIC32 PE=1 SV=1
Cluster-24843.40701	385.262	8.23839	5.5473	7.31e-11	1.79e-08	2180	--
Cluster-24843.173130	0.825301	126.714	-7.2624	7.33e-11	1.79e-08	2120	WUSCHEL-related homeobox 11 OS=Arabidopsis thaliana GN=WOX11 PE=2 SV=2
Cluster-24843.67388	4.47535	258.387	-5.8514	7.34e-11	1.79e-08	2655	AP2-like ethylene-responsive transcription factor BBM1 OS=Brassica napus GN=BBM1 PE=2 SV=1
Cluster-24843.149548	634.364	15.3447	5.3695	7.48e-11	1.82e-08	2340	--
Cluster-24843.19217	644.751	7.11752	6.5012	7.48e-11	1.82e-08	901	NAD(P)H-quinone oxidoreductase subunit T, chloroplastic OS=Arabidopsis thaliana GN=ndhT PE=1 SV=1
Cluster-24843.64429	3.46794	230.539	-6.0548	7.5e-11	1.83e-08	734	--
Cluster-24843.198169	132.555	1.30853	6.6625	7.54e-11	1.83e-08	1301	--
Cluster-24843.78440	2.64264	201.936	-6.2558	7.57e-11	1.84e-08	1424	--
Cluster-24843.165910	609.035	15.1893	5.3254	7.59e-11	1.84e-08	2412	Receptor-like serine/threonine-protein kinase SD1-8 OS=Arabidopsis thaliana GN=SD18 PE=1 SV=1
Cluster-24843.166404	32.2989	1189.7	-5.203	7.58e-11	1.84e-08	1419	Protein TORNADO 2 OS=Arabidopsis thaliana GN=TRN2 PE=1 SV=1
Cluster-24843.167673	600.015	14.8054	5.3408	7.6e-11	1.84e-08	1405	--
Cluster-24843.39195	2828.43	71.0968	5.3141	7.69e-11	1.86e-08	1577	Cysteine-rich receptor-like protein kinase 29 OS=Arabidopsis thaliana GN=CRK29 PE=2 SV=1
Cluster-24843.79985	63.328	2295.41	-5.1798	7.76e-11	1.88e-08	1053	Endoglucanase 17 OS=Arabidopsis thaliana GN=At4g02290 PE=2 SV=1
Cluster-24843.31270	70.9074	0	Inf	7.8e-11	1.88e-08	776	Lysosomal Pro-X carboxypeptidase OS=Homo sapiens GN=PRCP PE=1 SV=1
Cluster-24843.185237	4.57744	465.683	-6.6687	7.85e-11	1.89e-08	710	--
Cluster-24843.126997	55.0312	1958.72	-5.1535	7.93e-11	1.91e-08	1697	Thaumatin-like protein 1 OS=Pyrus pyrifolia GN=TL1 PE=1 SV=1
Cluster-24843.197564	308.683	6.08199	5.6654	7.98e-11	1.92e-08	2812	Receptor-like serine/threonine-protein kinase SD1-8 OS=Arabidopsis thaliana GN=SD18 PE=1 SV=1
Cluster-24843.18000	901.328	23.9867	5.2317	8.06e-11	1.94e-08	1213	--
Cluster-24843.97415	185.758	1.91394	6.6007	8.09e-11	1.94e-08	914	Protein indeterminate-domain 9 OS=Arabidopsis thaliana GN=IDD9 PE=2 SV=1
Cluster-24843.118990	19347.9	571.1	5.0823	8.11e-11	1.95e-08	1108	Photosystem I reaction center subunit N, chloroplastic OS=Arabidopsis thaliana GN=PSAN PE=1 SV=2
Cluster-24843.55794	1681.13	46.0545	5.1899	8.15e-11	1.95e-08	771	--
Cluster-24843.107739	18.119	737.967	-5.348	8.22e-11	1.97e-08	2792	Phospholipase D alpha 1 OS=Vigna unguiculata GN=PLD1 PE=2 SV=1
Cluster-24843.112065	27391	810.567	5.0786	8.23e-11	1.97e-08	3292	--
Cluster-24843.140559	6.60066	337.721	-5.6771	8.31e-11	1.98e-08	2343	Protein LATERAL ROOT PRIMORDIUM 1 OS=Arabidopsis thaliana GN=LRP1 PE=1 SV=1
Cluster-24843.146417	110.821	0.858527	7.0122	8.31e-11	1.98e-08	782	Protein NRT1/ PTR FAMILY 3.1 OS=Arabidopsis thaliana GN=NPF3.1 PE=2 SV=1
Cluster-24843.175909	4.57744	254.203	-5.7953	8.35e-11	1.99e-08	1084	--
Cluster-24843.169991	1758.77	48.5774	5.1781	8.38e-11	2e-08	423	--
Cluster-24843.162189	97.4018	0.572351	7.4109	8.39e-11	2e-08	2216	--
Cluster-24843.45359	262.356	4.95125	5.7276	8.48e-11	2.01e-08	1373	Ubiquitin-conjugating enzyme E2 28 OS=Arabidopsis thaliana GN=UBC28 PE=2 SV=1
Cluster-24843.114190	30.7962	1156.81	-5.2313	8.58e-11	2.04e-08	2749	Potassium transporter 5 OS=Arabidopsis thaliana GN=POT5 PE=1 SV=1
Cluster-24843.197382	142.468	1.6059	6.4711	8.66e-11	2.05e-08	633	NAD(P)H-quinone oxidoreductase subunit T, chloroplastic OS=Arabidopsis thaliana GN=ndhT PE=1 SV=1
Cluster-24843.18057	97.2588	0.539032	7.4953	8.76e-11	2.08e-08	709	GDSL esterase/lipase At1g33811 OS=Arabidopsis thaliana GN=At1g33811 PE=2 SV=1
Cluster-24843.90727	96.7858	0.505714	7.5803	8.81e-11	2.09e-08	1345	--
Cluster-24843.110932	24.4577	923.487	-5.2387	8.86e-11	2.09e-08	1200	Uncharacterized RNA-binding protein C17H9.04c OS=Schizosaccharomyces pombe (strain 972 / ATCC 24843) GN=SPAC17H9.04c PE=1 SV=1
Cluster-24843.110409	0.425412	118.886	-8.1265	8.87e-11	2.1e-08	813	--
Cluster-24843.149681	59.9079	2120.18	-5.1453	8.92e-11	2.11e-08	782	Endoglucanase 17 OS=Arabidopsis thaliana GN=At4g02290 PE=2 SV=1
Cluster-24843.168584	83.1454	0.274981	8.2402	8.95e-11	2.11e-08	1195	--
Cluster-24843.45874	4840.13	145.554	5.0554	9.05e-11	2.13e-08	2065	--
Cluster-24843.191279	186.082	2.91444	5.9966	9.25e-11	2.18e-08	3041	Ankyrin repeat-containing protein At5g02620 OS=Arabidopsis thaliana GN=At5g02620 PE=1 SV=1
Cluster-24843.180986	384.332	0.539032	9.4778	9.3e-11	2.18e-08	1037	Thioredoxin H8 OS=Arabidopsis thaliana GN=TRX8 PE=2 SV=1
Cluster-24843.68360	815.665	21.7468	5.2291	9.79e-11	2.3e-08	2865	CSC1-like protein ERD4 OS=Brassica juncea GN=ERD4 PE=3 SV=2
Cluster-24843.151466	216.723	3.71699	5.8656	9.93e-11	2.33e-08	2824	Transcription activator GLK1 OS=Arabidopsis thaliana GN=GLK1 PE=1 SV=2
Cluster-24843.99401	69.1954	0	Inf	1.01e-10	2.37e-08	1691	Serine/threonine-protein kinase SRK2E OS=Arabidopsis thaliana GN=SRK2E PE=1 SV=1
Cluster-24843.198105	761.716	19.4677	5.2901	1.01e-10	2.37e-08	1447	Haloalkane dehalogenase OS=Mycobacterium paratuberculosis (strain ATCC BAA-968 / K-10) GN=dhmA PE=3 SV=1
Cluster-24843.121954	16912.1	511.27	5.0478	1.03e-10	2.4e-08	1372	--
Cluster-24843.13843	70.0804	0	Inf	1.04e-10	2.42e-08	2139	Mitogen-activated protein kinase 2 OS=Oryza sativa subsp. japonica GN=MPK2 PE=2 SV=1
Cluster-24843.124464	12662.7	112.5	6.8145	1.05e-10	2.45e-08	1621	Serine--glyoxylate aminotransferase OS=Arabidopsis thaliana GN=AGT1 PE=1 SV=2
Cluster-24843.129162	37.441	1377.01	-5.2008	1.07e-10	2.49e-08	2835	UPF0503 protein At3g09070, chloroplastic OS=Arabidopsis thaliana GN=At3g09070 PE=1 SV=1
Cluster-24843.157581	0	87.9003	#NAME?	1.07e-10	2.5e-08	2277	Regulatory protein NPR1 OS=Arabidopsis thaliana GN=NPR1 PE=1 SV=1
Cluster-24843.132408	68.8807	0	Inf	1.08e-10	2.5e-08	2286	Thioredoxin reductase 2 OS=Arabidopsis thaliana GN=NTR2 PE=2 SV=2
Cluster-24843.67674	329.664	7.05984	5.5452	1.08e-10	2.5e-08	782	Putative G-type lectin S-receptor-like serine/threonine-protein kinase At1g61610 OS=Arabidopsis thaliana GN=At1g61610 PE=3 SV=1
Cluster-24843.133271	960.444	9.21768	6.7032	1.09e-10	2.52e-08	2177	Vacuolar amino acid transporter 1 OS=Saccharomyces cerevisiae (strain ATCC 204508 / S288c) GN=AVT1 PE=1 SV=1
Cluster-24843.59649	2176.75	63.3964	5.1016	1.11e-10	2.58e-08	1122	--
Cluster-24843.122647	718.099	18.9429	5.2445	1.11e-10	2.58e-08	1426	NAD(P)H-quinone oxidoreductase subunit L, chloroplastic OS=Arabidopsis thaliana GN=ndhL PE=2 SV=1
Cluster-24843.147172	1275.13	36.8507	5.1128	1.14e-10	2.65e-08	1452	Probable amino acid permease 7 OS=Arabidopsis thaliana GN=AAP7 PE=2 SV=1
Cluster-24843.65550	1.44297	151.768	-6.7167	1.15e-10	2.66e-08	1710	--
Cluster-24843.176437	67.9957	0	Inf	1.17e-10	2.69e-08	384	(-)-isopiperitenol/(-)-carveol dehydrogenase, mitochondrial OS=Mentha piperita PE=1 SV=1
Cluster-24843.96991	10.9705	466.457	-5.41	1.17e-10	2.7e-08	475	Expansin-A20 OS=Arabidopsis thaliana GN=EXPA20 PE=2 SV=1
Cluster-24843.29344	177.435	2.59521	6.0953	1.18e-10	2.72e-08	647	Probable F-box protein At4g22030 OS=Arabidopsis thaliana GN=At4g22030 PE=4 SV=1
Cluster-24843.88884	270.59	5.34555	5.6616	1.18e-10	2.72e-08	1065	Cytochrome c-2 OS=Arabidopsis thaliana GN=CYTC-2 PE=1 SV=1
Cluster-24843.139629	802.725	15.6836	5.6776	1.18e-10	2.72e-08	480	Polygalacturonase inhibitor OS=Pyrus communis GN=PGIP PE=1 SV=1
Cluster-24843.110416	305.365	6.32339	5.5937	1.19e-10	2.74e-08	2049	Phototropin-1 OS=Arabidopsis thaliana GN=PHOT1 PE=1 SV=1
Cluster-24843.99301	103.684	0.824944	6.9737	1.19e-10	2.74e-08	2016	Protein DEFECTIVE IN MERISTEM SILENCING 3 OS=Arabidopsis thaliana GN=DMS3 PE=1 SV=1
Cluster-24843.122154	1560.54	44.0806	5.1458	1.2e-10	2.74e-08	675	Photosystem II 10 kDa polypeptide, chloroplastic OS=Solanum tuberosum GN=PSBR PE=2 SV=1
Cluster-24843.66349	259.985	5.23716	5.6335	1.2e-10	2.74e-08	1091	--
Cluster-24843.187893	0	86.556	#NAME?	1.22e-10	2.78e-08	1597	LOB domain-containing protein 18 OS=Arabidopsis thaliana GN=LBD18 PE=2 SV=2
Cluster-24843.128665	2456.99	71.8268	5.0962	1.22e-10	2.8e-08	2190	Phosphoribulokinase, chloroplastic OS=Mesembryanthemum crystallinum PE=2 SV=1
Cluster-24843.151059	0	86.8747	#NAME?	1.23e-10	2.8e-08	1754	Glutathione synthetase, chloroplastic OS=Brassica juncea GN=GSH2 PE=2 SV=1
Cluster-24843.42100	83.2138	0.274981	8.2413	1.24e-10	2.82e-08	603	Vacuolar iron transporter homolog 3 OS=Arabidopsis thaliana GN=At3g43630 PE=3 SV=1
Cluster-24843.192729	85.1554	0.274981	8.2746	1.24e-10	2.82e-08	1986	Peptidyl-prolyl cis-trans isomerase FKBP16-1, chloroplastic OS=Arabidopsis thaliana GN=FKBP16-1 PE=2 SV=1
Cluster-24843.136250	27.7316	1006.2	-5.1812	1.25e-10	2.84e-08	2809	Serine/threonine-protein kinase D6PKL2 OS=Arabidopsis thaliana GN=D6PKL2 PE=1 SV=1
Cluster-24843.60637	913.347	3.04745	8.2274	1.27e-10	2.88e-08	1267	2-methylene-furan-3-one reductase OS=Solanum lycopersicum GN=EO PE=1 SV=1
Cluster-24843.95096	638.204	17.1159	5.2206	1.27e-10	2.88e-08	1415	Tetrapyrrole-binding protein, chloroplastic OS=Arabidopsis thaliana GN=GUN4 PE=1 SV=1
Cluster-24843.123758	138.409	4353.47	-4.9752	1.28e-10	2.89e-08	626	--
Cluster-24843.149063	1134.63	31.8656	5.1541	1.27e-10	2.89e-08	2104	Plastidal glycolate/glycerate translocator 1, chloroplastic OS=Arabidopsis thaliana GN=PLGG1 PE=2 SV=1
Cluster-24843.87517	6.09696	309.186	-5.6642	1.28e-10	2.89e-08	1478	AT-hook motif nuclear-localized protein 22 OS=Arabidopsis thaliana GN=AHL22 PE=1 SV=1
Cluster-24843.123538	5807.77	177.622	5.0311	1.28e-10	2.89e-08	1053	Photosystem I reaction center subunit II, chloroplastic OS=Cucumis sativus GN=psaD PE=1 SV=1
Cluster-24843.108800	2520.3	76.1218	5.0491	1.29e-10	2.91e-08	2375	Chlorophyll a-b binding protein CP29.1, chloroplastic OS=Arabidopsis thaliana GN=LHCB4.1 PE=1 SV=1
Cluster-24843.164387	232.105	4.26748	5.7653	1.29e-10	2.92e-08	2164	Cytochrome P450 89A2 OS=Arabidopsis thaliana GN=CYP89A2 PE=2 SV=2
Cluster-24843.179172	105.486	0.825208	6.9981	1.32e-10	2.98e-08	466	CO(2)-response secreted protease OS=Arabidopsis thaliana GN=CRSP PE=2 SV=1
Cluster-24843.123846	526.2	13.6406	5.2696	1.32e-10	2.98e-08	2978	Glucan endo-1,3-beta-glucosidase 14 OS=Arabidopsis thaliana GN=At2g27500 PE=1 SV=2
Cluster-24843.86898	299.715	6.60114	5.5047	1.34e-10	3.01e-08	662	--
Cluster-24843.20214	184	2.99227	5.9423	1.35e-10	3.03e-08	843	--
Cluster-24843.22158	1.99945	164.831	-6.3652	1.36e-10	3.05e-08	3864	--
Cluster-24843.109881	5.40272	283.19	-5.7119	1.37e-10	3.07e-08	1097	Replication protein A 70 kDa DNA-binding subunit B OS=Arabidopsis thaliana GN=RPA1B PE=3 SV=1
Cluster-24843.126929	22245.2	694.77	5.0008	1.37e-10	3.07e-08	680	Ribulose bisphosphate carboxylase small chain, chloroplastic OS=Medicago sativa PE=2 SV=1
Cluster-24843.128632	1583.95	46.1112	5.1023	1.37e-10	3.07e-08	780	NADP-dependent glyceraldehyde-3-phosphate dehydrogenase OS=Pisum sativum GN=GAPN PE=1 SV=1
Cluster-24843.59167	463.048	11.527	5.3281	1.38e-10	3.08e-08	1086	Purple acid phosphatase 8 OS=Arabidopsis thaliana GN=PAP8 PE=2 SV=1
Cluster-24843.112663	22153.9	693.624	4.9973	1.38e-10	3.09e-08	1866	Photosystem I reaction center subunit VI, chloroplastic OS=Brassica campestris GN=PSAH PE=2 SV=1
Cluster-24843.14479	185.661	2.91444	5.9933	1.39e-10	3.1e-08	792	Protein YABBY 6 OS=Oryza sativa subsp. japonica GN=YAB6 PE=2 SV=1
Cluster-24843.152450	334.063	7.75651	5.4286	1.39e-10	3.1e-08	977	Homeobox-leucine zipper protein ATHB-13 OS=Arabidopsis thaliana GN=ATHB-13 PE=2 SV=2
Cluster-24843.52462	914.296	25.0989	5.187	1.42e-10	3.16e-08	1663	CSC1-like protein At1g69450 OS=Arabidopsis thaliana GN=At1g69450 PE=2 SV=1
Cluster-24843.17608	194.796	3.47559	5.8086	1.42e-10	3.16e-08	629	B3 domain-containing protein At5g06250 OS=Arabidopsis thaliana GN=At5g06250 PE=2 SV=1
Cluster-24843.126016	66.437	0	Inf	1.44e-10	3.2e-08	1226	LRR receptor-like serine/threonine-protein kinase EFR OS=Arabidopsis thaliana GN=EFR PE=1 SV=1
Cluster-24843.144070	67.9499	0	Inf	1.45e-10	3.22e-08	3242	Formamidase OS=Methylophilus methylotrophus GN=fmdA PE=1 SV=1
Cluster-24843.187847	1175.08	13.7831	6.4137	1.45e-10	3.22e-08	1909	Probable receptor-like protein kinase At5g20050 OS=Arabidopsis thaliana GN=At5g20050 PE=2 SV=1
Cluster-24843.71764	159.9	2.34209	6.0932	1.48e-10	3.28e-08	886	--
Cluster-24843.197391	104.318	0.836138	6.963	1.5e-10	3.32e-08	1978	MATE efflux family protein 5 OS=Arabidopsis thaliana GN=DTXL1 PE=3 SV=1
Cluster-24843.31272	122.887	1.31973	6.541	1.5e-10	3.32e-08	991	Lysosomal Pro-X carboxypeptidase OS=Bos taurus GN=PRCP PE=2 SV=1
Cluster-24843.127129	2041.02	62.3584	5.0326	1.53e-10	3.38e-08	3524	Sucrose transport protein OS=Spinacia oleracea PE=2 SV=1
Cluster-24843.141957	506.807	0	Inf	1.53e-10	3.38e-08	3493	Elongation factor Ts OS=Synechocystis sp. (strain PCC 6803 / Kazusa) GN=tsf PE=1 SV=3
Cluster-24843.135844	760.862	22.1221	5.1041	1.54e-10	3.4e-08	4383	Retrovirus-related Pol polyprotein from transposon TNT 1-94 OS=Nicotiana tabacum PE=2 SV=1
Cluster-24843.144069	221.997	4.34531	5.6749	1.54e-10	3.4e-08	2237	Formamidase OS=Methylophilus methylotrophus GN=fmdA PE=1 SV=1
Cluster-24843.99638	11604.8	371.628	4.9647	1.55e-10	3.41e-08	2983	Synaptotagmin-2 OS=Arabidopsis thaliana GN=SYT2 PE=2 SV=1
Cluster-24843.87436	174.858	2.67277	6.0317	1.55e-10	3.42e-08	1147	17.6 kDa class I heat shock protein OS=Solanum peruvianum PE=2 SV=1
Cluster-24843.54411	598.451	15.8283	5.2407	1.56e-10	3.42e-08	938	Photosynthetic NDH subunit of subcomplex B 3, chloroplastic OS=Arabidopsis thaliana GN=PNSB3 PE=2 SV=1
Cluster-27942.0	80.7939	0.274981	8.1988	1.57e-10	3.44e-08	1951	--
Cluster-24843.45543	838.993	23.8915	5.1341	1.57e-10	3.44e-08	1165	Photosynthetic NDH subunit of subcomplex B 1, chloroplastic OS=Arabidopsis thaliana GN=PNSB1 PE=2 SV=1
Cluster-24843.154388	769.909	20.8551	5.2062	1.57e-10	3.45e-08	981	--
Cluster-24843.70865	93.1038	0.539032	7.4323	1.6e-10	3.49e-08	1066	Bidirectional sugar transporter SWEET1 OS=Arabidopsis thaliana GN=SWEET1 PE=1 SV=1
Cluster-24843.136472	1711.16	23.866	6.1639	1.6e-10	3.5e-08	3236	Glycerophosphodiester phosphodiesterase protein kinase domain-containing GDPDL2 OS=Arabidopsis thaliana GN=GDPDL2 PE=1 SV=1
Cluster-24843.78113	127.195	0	Inf	1.6e-10	3.5e-08	858	Putative 4-hydroxy-4-methyl-2-oxoglutarate aldolase 3 OS=Arabidopsis thaliana GN=At5g56260 PE=1 SV=1
Cluster-24843.113946	44.0556	1455.25	-5.0458	1.61e-10	3.51e-08	2326	DNA replication licensing factor MCM3 OS=Arabidopsis thaliana GN=MCM3 PE=1 SV=1
Cluster-24843.178449	1418.39	2.66184	9.0576	1.61e-10	3.52e-08	918	Dirigent protein 2 OS=Arabidopsis thaliana GN=DIR2 PE=2 SV=1
Cluster-24843.81218	334.071	0.825208	8.6612	1.62e-10	3.52e-08	512	--
Cluster-24843.132337	5.06577	264.832	-5.7082	1.62e-10	3.54e-08	877	MADS-box protein JOINTLESS OS=Solanum lycopersicum GN=J PE=1 SV=1
Cluster-24843.125843	39.4457	1350.25	-5.0972	1.68e-10	3.65e-08	517	--
Cluster-24843.198627	103.974	0.758571	7.0987	1.69e-10	3.68e-08	2124	G-type lectin S-receptor-like serine/threonine-protein kinase At4g03230 OS=Arabidopsis thaliana GN=At4g03230 PE=3 SV=3
Cluster-24843.172531	0	83.629	#NAME?	1.72e-10	3.74e-08	1385	--
Cluster-24843.109275	8040.62	260.737	4.9466	1.73e-10	3.76e-08	1840	3-ketoacyl-CoA synthase 11 OS=Arabidopsis thaliana GN=KCS11 PE=2 SV=1
Cluster-24843.179085	6.33011	301.837	-5.5754	1.74e-10	3.78e-08	2131	Probable pectate lyase 12 OS=Arabidopsis thaliana GN=At3g53190 PE=2 SV=2
Cluster-24843.113322	507.909	13.1553	5.2709	1.75e-10	3.78e-08	2535	1-aminocyclopropane-1-carboxylate synthase OS=Glycine max GN=ACS1 PE=2 SV=1
Cluster-22336.0	67.6608	0	Inf	1.82e-10	3.93e-08	2524	--
Cluster-24843.12667	65.7054	0	Inf	1.83e-10	3.95e-08	1773	Protein ASPARTIC PROTEASE IN GUARD CELL 1 OS=Arabidopsis thaliana GN=ASPG1 PE=1 SV=1
Cluster-24843.123088	958.468	29.0613	5.0436	1.84e-10	3.96e-08	1020	Proline-rich protein 4 OS=Arabidopsis thaliana GN=PRP4 PE=2 SV=1
Cluster-24843.128753	300.455	6.79855	5.4658	1.83e-10	3.96e-08	2869	Putative E3 ubiquitin-protein ligase LIN OS=Medicago truncatula GN=LIN PE=2 SV=1
Cluster-24843.174396	92.1781	0.561157	7.3599	1.84e-10	3.96e-08	719	--
Cluster-24843.174304	413.814	10.6578	5.279	1.85e-10	3.97e-08	684	Ribonuclease 1 OS=Arabidopsis thaliana GN=RNS1 PE=1 SV=1
Cluster-24843.134489	150.269	2.21105	6.0867	1.88e-10	4.05e-08	767	7-deoxyloganetin glucosyltransferase OS=Gardenia jasminoides GN=UGT85A24 PE=1 SV=1
Cluster-24843.59900	66.4507	0	Inf	1.89e-10	4.05e-08	1176	Aluminum-activated malate transporter 12 OS=Arabidopsis thaliana GN=ALMT12 PE=2 SV=1
Cluster-24843.183651	23.4947	793.406	-5.0777	1.89e-10	4.06e-08	945	Uncharacterized RNA-binding protein C17H9.04c OS=Schizosaccharomyces pombe (strain 972 / ATCC 24843) GN=SPAC17H9.04c PE=1 SV=1
Cluster-24843.109167	38.9115	1269.85	-5.0283	1.9e-10	4.08e-08	2588	Auxin efflux carrier component 2 OS=Arabidopsis thaliana GN=PIN2 PE=1 SV=2
Cluster-24843.176948	178.376	2.92563	5.93	1.92e-10	4.12e-08	1364	Probable xyloglucan endotransglucosylase/hydrolase protein 6 OS=Arabidopsis thaliana GN=XTH6 PE=2 SV=2
Cluster-24843.65337	120.064	1.26428	6.5693	1.93e-10	4.12e-08	840	Secoisolariciresinol dehydrogenase (Fragment) OS=Forsythia intermedia PE=1 SV=1
Cluster-24843.167088	65.6952	0	Inf	1.93e-10	4.13e-08	2719	--
Cluster-24843.63034	14.5558	551.851	-5.2446	1.94e-10	4.14e-08	1896	Indole-3-acetate O-methyltransferase 1 OS=Arabidopsis thaliana GN=IAMT1 PE=1 SV=1
Cluster-24843.135313	3969.22	125.6	4.9819	1.95e-10	4.16e-08	907	Protein TIFY 10A OS=Arabidopsis thaliana GN=TIFY10A PE=1 SV=1
Cluster-24843.111193	1134.84	30.3574	5.2243	1.97e-10	4.2e-08	542	--
Cluster-24843.162126	350.619	0.539032	9.3453	2e-10	4.27e-08	958	Miraculin OS=Synsepalum dulcificum PE=1 SV=3
Cluster-24843.176172	400.234	4.08996	6.6126	2e-10	4.27e-08	1207	PsbP domain-containing protein 7, chloroplastic OS=Arabidopsis thaliana GN=PPD7 PE=2 SV=1
Cluster-24843.101835	16.8972	647.659	-5.2604	2.01e-10	4.28e-08	920	AP2-like ethylene-responsive transcription factor AIL5 OS=Arabidopsis thaliana GN=AIL5 PE=2 SV=2
Cluster-24843.121288	1897.06	19.1477	6.6304	2.04e-10	4.34e-08	3210	Cysteine-rich receptor-like protein kinase 10 OS=Arabidopsis thaliana GN=CRK10 PE=1 SV=3
Cluster-24843.11133	65.44	0	Inf	2.06e-10	4.37e-08	1504	Calcium and calcium/calmodulin-dependent serine/threonine-protein kinase DMI-3 OS=Medicago truncatula GN=DMI3 PE=2 SV=1
Cluster-24843.139009	325.089	7.56779	5.4248	2.07e-10	4.38e-08	1041	Putative disease resistance protein RGA4 OS=Solanum bulbocastanum GN=RGA4 PE=2 SV=1
Cluster-24843.195983	66.9784	0	Inf	2.07e-10	4.38e-08	579	--
Cluster-24843.65067	66.9784	0	Inf	2.07e-10	4.38e-08	918	--
Cluster-24843.52194	212.254	4.03675	5.7165	2.14e-10	4.52e-08	811	Ethylene-responsive transcription factor ERF023 OS=Arabidopsis thaliana GN=ERF023 PE=2 SV=1
Cluster-24843.109521	1.70165	143.367	-6.3966	2.15e-10	4.55e-08	2036	Phosphoenolpyruvate carboxylase 2 OS=Flaveria trinervia GN=PPCC PE=1 SV=1
Cluster-24843.158623	136.9	1.79212	6.2553	2.17e-10	4.58e-08	1312	Glycerophosphodiester phosphodiesterase protein kinase domain-containing GDPDL2 OS=Arabidopsis thaliana GN=GDPDL2 PE=1 SV=1
Cluster-24843.145834	1667.82	14.1672	6.8793	2.18e-10	4.59e-08	1400	Dirigent protein 2 OS=Arabidopsis thaliana GN=DIR2 PE=2 SV=1
Cluster-24843.23585	338.354	8.39379	5.3331	2.2e-10	4.63e-08	1107	--
Cluster-24843.113943	21.2603	736.426	-5.1143	2.21e-10	4.65e-08	1263	DNA replication licensing factor MCM4 OS=Arabidopsis thaliana GN=MCM4 PE=1 SV=1
Cluster-24843.13672	129.305	1.11138	6.8623	2.21e-10	4.65e-08	1436	Peroxidase 5 OS=Vitis vinifera GN=GSVIVT00037159001 PE=1 SV=2
Cluster-24843.88859	5.59845	270.371	-5.5938	2.22e-10	4.66e-08	899	Phosphatidylinositol 4-phosphate 5-kinase 2 OS=Arabidopsis thaliana GN=PIP5K2 PE=1 SV=2
Cluster-24843.59901	64.4069	0	Inf	2.25e-10	4.73e-08	1907	Aluminum-activated malate transporter 14 OS=Arabidopsis thaliana GN=ALMT14 PE=2 SV=1
Cluster-24843.110606	235.266	4.88382	5.5901	2.29e-10	4.8e-08	1808	L-ascorbate oxidase OS=Cucurbita maxima GN=AAO PE=1 SV=2
Cluster-24843.17144	194.465	3.54223	5.7787	2.29e-10	4.8e-08	996	--
Cluster-24843.24458	65.5644	0	Inf	2.29e-10	4.8e-08	1616	--
Cluster-24843.21641	1934.3	62.1784	4.9593	2.3e-10	4.81e-08	1296	--
Cluster-24843.83950	9.8134	401.376	-5.3541	2.33e-10	4.87e-08	1258	--
Cluster-24843.133962	2547.39	81.2032	4.9713	2.36e-10	4.92e-08	1566	Phosphoinositide phospholipase C 2 OS=Arabidopsis thaliana GN=PLC2 PE=1 SV=1
Cluster-24843.143218	974.96	28.8986	5.0763	2.39e-10	4.98e-08	725	Arabinogalactan peptide 16 OS=Arabidopsis thaliana GN=AGP16 PE=1 SV=1
Cluster-24843.120526	56.663	1804.77	-4.9933	2.39e-10	4.98e-08	2214	Alpha-xylosidase 1 OS=Arabidopsis thaliana GN=XYL1 PE=1 SV=1
Cluster-24843.197224	755.865	3.63073	7.7017	2.41e-10	5.02e-08	968	Magnesium-dependent phosphatase 1 OS=Mus musculus GN=Mdp1 PE=1 SV=1
Cluster-24843.32162	379.215	8.89424	5.414	2.45e-10	5.09e-08	1137	Protein PHLOEM PROTEIN 2-LIKE A1 OS=Arabidopsis thaliana GN=PP2A1 PE=2 SV=1
Cluster-24843.90579	7.15541	313.601	-5.4538	2.52e-10	5.23e-08	563	--
Cluster-24843.14643	108.627	0.758571	7.1619	2.52e-10	5.23e-08	673	Wound-induced protein 1 OS=Solanum tuberosum GN=WUN1 PE=2 SV=1
Cluster-24843.146129	1.92115	253.195	-7.0421	2.54e-10	5.26e-08	2213	Protein SOMBRERO OS=Arabidopsis thaliana GN=SMB PE=1 SV=1
Cluster-24843.127287	527.515	14.3191	5.2032	2.54e-10	5.27e-08	1038	Probable glucuronoxylan glucuronosyltransferase IRX7 OS=Arabidopsis thaliana GN=IRX7 PE=2 SV=1
Cluster-24843.139355	1408.59	34.9141	5.3343	2.54e-10	5.27e-08	2135	Glycerol-3-phosphate 2-O-acyltransferase 6 OS=Arabidopsis thaliana GN=GPAT6 PE=1 SV=1
Cluster-24843.171039	7.08057	311.971	-5.4614	2.59e-10	5.35e-08	3156	Transcription repressor OFP17 OS=Arabidopsis thaliana GN=OFP17 PE=2 SV=1
Cluster-24843.182571	1048.92	28.0514	5.2247	2.59e-10	5.35e-08	679	Auxin-responsive protein SAUR36 OS=Arabidopsis thaliana GN=SAUR36 PE=2 SV=1
Cluster-24843.86393	1630.1	51.9194	4.9725	2.62e-10	5.42e-08	985	Arogenate dehydratase 3, chloroplastic OS=Arabidopsis thaliana GN=ADT3 PE=1 SV=1
Cluster-24843.168952	2606.17	83.3939	4.9658	2.67e-10	5.51e-08	3476	DNA-binding protein SMUBP-2 OS=Homo sapiens GN=IGHMBP2 PE=1 SV=3
Cluster-24843.95459	531.127	12.3056	5.4317	2.67e-10	5.51e-08	1124	Uncharacterized protein At1g04910 OS=Arabidopsis thaliana GN=At1g04910 PE=2 SV=1
Cluster-24843.17607	113.513	0.505714	7.8103	2.69e-10	5.53e-08	588	B3 domain-containing protein At5g06250 OS=Arabidopsis thaliana GN=At5g06250 PE=2 SV=1
Cluster-24843.61294	7.07884	314.574	-5.4737	2.69e-10	5.53e-08	574	1-aminocyclopropane-1-carboxylate synthase OS=Malus domestica GN=ACS-1 PE=1 SV=2
Cluster-24843.156131	2896.37	98.4031	4.8794	2.74e-10	5.62e-08	1253	Alternative oxidase 3, mitochondrial OS=Glycine max GN=AOX3 PE=1 SV=1
Cluster-24843.115537	0.799779	112.798	-7.1399	2.75e-10	5.65e-08	246	--
Cluster-24843.100393	1775.79	1.86995	9.8912	2.77e-10	5.68e-08	710	Chlorophyll a-b binding protein 3C, chloroplastic OS=Solanum lycopersicum GN=CAB3C PE=3 SV=1
Cluster-24843.95100	63.2208	0	Inf	2.77e-10	5.68e-08	4491	Probable LRR receptor-like serine/threonine-protein kinase At2g16250 OS=Arabidopsis thaliana GN=At2g16250 PE=2 SV=1
Cluster-24843.23507	512.747	7.25106	6.1439	2.78e-10	5.7e-08	854	Receptor-like protein kinase OS=Ipomoea nil GN=INRPK1 PE=2 SV=2
Cluster-24843.127115	1490.49	48.2462	4.9492	2.79e-10	5.71e-08	5271	--
Cluster-24843.19963	92.6185	0	Inf	2.8e-10	5.71e-08	1506	Metacaspase-3 OS=Arabidopsis thaliana GN=AMC3 PE=2 SV=1
Cluster-24843.44684	14.3482	531.006	-5.2098	2.79e-10	5.71e-08	575	Mavicyanin OS=Cucurbita pepo PE=1 SV=1
Cluster-24843.123266	0	80.3802	#NAME?	2.86e-10	5.84e-08	2635	Formin-like protein 1 OS=Arabidopsis thaliana GN=FH1 PE=1 SV=1
Cluster-24843.19282	223.086	0	Inf	2.87e-10	5.84e-08	2938	G-type lectin S-receptor-like serine/threonine-protein kinase At4g03230 OS=Arabidopsis thaliana GN=At4g03230 PE=3 SV=3
Cluster-24843.66151	1320.22	42.7557	4.9485	2.87e-10	5.84e-08	2383	Cationic amino acid transporter 5 OS=Arabidopsis thaliana GN=CAT5 PE=1 SV=1
Cluster-24843.18837	88.0532	0.572351	7.2653	2.89e-10	5.89e-08	1040	MATE efflux family protein 5 OS=Arabidopsis thaliana GN=DTXL1 PE=3 SV=1
Cluster-24843.83679	275.624	6.29007	5.4535	2.91e-10	5.91e-08	320	Basic 7S globulin OS=Glycine max GN=BG PE=1 SV=2
Cluster-24843.123537	13459.2	455.976	4.8835	2.97e-10	6.02e-08	997	Photosystem I reaction center subunit II, chloroplastic OS=Cucumis sativus GN=psaD PE=1 SV=1
Cluster-24843.131025	293.222	7.37037	5.3141	2.98e-10	6.04e-08	1363	Probable serine/threonine-protein kinase WNK5 OS=Arabidopsis thaliana GN=WNK5 PE=1 SV=2
Cluster-24843.143095	64.3289	0	Inf	2.99e-10	6.06e-08	851	Patatin-like protein 2 OS=Arabidopsis thaliana GN=PLP2 PE=1 SV=1
Cluster-24843.22548	303.79	0	Inf	3e-10	6.08e-08	838	Protein YLS9 OS=Arabidopsis thaliana GN=YLS9 PE=2 SV=1
Cluster-24843.106857	166.155	2.98107	5.8005	3.02e-10	6.11e-08	538	Probable serine/threonine-protein kinase WNK4 OS=Arabidopsis thaliana GN=WNK4 PE=1 SV=1
Cluster-24843.137931	2494.82	82.6757	4.9153	3.07e-10	6.21e-08	1403	Uncharacterized protein At4g22758 OS=Arabidopsis thaliana GN=At4g22758 PE=2 SV=1
Cluster-24843.114502	165.888	3.01466	5.7821	3.1e-10	6.25e-08	2699	Transcription initiation factor IIB OS=Xenopus laevis GN=gtf2b PE=2 SV=1
Cluster-24843.198727	531.707	15.3982	5.1098	3.09e-10	6.25e-08	1009	VQ motif-containing protein 8, chloroplastic OS=Arabidopsis thaliana GN=VQ8 PE=2 SV=1
Cluster-24843.31273	63.2823	0	Inf	3.1e-10	6.25e-08	1152	Lysosomal Pro-X carboxypeptidase OS=Bos taurus GN=PRCP PE=2 SV=1
Cluster-24843.137819	859.311	26.2372	5.0335	3.11e-10	6.26e-08	3097	--
Cluster-24843.18374	926.229	27.0352	5.0985	3.11e-10	6.26e-08	1253	NAD(P)H-quinone oxidoreductase subunit N, chloroplastic OS=Arabidopsis thaliana GN=ndhN PE=2 SV=1
Cluster-24843.190980	394.08	5.41139	6.1863	3.12e-10	6.28e-08	1390	Serine/threonine-protein kinase BCK1/SLK1/SSP31 OS=Saccharomyces cerevisiae (strain ATCC 204508 / S288c) GN=BCK1 PE=1 SV=1
Cluster-24843.177609	1262.51	39.1711	5.0104	3.14e-10	6.31e-08	2138	Syntaxin-121 OS=Arabidopsis thaliana GN=SYP121 PE=1 SV=1
Cluster-24843.115076	112.817	0.858527	7.0379	3.18e-10	6.38e-08	775	Myosin-3 OS=Arabidopsis thaliana GN=VIII-A PE=2 SV=1
Cluster-24843.122710	314.95	9180.24	-4.8653	3.18e-10	6.39e-08	2254	Polyneuridine-aldehyde esterase OS=Rauvolfia serpentina GN=PNAE PE=1 SV=1
Cluster-24843.188799	0	79.6473	#NAME?	3.23e-10	6.47e-08	3362	Probable protein phosphatase 2C 51 OS=Arabidopsis thaliana GN=At3g63340 PE=2 SV=2
Cluster-24843.163117	489.312	13.6528	5.1635	3.24e-10	6.48e-08	706	--
Cluster-24843.21770	3.62453	200.615	-5.7905	3.24e-10	6.48e-08	1389	GATA transcription factor 20 OS=Arabidopsis thaliana GN=GATA20 PE=2 SV=2
Cluster-24843.170279	0	79.2802	#NAME?	3.27e-10	6.53e-08	2210	SRSF protein kinase 2 OS=Homo sapiens GN=SRPK2 PE=1 SV=3
Cluster-24843.16726	61.7302	0	Inf	3.27e-10	6.53e-08	1276	--
Cluster-24843.136109	234.485	4.92636	5.5728	3.3e-10	6.57e-08	542	Protein LURP-one-related 11 OS=Arabidopsis thaliana GN=At3g14260 PE=2 SV=1
Cluster-24843.151019	0	79.1541	#NAME?	3.3e-10	6.57e-08	3263	AMP deaminase OS=Arabidopsis thaliana GN=AMPD PE=1 SV=2
Cluster-24843.107690	45.6705	1394.41	-4.9323	3.3e-10	6.58e-08	1861	Cyclin-D3-1 OS=Arabidopsis thaliana GN=CYCD3-1 PE=1 SV=3
Cluster-24843.158632	0.721486	110.235	-7.2554	3.35e-10	6.66e-08	1227	AP2-like ethylene-responsive transcription factor PLT2 OS=Arabidopsis thaliana GN=PLT2 PE=2 SV=1
Cluster-24843.71757	740.974	23.1119	5.0027	3.36e-10	6.68e-08	2085	--
Cluster-24843.122943	1526.38	25.948	5.8783	3.38e-10	6.71e-08	885	Linoleate 13S-lipoxygenase 2-1, chloroplastic OS=Solanum tuberosum GN=LOX2.1 PE=1 SV=1
Cluster-24843.124580	13.8973	860.075	-5.9516	3.4e-10	6.74e-08	869	--
Cluster-24843.90569	1031.16	32.3743	4.9933	3.42e-10	6.78e-08	1545	WRKY transcription factor 22 OS=Arabidopsis thaliana GN=WRKY22 PE=2 SV=1
Cluster-24843.132966	649.924	20.1431	5.0119	3.43e-10	6.8e-08	1557	Carboxylesterase 1 OS=Actinidia eriantha GN=CXE1 PE=1 SV=1
Cluster-24843.184810	0	104.615	#NAME?	3.44e-10	6.81e-08	3600	125 kDa kinesin-related protein OS=Nicotiana tabacum GN=TKRP125 PE=1 SV=1
Cluster-24843.125984	23.6817	781.479	-5.0444	3.46e-10	6.83e-08	317	Glycine-rich RNA-binding protein GRP1A OS=Sinapis alba PE=2 SV=1
Cluster-24843.125129	1669.37	54.5712	4.935	3.5e-10	6.91e-08	1777	--
Cluster-24843.40686	1.18604	124.023	-6.7083	3.5e-10	6.91e-08	692	--
Cluster-24843.149259	2688.96	89.1761	4.9142	3.54e-10	6.98e-08	769	--
Cluster-24843.181011	0	78.8188	#NAME?	3.55e-10	7e-08	2309	Ankyrin-1 OS=Homo sapiens GN=ANK1 PE=1 SV=3
Cluster-24843.188724	422.241	2.14467	7.6212	3.61e-10	7.1e-08	1669	Isoflavone 4'-O-methyltransferase OS=Glycyrrhiza echinata GN=HI4'OMT PE=1 SV=1
Cluster-24843.131019	9121.48	323.275	4.8184	3.64e-10	7.16e-08	514	Phenylalanine ammonia-lyase OS=Medicago sativa PE=2 SV=1
Cluster-24843.32241	61.892	0	Inf	3.65e-10	7.16e-08	748	Benzyl alcohol O-benzoyltransferase OS=Nicotiana tabacum GN=HSR201 PE=1 SV=1
Cluster-24843.112199	337.08	6.45667	5.7062	3.65e-10	7.17e-08	660	Serine carboxypeptidase-like 19 OS=Arabidopsis thaliana GN=SCPL19 PE=1 SV=1
Cluster-24843.54628	2126.88	60.0404	5.1467	3.66e-10	7.17e-08	1514	Pirin-like protein At2g43120 OS=Arabidopsis thaliana GN=At2g43120 PE=2 SV=3
Cluster-24843.92428	13.237	473.491	-5.1607	3.67e-10	7.19e-08	1623	Probable DNA primase large subunit OS=Arabidopsis thaliana GN=At1g67320 PE=2 SV=2
Cluster-24843.55466	0	78.1718	#NAME?	3.68e-10	7.2e-08	1471	Protein FEZ OS=Arabidopsis thaliana GN=FEZ PE=2 SV=1
Cluster-24843.129402	408.397	11.077	5.2043	3.75e-10	7.33e-08	825	--
Cluster-24843.109558	15340.8	532.469	4.8485	3.76e-10	7.34e-08	966	Chlorophyll a-b binding protein 215, chloroplastic OS=Pisum sativum GN=CAB215 PE=1 SV=1
Cluster-24843.161974	16.2334	604.226	-5.218	3.8e-10	7.43e-08	2744	Acyl-CoA-binding domain-containing protein 4 OS=Arabidopsis thaliana GN=ACBP4 PE=1 SV=1
Cluster-24843.101873	131.042	1.96991	6.0558	3.84e-10	7.49e-08	656	Probable 2-oxoglutarate/Fe(II)-dependent dioxygenase OS=Papaver somniferum GN=DIOX2 PE=2 SV=1
Cluster-24843.193237	350.375	9.07347	5.2711	3.86e-10	7.52e-08	773	Transcription factor bHLH92 OS=Arabidopsis thaliana GN=BHLH92 PE=2 SV=1
Cluster-24843.121169	61.6096	0	Inf	3.9e-10	7.6e-08	1478	P-loop NTPase domain-containing protein LPA1 homolog 2 OS=Arabidopsis thaliana GN=At3g45090 PE=2 SV=1
Cluster-24843.121996	83.9809	2528.56	-4.9121	3.93e-10	7.65e-08	1723	--
Cluster-4251.0	61.3849	0	Inf	3.93e-10	7.65e-08	761	Auxin-responsive protein SAUR63 OS=Arabidopsis thaliana GN=SAUR63 PE=2 SV=1
Cluster-24843.20038	1664.13	24.8151	6.0674	3.94e-10	7.65e-08	1791	Probable WRKY transcription factor 53 OS=Arabidopsis thaliana GN=WRKY53 PE=1 SV=1
Cluster-24843.104042	716.115	21.7006	5.0444	3.95e-10	7.68e-08	1488	--
Cluster-24843.198078	147.746	2.44178	5.919	3.99e-10	7.73e-08	1542	Ankyrin repeat-containing protein At5g02620 OS=Arabidopsis thaliana GN=At5g02620 PE=1 SV=1
Cluster-24843.75828	62.5846	0	Inf	3.99e-10	7.73e-08	2652	BTB/POZ domain-containing protein NPY1 OS=Arabidopsis thaliana GN=NPY1 PE=2 SV=1
Cluster-24843.153570	2615.03	93.9291	4.7991	4.07e-10	7.89e-08	1114	Protein ECERIFERUM 3 OS=Arabidopsis thaliana GN=CER3 PE=1 SV=1
Cluster-24843.162678	791.721	25.7068	4.9448	4.08e-10	7.89e-08	570	Putative aminoacrylate hydrolase RutD OS=Caulobacter segnis (strain ATCC 21756 / DSM 7131 / JCM 7823 / NBRC 15250 / LMG 17158 / TK0059) GN=rutD PE=3 SV=1
Cluster-24843.170977	61.8717	0	Inf	4.09e-10	7.91e-08	1499	--
Cluster-24843.151039	5.10494	231.121	-5.5006	4.1e-10	7.92e-08	4433	Condensin-2 complex subunit D3 OS=Homo sapiens GN=NCAPD3 PE=1 SV=2
Cluster-24843.139053	3.599	196.09	-5.7678	4.12e-10	7.95e-08	488	--
Cluster-24843.67739	1.48212	308.059	-7.6994	4.17e-10	8.04e-08	1092	MATE efflux family protein 5 OS=Arabidopsis thaliana GN=DTXL1 PE=3 SV=1
Cluster-24843.103814	84.6447	0.561157	7.2369	4.19e-10	8.06e-08	667	Probable LRR receptor-like serine/threonine-protein kinase At1g53430 OS=Arabidopsis thaliana GN=At1g53430 PE=1 SV=1
Cluster-24843.118553	62.5338	0	Inf	4.23e-10	8.15e-08	1245	ATP-dependent 6-phosphofructokinase 3 OS=Arabidopsis thaliana GN=PFK3 PE=1 SV=1
Cluster-24843.139735	1341.56	5.65687	7.8897	4.39e-10	8.43e-08	2187	Benzyl alcohol O-benzoyltransferase OS=Nicotiana tabacum GN=HSR201 PE=1 SV=1
Cluster-24843.120633	34866.8	1238.27	4.8155	4.42e-10	8.48e-08	541	Ribulose bisphosphate carboxylase small chain, chloroplastic OS=Medicago sativa PE=2 SV=1
Cluster-24843.117762	28.7765	907.216	-4.9785	4.45e-10	8.54e-08	930	Ribulose bisphosphate carboxylase small chain, chloroplastic OS=Marchantia paleacea GN=RBCS PE=2 SV=1
Cluster-24843.123789	855.203	27.3239	4.968	4.48e-10	8.58e-08	451	--
Cluster-24843.97748	166.365	2.91444	5.835	4.48e-10	8.58e-08	2044	Transcription factor LUX OS=Arabidopsis thaliana GN=LUX PE=1 SV=1
Cluster-24843.120094	181.541	3.49798	5.6976	4.49e-10	8.6e-08	679	Xyloglucan endotransglucosylase/hydrolase 2 OS=Glycine max PE=2 SV=1
Cluster-24843.126866	962.686	30.9421	4.9594	4.5e-10	8.61e-08	2705	ATPase 11, plasma membrane-type OS=Arabidopsis thaliana GN=AHA11 PE=1 SV=1
Cluster-24843.73947	72.745	0.274981	8.0474	4.53e-10	8.65e-08	2922	Glutamate--cysteine ligase, chloroplastic OS=Medicago truncatula GN=GSH1 PE=2 SV=1
Cluster-24843.145564	236.351	5.35701	5.4634	4.56e-10	8.71e-08	3875	Cell division control protein 2 homolog OS=Vigna aconitifolia GN=CDC2 PE=2 SV=1
Cluster-24843.121733	420.497	11.3786	5.2077	4.59e-10	8.76e-08	1358	pEARLI1-like lipid transfer protein 1 OS=Arabidopsis thaliana GN=AZI1 PE=1 SV=1
Cluster-24843.196415	61.853	0	Inf	4.6e-10	8.76e-08	1968	Purine permease 1 OS=Arabidopsis thaliana GN=PUP1 PE=1 SV=1
Cluster-24843.150096	12.4033	454.675	-5.196	4.68e-10	8.91e-08	607	--
Cluster-24843.198728	187.865	0	Inf	4.75e-10	9.04e-08	1776	13-hydroxylupanine O-tigloyltransferase OS=Lupinus albus GN=HMT/HLT PE=1 SV=1
Cluster-24843.112060	17063.6	604.011	4.8202	4.79e-10	9.1e-08	1143	--
Cluster-24843.22064	84.8508	0.505714	7.3905	4.79e-10	9.11e-08	814	Myb-related protein Myb4 OS=Oryza sativa subsp. japonica GN=MYB4 PE=2 SV=2
Cluster-24843.123394	3843.43	137.367	4.8063	4.88e-10	9.28e-08	1403	Chlorophyll a-b binding protein 13, chloroplastic OS=Solanum lycopersicum GN=CAB13 PE=1 SV=1
Cluster-24843.141808	21.4236	720.035	-5.0708	4.91e-10	9.31e-08	2064	Patellin-6 OS=Arabidopsis thaliana GN=PATL6 PE=2 SV=1
Cluster-24843.189024	1.99772	144.921	-6.1808	4.91e-10	9.31e-08	1314	--
Cluster-24843.88705	5430.76	95.5283	5.8291	4.97e-10	9.41e-08	1900	1-aminocyclopropane-1-carboxylate synthase OS=Glycine max GN=ACS1 PE=2 SV=1
Cluster-24843.122148	92.6306	2631.63	-4.8283	5.01e-10	9.48e-08	1088	Osmotin-like protein OS=Solanum lycopersicum PE=1 SV=1
Cluster-24843.55429	2.07601	144.937	-6.1255	5.04e-10	9.54e-08	2097	Protein TPX2 OS=Arabidopsis thaliana GN=TPX2 PE=1 SV=1
Cluster-24843.54865	119.108	1.60564	6.213	5.07e-10	9.59e-08	3499	2-heptyl-3-hydroxy-4(1H)-quinolone synthase OS=Pseudomonas aeruginosa (strain UCBPP-PA14) GN=pqsH PE=1 SV=1
Cluster-24843.123029	2330.78	82.4053	4.8219	5.2e-10	9.81e-08	1492	Sucrose transport protein OS=Spinacia oleracea PE=2 SV=1
Cluster-24843.74002	1028.74	33.9385	4.9218	5.27e-10	9.95e-08	1306	Probable 2-carboxy-D-arabinitol-1-phosphatase OS=Arabidopsis thaliana GN=At5g22620 PE=1 SV=1
Cluster-24843.116792	470.999	0.252857	10.863	5.28e-10	9.95e-08	724	Linoleate 9S-lipoxygenase OS=Lens culinaris GN=LOX1.1 PE=2 SV=1
Cluster-24843.127336	5.0794	236.718	-5.5424	5.29e-10	9.96e-08	325	Probable leucine-rich repeat receptor-like protein kinase IMK3 OS=Arabidopsis thaliana GN=IMK3 PE=1 SV=1
Cluster-24843.102460	170.702	3.34508	5.6733	5.4e-10	1.02e-07	607	--
Cluster-24843.198287	160.877	2.98081	5.7541	5.48e-10	1.03e-07	1001	Protein GLUTAMINE DUMPER 5 OS=Arabidopsis thaliana GN=GDU5 PE=2 SV=2
Cluster-24843.108381	3.28583	191.672	-5.8662	5.54e-10	1.04e-07	1606	Protein WUSCHEL OS=Solanum lycopersicum GN=WUS PE=2 SV=1
Cluster-24843.7366	8.44527	324.727	-5.2649	5.55e-10	1.04e-07	1316	--
Cluster-24843.121404	29.8231	883.277	-4.8884	5.59e-10	1.05e-07	961	Deoxyuridine 5'-triphosphate nucleotidohydrolase OS=Arabidopsis thaliana GN=DUT PE=1 SV=1
Cluster-24843.142292	0	74.7313	#NAME?	5.61e-10	1.05e-07	1066	Alpha-dioxygenase 1 OS=Arabidopsis thaliana GN=DOX1 PE=1 SV=1
Cluster-24843.147265	158.442	2.7618	5.8422	5.6e-10	1.05e-07	2705	Carbonic anhydrase, chloroplastic OS=Nicotiana tabacum PE=2 SV=1
Cluster-24843.151468	116.781	1.62803	6.1645	5.6e-10	1.05e-07	2836	Transcription activator GLK1 OS=Arabidopsis thaliana GN=GLK1 PE=1 SV=2
Cluster-24843.64579	5025.73	181.55	4.7909	5.61e-10	1.05e-07	1247	F-box protein At1g61340 OS=Arabidopsis thaliana GN=At1g61340 PE=2 SV=1
Cluster-24843.52221	61.152	0	Inf	5.62e-10	1.05e-07	1647	Nudix hydrolase 17, mitochondrial OS=Arabidopsis thaliana GN=NUDT17 PE=2 SV=1
Cluster-24843.36539	1608.04	40.4099	5.3145	5.65e-10	1.05e-07	412	--
Cluster-24843.203063	1.6506	131.152	-6.3121	5.66e-10	1.06e-07	972	VAN3-binding protein OS=Arabidopsis thaliana GN=VAB PE=1 SV=1
Cluster-24843.86532	122.586	0	Inf	5.7e-10	1.06e-07	1881	Abscisic acid 8'-hydroxylase 1 OS=Arabidopsis thaliana GN=CYP707A1 PE=2 SV=1
Cluster-24843.164714	0.425412	91.3807	-7.7469	5.73e-10	1.07e-07	1237	DNA (cytosine-5)-methyltransferase 3 OS=Zea mays GN=DMT105 PE=2 SV=1
Cluster-24843.189382	251.639	6.0708	5.3733	5.76e-10	1.07e-07	700	--
Cluster-24843.115332	5594.38	207.971	4.7495	5.79e-10	1.07e-07	2440	Cytochrome b561 and DOMON domain-containing protein At4g17280 OS=Arabidopsis thaliana GN=At4g17280 PE=2 SV=1
Cluster-24843.151825	252.684	6.10438	5.3713	5.79e-10	1.07e-07	1017	Oxygen-evolving enhancer protein 2-1, chloroplastic OS=Nicotiana tabacum GN=PSBP1 PE=3 SV=2
Cluster-24843.138698	73.6811	2065.14	-4.8088	5.84e-10	1.08e-07	2547	DNA replication licensing factor MCM5 OS=Arabidopsis thaliana GN=MCM5 PE=1 SV=1
Cluster-24843.105355	9.06294	344.028	-5.2464	5.88e-10	1.09e-07	760	E3 ubiquitin-protein ligase ORTHRUS 2 OS=Arabidopsis thaliana GN=ORTH2 PE=1 SV=1
Cluster-24843.173931	252.199	6.33735	5.3145	5.89e-10	1.09e-07	455	LRR receptor-like serine/threonine-protein kinase FLS2 OS=Arabidopsis thaliana GN=FLS2 PE=1 SV=1
Cluster-24843.153293	1252.53	43.4563	4.8491	5.9e-10	1.09e-07	1557	Cyclic nucleotide-gated ion channel 1 OS=Arabidopsis thaliana GN=CNGC1 PE=1 SV=1
Cluster-24843.104353	25.2405	751.463	-4.8959	5.93e-10	1.1e-07	2613	LL-diaminopimelate aminotransferase, chloroplastic OS=Arabidopsis thaliana GN=DAP PE=1 SV=1
Cluster-24843.86272	348.116	10.5325	5.0466	5.94e-10	1.1e-07	2014	Polyamine oxidase 1 OS=Arabidopsis thaliana GN=PAO1 PE=1 SV=1
Cluster-24843.128637	3164.59	25.4087	6.9606	5.94e-10	1.1e-07	1929	Malate synthase, glyoxysomal (Fragment) OS=Glycine max PE=2 SV=1
Cluster-24843.124908	4917.5	175.821	4.8057	6.09e-10	1.12e-07	1911	Ribulose bisphosphate carboxylase/oxygenase activase 2, chloroplastic OS=Larrea tridentata GN=RCA2 PE=2 SV=1
Cluster-24843.46130	0.721486	103.89	-7.1699	6.19e-10	1.14e-07	469	--
Cluster-24843.115195	20.3788	660.019	-5.0174	6.27e-10	1.15e-07	1643	AP2-like ethylene-responsive transcription factor ANT OS=Arabidopsis thaliana GN=ANT PE=1 SV=2
Cluster-24843.122998	143.983	1.06687	7.0764	6.26e-10	1.15e-07	879	Glutathione S-transferase F11 OS=Arabidopsis thaliana GN=GSTF11 PE=2 SV=1
Cluster-24843.190223	144.74	2.43085	5.8959	6.37e-10	1.17e-07	1447	Cysteine-rich receptor-like protein kinase 29 OS=Arabidopsis thaliana GN=CRK29 PE=2 SV=1
Cluster-24843.191780	0	74.3696	#NAME?	6.38e-10	1.17e-07	756	--
Cluster-24843.117360	496.002	15.6423	4.9868	6.42e-10	1.18e-07	381	--
Cluster-24843.166642	239.052	4.75081	5.653	6.42e-10	1.18e-07	1154	Remorin OS=Solanum tuberosum PE=1 SV=1
Cluster-24843.200137	90.3759	0.825208	6.775	6.46e-10	1.18e-07	1059	Cathepsin J OS=Mus musculus GN=Ctsj PE=2 SV=2
Cluster-24843.139741	2212.02	80.9073	4.7729	6.54e-10	1.2e-07	2189	Protein NRT1/ PTR FAMILY 5.2 OS=Arabidopsis thaliana GN=NPF5.2 PE=2 SV=1
Cluster-24843.19697	246.743	1.59471	7.2736	6.7e-10	1.23e-07	1315	Isoflavone 4'-O-methyltransferase OS=Glycyrrhiza echinata GN=HI4'OMT PE=1 SV=1
Cluster-24843.197561	127.237	1.93633	6.0381	6.73e-10	1.23e-07	545	--
Cluster-24843.186466	0	74.05	#NAME?	6.78e-10	1.24e-07	1605	Receptor-like cytosolic serine/threonine-protein kinase RBK1 OS=Arabidopsis thaliana GN=RBK1 PE=1 SV=1
Cluster-24843.68593	127.726	1.089	6.8739	6.8e-10	1.24e-07	1028	Receptor-like protein kinase FERONIA OS=Arabidopsis thaliana GN=FER PE=1 SV=1
Cluster-24843.72101	110.078	1.33066	6.3702	6.85e-10	1.25e-07	1358	--
Cluster-24843.93229	4019.1	147.267	4.7704	6.88e-10	1.25e-07	1724	Ribulose-phosphate 3-epimerase, chloroplastic OS=Spinacia oleracea GN=RPE PE=1 SV=1
Cluster-24843.118123	9.55477	624.743	-6.0309	6.88e-10	1.25e-07	2746	ATP-dependent DNA helicase DDM1 OS=Arabidopsis thaliana GN=DDM1 PE=1 SV=1
Cluster-24843.65837	1923.3	69.5057	4.7903	6.89e-10	1.25e-07	380	--
Cluster-24843.81277	79.3677	0.527838	7.2323	6.96e-10	1.27e-07	862	Probable inositol transporter 2 OS=Arabidopsis thaliana GN=INT2 PE=1 SV=1
Cluster-24843.193239	763.621	15.28	5.6431	6.98e-10	1.27e-07	862	Transcription factor bHLH92 OS=Arabidopsis thaliana GN=BHLH92 PE=2 SV=1
Cluster-24843.137708	3251.22	117.341	4.7922	7e-10	1.27e-07	1863	Phosphoinositide phospholipase C 2 OS=Arabidopsis thaliana GN=PLC2 PE=1 SV=1
Cluster-24843.197686	275.038	6.99623	5.2969	7.01e-10	1.27e-07	884	Monothiol glutaredoxin-S2 OS=Arabidopsis thaliana GN=GRXS2 PE=3 SV=1
Cluster-24843.155020	58.4035	0	Inf	7.02e-10	1.27e-07	2315	--
Cluster-24843.139969	3900.09	105.01	5.2149	7.06e-10	1.28e-07	1068	Cinnamoyl-CoA reductase 1 OS=Arabidopsis thaliana GN=CCR1 PE=1 SV=1
Cluster-24843.161978	279.881	7.50115	5.2216	7.16e-10	1.3e-07	298	ABC transporter G family member 40 OS=Arabidopsis thaliana GN=ABCG40 PE=1 SV=1
Cluster-24843.43870	147.779	2.69463	5.7772	7.17e-10	1.3e-07	1196	Amidophosphoribosyltransferase 2, chloroplastic OS=Arabidopsis thaliana GN=ASE2 PE=1 SV=1
Cluster-24843.162675	3092.19	115.903	4.7376	7.19e-10	1.3e-07	1002	--
Cluster-24843.59552	99.893	2753.97	-4.785	7.2e-10	1.3e-07	1815	Thermospermine synthase ACAULIS5 OS=Arabidopsis thaliana GN=ACL5 PE=1 SV=1
Cluster-24843.119483	11.8485	421.203	-5.1517	7.27e-10	1.31e-07	2132	Zinc finger CCCH domain-containing protein 49 OS=Arabidopsis thaliana GN=At4g29190 PE=2 SV=1
Cluster-24843.163615	153.367	2.78143	5.785	7.29e-10	1.31e-07	2321	Myosin heavy chain kinase B OS=Dictyostelium discoideum GN=mhkB PE=2 SV=1
Cluster-24843.41794	2845.37	3.80655	9.5459	7.34e-10	1.32e-07	1096	Germin-like protein subfamily 3 member 1 OS=Arabidopsis thaliana GN=GLP1 PE=1 SV=1
Cluster-24843.104490	3.19739	177.903	-5.7981	7.37e-10	1.33e-07	3461	Protein BRASSINOSTEROID INSENSITIVE 1 OS=Arabidopsis thaliana GN=BRI1 PE=1 SV=1
Cluster-24843.63885	14.7992	482.906	-5.0282	7.4e-10	1.33e-07	959	Rac-like GTP-binding protein ARAC7 OS=Arabidopsis thaliana GN=ARAC7 PE=1 SV=1
Cluster-24843.106319	71.4315	0.252857	8.1421	7.44e-10	1.34e-07	1174	Protein indeterminate-domain 9 OS=Arabidopsis thaliana GN=IDD9 PE=2 SV=1
Cluster-24843.91310	732.682	23.7464	4.9474	7.45e-10	1.34e-07	471	Cell number regulator 1 OS=Zea mays GN=CNR1 PE=2 SV=1
Cluster-24843.99951	13.2268	450.443	-5.0898	7.48e-10	1.34e-07	1208	Uncharacterized protein At1g66480 OS=Arabidopsis thaliana GN=At1g66480 PE=2 SV=1
Cluster-24843.62682	126.357	1.89181	6.0616	7.5e-10	1.34e-07	586	Cold and drought-regulated protein CORA OS=Medicago sativa GN=CORA PE=2 SV=1
Cluster-24843.163576	197.564	0.858527	7.8462	7.53e-10	1.35e-07	1269	--
Cluster-24843.143512	70.7714	0.286176	7.9501	7.56e-10	1.35e-07	622	Protein kinase APK1B, chloroplastic OS=Arabidopsis thaliana GN=APK1B PE=2 SV=2
Cluster-24843.101834	28.4685	853.633	-4.9062	7.7e-10	1.38e-07	1180	AP2-like ethylene-responsive transcription factor AIL5 OS=Arabidopsis thaliana GN=AIL5 PE=2 SV=2
Cluster-24843.39145	6.79812	963.765	-7.1474	7.75e-10	1.38e-07	1490	Short-chain dehydrogenase TIC 32, chloroplastic OS=Pisum sativum GN=TIC32 PE=1 SV=1
Cluster-24843.124365	613.947	19.7716	4.9566	7.78e-10	1.39e-07	1880	Xyloglucan endotransglucosylase/hydrolase protein 22 OS=Arabidopsis thaliana GN=XTH22 PE=1 SV=1
Cluster-24843.138187	57.2923	0	Inf	7.78e-10	1.39e-07	3848	Protein FAM135A OS=Pongo abelii GN=FAM135A PE=2 SV=1
Cluster-24843.88754	1.25071	114.723	-6.5193	7.78e-10	1.39e-07	747	--
Cluster-24843.159185	80.7991	0.505714	7.3199	7.83e-10	1.39e-07	743	Oxysterol-binding protein-related protein 4C OS=Arabidopsis thaliana GN=ORP4C PE=2 SV=1
Cluster-24843.69625	10.0431	365.009	-5.1837	7.86e-10	1.4e-07	2366	U-box domain-containing protein 4 OS=Arabidopsis thaliana GN=PUB4 PE=1 SV=3
Cluster-24843.73193	583.037	18.7635	4.9576	7.89e-10	1.4e-07	628	NAD(P)H-quinone oxidoreductase subunit S, chloroplastic OS=Arabidopsis thaliana GN=ndhS PE=1 SV=1
Cluster-24843.174395	1113.31	17.0918	6.0254	7.94e-10	1.41e-07	1085	GABA transporter 1 OS=Arabidopsis thaliana GN=GAT1 PE=1 SV=1
Cluster-24843.40520	0	72.5588	#NAME?	7.94e-10	1.41e-07	578	--
Cluster-24843.160346	70.4072	0.252857	8.1213	8.05e-10	1.43e-07	745	Heat shock cognate 70 kDa protein OS=Petunia hybrida GN=HSP70 PE=2 SV=1
Cluster-24843.166485	0	72.9776	#NAME?	8.07e-10	1.43e-07	3865	--
Cluster-24843.37389	8.87413	325.232	-5.1957	8.06e-10	1.43e-07	1237	LOB domain-containing protein 4 OS=Arabidopsis thaliana GN=LBD4 PE=2 SV=1
Cluster-24843.96140	5.00283	227.025	-5.504	8.07e-10	1.43e-07	1100	Replication protein A 70 kDa DNA-binding subunit B OS=Arabidopsis thaliana GN=RPA1B PE=3 SV=1
Cluster-24843.120511	1319.18	6.3018	7.7097	8.14e-10	1.44e-07	2644	Malate synthase, glyoxysomal (Fragment) OS=Glycine max PE=2 SV=1
Cluster-24843.54566	1.59956	126.486	-6.3052	8.21e-10	1.45e-07	1860	--
Cluster-24843.162772	251.478	0.274981	9.8369	8.24e-10	1.45e-07	2078	Alkane hydroxylase MAH1 OS=Arabidopsis thaliana GN=CYP96A15 PE=2 SV=1
Cluster-24843.72797	0.850823	101.974	-6.9051	8.32e-10	1.47e-07	1322	--
Cluster-24843.21944	89.3273	0.572351	7.2861	8.35e-10	1.47e-07	792	WAT1-related protein At1g25270 OS=Arabidopsis thaliana GN=At1g25270 PE=2 SV=1
Cluster-24843.90103	29.8213	866.248	-4.8604	8.36e-10	1.47e-07	3349	Putative SWI/SNF-related matrix-associated actin-dependent regulator of chromatin subfamily A member 3-like 3 OS=Arabidopsis thaliana GN=At5g43530 PE=3 SV=1
Cluster-24843.19365	133.652	1.2976	6.6865	8.41e-10	1.48e-07	1485	UPF0496 protein 4 OS=Oryza sativa subsp. japonica GN=Os10g0513300 PE=2 SV=1
Cluster-24843.134567	1138.09	14.8832	6.2568	8.48e-10	1.49e-07	2640	Cysteine-rich receptor-like protein kinase 10 OS=Arabidopsis thaliana GN=CRK10 PE=1 SV=3
Cluster-24843.88703	78.9867	0.539032	7.1951	8.48e-10	1.49e-07	1498	E3 ubiquitin-protein ligase PUB23 OS=Arabidopsis thaliana GN=PUB23 PE=1 SV=1
Cluster-24843.125735	2868.81	105.945	4.7591	8.57e-10	1.5e-07	2240	Ferredoxin--NADP reductase, leaf isozyme, chloroplastic OS=Pisum sativum GN=PETH PE=1 SV=1
Cluster-24843.130633	9628.23	362.626	4.7307	8.58e-10	1.5e-07	3646	--
Cluster-24843.17332	138.425	1.28641	6.7496	8.6e-10	1.51e-07	1330	Transcription factor bHLH63 OS=Arabidopsis thaliana GN=BHLH63 PE=1 SV=1
Cluster-24843.12802	80.5098	0.549963	7.1937	8.65e-10	1.51e-07	2061	Mitogen-activated protein kinase homolog MMK2 OS=Medicago sativa GN=MMK2 PE=2 SV=1
Cluster-24843.116551	21.5529	657.573	-4.9312	8.69e-10	1.52e-07	1917	--
Cluster-24843.79208	0	211.523	#NAME?	8.81e-10	1.54e-07	2376	Heat shock 70 kDa protein 8 OS=Arabidopsis thaliana GN=HSP70-8 PE=1 SV=1
Cluster-24843.125265	390.156	12.0652	5.0151	8.85e-10	1.55e-07	1142	Squalene monooxygenase OS=Panax ginseng PE=2 SV=1
Cluster-24843.136762	159.582	3.24513	5.6199	8.89e-10	1.55e-07	1467	Photosystem I reaction center subunit psaK, chloroplastic OS=Medicago sativa GN=PSAK PE=2 SV=1
Cluster-24843.113166	0.760632	101.302	-7.0573	8.91e-10	1.56e-07	1457	--
Cluster-24843.52464	399.755	9.95583	5.3274	8.95e-10	1.56e-07	1429	CSC1-like protein At1g69450 OS=Arabidopsis thaliana GN=At1g69450 PE=2 SV=1
Cluster-24843.134711	0.399889	153.835	-8.5876	9.03e-10	1.57e-07	953	Inducible nitrate reductase [NADH] 1 OS=Glycine max GN=INR1 PE=2 SV=1
Cluster-24843.203562	0	72.2447	#NAME?	9.2e-10	1.6e-07	676	--
Cluster-24843.158624	117.471	1.3861	6.4051	9.27e-10	1.61e-07	1211	Probable receptor-like protein kinase At1g67000 OS=Arabidopsis thaliana GN=At1g67000 PE=2 SV=2
Cluster-24843.143120	429.279	13.0436	5.0405	9.39e-10	1.63e-07	904	Beta carbonic anhydrase 5, chloroplastic OS=Arabidopsis thaliana GN=BCA5 PE=2 SV=1
Cluster-24843.20178	0	71.5728	#NAME?	9.4e-10	1.63e-07	766	Replication protein A 70 kDa DNA-binding subunit B OS=Oryza sativa subsp. japonica GN=RPA1B PE=1 SV=1
Cluster-24843.93561	3615.26	135.503	4.7377	9.43e-10	1.64e-07	1553	SNAP25 homologous protein SNAP33 OS=Arabidopsis thaliana GN=SNAP33 PE=1 SV=1
Cluster-24843.162525	979.112	33.1608	4.8839	9.49e-10	1.65e-07	1363	Arabinogalactan peptide 20 OS=Arabidopsis thaliana GN=AGP20 PE=3 SV=1
Cluster-46159.3	56.7547	0	Inf	9.52e-10	1.65e-07	1079	Transcription factor MYB39 OS=Arabidopsis thaliana GN=MYB39 PE=2 SV=1
Cluster-24843.50145	127.378	2.08923	5.93	9.54e-10	1.65e-07	709	--
Cluster-24843.39143	2.52695	147.861	-5.8707	9.61e-10	1.66e-07	1327	Short-chain dehydrogenase TIC 32, chloroplastic OS=Pisum sativum GN=TIC32 PE=1 SV=1
Cluster-24843.34437	6.50032	254.638	-5.2918	9.65e-10	1.67e-07	2089	Uncharacterized RNA-binding protein C17H9.04c OS=Schizosaccharomyces pombe (strain 972 / ATCC 24843) GN=SPAC17H9.04c PE=1 SV=1
Cluster-24843.18503	352.48	8.99787	5.2918	9.68e-10	1.67e-07	763	Cellulose synthase-like protein E2 OS=Oryza sativa subsp. japonica GN=CSLE2 PE=2 SV=1
Cluster-24843.174633	57.8032	0	Inf	9.7e-10	1.67e-07	2103	Cytochrome P450 76C2 OS=Arabidopsis thaliana GN=CYP76C2 PE=2 SV=1
Cluster-30595.0	57.5973	0	Inf	9.78e-10	1.69e-07	1475	Basic leucine zipper 9 OS=Arabidopsis thaliana GN=BZIP9 PE=1 SV=1
Cluster-24843.118953	1017.92	36.1846	4.8141	9.83e-10	1.7e-07	970	Phospholipid-transporting ATPase 1 OS=Arabidopsis thaliana GN=ALA1 PE=2 SV=1
Cluster-24843.125339	796.565	27.7149	4.8451	9.89e-10	1.7e-07	1173	Transcription factor bHLH25 OS=Arabidopsis thaliana GN=BHLH25 PE=2 SV=2
Cluster-24843.124579	8.01986	455.397	-5.8274	9.93e-10	1.71e-07	1185	--
Cluster-24843.120451	95.3871	1.12231	6.4092	9.98e-10	1.72e-07	1373	1-phosphatidylinositol phosphodiesterase OS=Listeria monocytogenes serovar 1/2a (strain ATCC BAA-679 / EGD-e) GN=plcA PE=1 SV=1
Cluster-24843.62003	181.373	4.01436	5.4976	9.98e-10	1.72e-07	986	Protein indeterminate-domain 7 OS=Arabidopsis thaliana GN=IDD7 PE=2 SV=1
Cluster-24843.199937	298.753	0.539032	9.1144	1e-09	1.72e-07	1807	Retrovirus-related Pol polyprotein from transposon TNT 1-94 OS=Nicotiana tabacum PE=2 SV=1
Cluster-24843.126830	970.535	7.58571	6.9994	1.02e-09	1.75e-07	1368	Snakin-2 OS=Solanum tuberosum GN=SN2 PE=1 SV=1
Cluster-24843.12865	58.0959	0	Inf	1.02e-09	1.75e-07	872	21 kDa protein OS=Daucus carota PE=2 SV=1
Cluster-24843.84470	806.627	28.4739	4.8242	1.02e-09	1.75e-07	1228	--
Cluster-24843.179791	1168.51	42.3973	4.7846	1.03e-09	1.76e-07	1205	Endochitinase PR4 OS=Phaseolus vulgaris GN=CHI4 PE=2 SV=1
Cluster-24843.172481	4.20305	200.916	-5.579	1.03e-09	1.77e-07	1017	Protein LIGHT-DEPENDENT SHORT HYPOCOTYLS 10 OS=Arabidopsis thaliana GN=LSH10 PE=1 SV=1
Cluster-24843.20172	57.7197	0	Inf	1.03e-09	1.77e-07	1002	E3 ubiquitin-protein ligase RGLG2 OS=Arabidopsis thaliana GN=RGLG2 PE=1 SV=1
Cluster-24843.118451	0	71.1704	#NAME?	1.04e-09	1.78e-07	635	--
Cluster-24843.198966	80.0142	0	Inf	1.04e-09	1.78e-07	961	--
Cluster-24843.123881	160.179	3.20035	5.6453	1.05e-09	1.79e-07	1388	--
Cluster-24843.124364	57.0356	0	Inf	1.06e-09	1.81e-07	2359	Xyloglucan endotransglucosylase/hydrolase protein 22 OS=Arabidopsis thaliana GN=XTH22 PE=1 SV=1
Cluster-24843.132483	237.973	6.24806	5.2512	1.07e-09	1.82e-07	1766	CBL-interacting serine/threonine-protein kinase 1 OS=Arabidopsis thaliana GN=CIPK1 PE=1 SV=2
Cluster-24843.122928	874.217	22195.7	-4.6661	1.07e-09	1.82e-07	431	--
Cluster-24843.164331	280.936	0	Inf	1.07e-09	1.82e-07	2538	Beta-glucosidase BoGH3B OS=Bacteroides ovatus (strain ATCC 8483 / DSM 1896 / JCM 5824 / NCTC 11153) GN=BACOVA_02659 PE=1 SV=1
Cluster-24843.122945	2363.58	10.2751	7.8457	1.08e-09	1.83e-07	2740	Linoleate 13S-lipoxygenase 2-1, chloroplastic OS=Solanum tuberosum GN=LOX2.1 PE=1 SV=1
Cluster-24843.98153	0.721486	99.3838	-7.1059	1.08e-09	1.83e-07	798	Probable LRR receptor-like serine/threonine-protein kinase At4g08850 OS=Arabidopsis thaliana GN=At4g08850 PE=2 SV=3
Cluster-24843.68740	949.455	35.069	4.7588	1.09e-09	1.85e-07	2557	Ferric reduction oxidase 8, mitochondrial OS=Arabidopsis thaliana GN=FRO8 PE=2 SV=1
Cluster-24843.120315	4953.78	198.3	4.6428	1.1e-09	1.86e-07	2520	C2 domain-containing protein At1g53590 OS=Arabidopsis thaliana GN=NTMC2T6.1 PE=1 SV=2
Cluster-24843.9095	75.7623	0	Inf	1.1e-09	1.86e-07	868	Auxin-binding protein ABP19a OS=Prunus persica GN=ABP19A PE=3 SV=1
Cluster-24843.98903	52.2556	1417.78	-4.7619	1.1e-09	1.86e-07	3592	DNA replication licensing factor MCM6 OS=Oryza sativa subsp. japonica GN=Os05g0235800 PE=3 SV=1
Cluster-24843.140447	727.609	10.3607	6.134	1.1e-09	1.86e-07	781	Putative cysteine-rich receptor-like protein kinase 31 OS=Arabidopsis thaliana GN=CRK31 PE=3 SV=1
Cluster-24843.118587	77.5148	0.527838	7.1982	1.11e-09	1.88e-07	525	Homeobox-leucine zipper protein ATHB-13 OS=Arabidopsis thaliana GN=ATHB-13 PE=2 SV=2
Cluster-24843.137002	4286.93	162.255	4.7236	1.12e-09	1.89e-07	1600	Protein TIFY 10B OS=Arabidopsis thaliana GN=TIFY10B PE=1 SV=1
Cluster-24843.168597	1122.81	40.9615	4.7767	1.12e-09	1.89e-07	2206	Transcription factor PIF4 OS=Arabidopsis thaliana GN=PIF4 PE=1 SV=1
Cluster-24843.113775	82.1005	2158.35	-4.7164	1.12e-09	1.89e-07	1109	Ferredoxin-3, chloroplastic OS=Zea mays GN=FDX3 PE=2 SV=1
Cluster-24843.200251	57.194	0	Inf	1.12e-09	1.89e-07	1306	Abscisic acid 8'-hydroxylase 4 OS=Arabidopsis thaliana GN=CYP707A4 PE=2 SV=2
Cluster-24843.55413	56.721	1498.24	-4.7232	1.12e-09	1.89e-07	1499	Short-chain dehydrogenase TIC 32, chloroplastic OS=Pisum sativum GN=TIC32 PE=1 SV=1
Cluster-24843.19193	791.438	27.2125	4.8621	1.13e-09	1.9e-07	2090	Probable plastid-lipid-associated protein 12, chloroplastic OS=Arabidopsis thaliana GN=PAP12 PE=2 SV=1
Cluster-24843.123506	65.5728	1738.9	-4.7289	1.13e-09	1.91e-07	2531	Formin-like protein 1 OS=Arabidopsis thaliana GN=FH1 PE=1 SV=1
Cluster-24843.80381	546.989	11.942	5.5174	1.13e-09	1.91e-07	938	Dirigent protein 2 OS=Arabidopsis thaliana GN=DIR2 PE=2 SV=1
Cluster-24843.103531	3578.32	143.591	4.6392	1.14e-09	1.91e-07	1796	Glucan endo-1,3-beta-glucosidase 14 OS=Arabidopsis thaliana GN=At2g27500 PE=1 SV=2
Cluster-24843.192910	112.327	1.56139	6.1687	1.14e-09	1.91e-07	1198	--
Cluster-24843.27683	55.3984	0	Inf	1.14e-09	1.91e-07	1618	F-box protein At2g39490 OS=Arabidopsis thaliana GN=At2g39490 PE=2 SV=1
Cluster-24843.77512	12.6959	436.198	-5.1026	1.14e-09	1.91e-07	1430	LOB domain-containing protein 41 OS=Arabidopsis thaliana GN=LBD41 PE=2 SV=1
Cluster-24843.34696	0	70.6904	#NAME?	1.15e-09	1.92e-07	933	--
Cluster-24843.19394	253.62	1.30853	7.5986	1.15e-09	1.93e-07	2229	--
Cluster-24843.67410	22.7937	659.775	-4.8553	1.15e-09	1.93e-07	1550	Microtubule-associated protein RP/EB family member 1C OS=Arabidopsis thaliana GN=EB1C PE=1 SV=1
Cluster-24843.167276	204.039	4.96139	5.362	1.16e-09	1.93e-07	430	Quinone oxidoreductase-like protein At1g23740, chloroplastic OS=Arabidopsis thaliana GN=At1g23740 PE=2 SV=2
Cluster-24843.12804	418.746	12.7664	5.0357	1.17e-09	1.94e-07	1915	Mitogen-activated protein kinase 2 OS=Oryza sativa subsp. japonica GN=MPK2 PE=2 SV=1
Cluster-24843.136532	2.62902	155.504	-5.8863	1.17e-09	1.95e-07	801	Cytochrome P450 82A3 OS=Glycine max GN=CYP82A3 PE=2 SV=1
Cluster-24843.18823	56.1065	0	Inf	1.17e-09	1.96e-07	932	--
Cluster-24843.136467	533.441	17.931	4.8948	1.18e-09	1.96e-07	1692	Probable receptor-like protein kinase At1g67000 OS=Arabidopsis thaliana GN=At1g67000 PE=2 SV=2
Cluster-24843.84635	8094.07	315.109	4.6829	1.22e-09	2.02e-07	1706	E3 ubiquitin-protein ligase PUB22 OS=Arabidopsis thaliana GN=PUB22 PE=1 SV=1
Cluster-24843.109706	1022.83	37.5861	4.7662	1.22e-09	2.03e-07	1102	--
Cluster-24843.16566	231.616	2.20011	6.718	1.22e-09	2.03e-07	1828	Lysine histidine transporter 1 OS=Arabidopsis thaliana GN=LHT1 PE=1 SV=1
Cluster-24843.111590	111.897	1.64989	6.0837	1.23e-09	2.04e-07	1450	Cysteine-rich receptor-like protein kinase 29 OS=Arabidopsis thaliana GN=CRK29 PE=2 SV=1
Cluster-24843.149433	100.783	0.252857	8.6387	1.24e-09	2.05e-07	1647	Transcription factor bHLH19 OS=Arabidopsis thaliana GN=BHLH19 PE=2 SV=1
Cluster-24843.197199	105.316	0.252857	8.7022	1.24e-09	2.05e-07	1602	Putative glucose-6-phosphate 1-epimerase OS=Cenchrus ciliaris PE=2 SV=1
Cluster-24843.40624	1.63698	121.728	-6.2165	1.25e-09	2.07e-07	589	--
Cluster-24843.131989	3810.9	152.049	4.6475	1.26e-09	2.08e-07	1974	Ammonium transporter 1 member 1 OS=Arabidopsis thaliana GN=AMT1-1 PE=1 SV=1
Cluster-24843.28914	970.031	2.84806	8.4119	1.28e-09	2.12e-07	547	Gibberellin-regulated protein 6 OS=Arabidopsis thaliana GN=GASA6 PE=3 SV=1
Cluster-24843.1234	170.843	3.87292	5.4631	1.28e-09	2.12e-07	2019	--
Cluster-24843.19398	155.501	3.03428	5.6794	1.29e-09	2.13e-07	590	Protein TIC 62, chloroplastic OS=Pisum sativum GN=TIC62 PE=1 SV=2
Cluster-24843.109240	5735.43	230.704	4.6358	1.3e-09	2.14e-07	1378	Dirigent protein 2 OS=Arabidopsis thaliana GN=DIR2 PE=2 SV=1
Cluster-24843.41515	24.8048	717.477	-4.8542	1.3e-09	2.14e-07	1816	--
Cluster-24843.57604	2570.05	66.484	5.2726	1.3e-09	2.14e-07	1636	Chloroplast stem-loop binding protein of 41 kDa b, chloroplastic OS=Arabidopsis thaliana GN=CSP41B PE=1 SV=1
Cluster-24843.15732	56.3669	0	Inf	1.31e-09	2.16e-07	999	Uncharacterized isomerase BH0283 OS=Bacillus halodurans (strain ATCC BAA-125 / DSM 18197 / FERM 7344 / JCM 9153 / C-125) GN=BH0283 PE=3 SV=1
Cluster-24843.38115	5716.44	73.88	6.2738	1.31e-09	2.16e-07	656	--
Cluster-24843.157455	206.307	5.23584	5.3002	1.32e-09	2.17e-07	2450	Phototropin-2 OS=Arabidopsis thaliana GN=PHOT2 PE=1 SV=2
Cluster-24843.16271	56.2223	0	Inf	1.32e-09	2.17e-07	1118	Transcription factor DIVARICATA OS=Antirrhinum majus GN=DIVARICATA PE=2 SV=1
Cluster-24843.172855	2112.29	31.6203	6.0618	1.32e-09	2.17e-07	1983	Uncharacterized WD repeat-containing protein alr3466 OS=Nostoc sp. (strain PCC 7120 / UTEX 2576) GN=alr3466 PE=3 SV=1
Cluster-24843.18638	261.646	7.45914	5.1325	1.32e-09	2.17e-07	1884	Protein DA1-related 2 OS=Arabidopsis thaliana GN=DAR2 PE=2 SV=1
Cluster-24843.115080	0	69.1613	#NAME?	1.33e-09	2.18e-07	1413	ABC transporter C family member 10 OS=Arabidopsis thaliana GN=ABCC10 PE=2 SV=2
Cluster-24843.93927	99.0916	0.758571	7.0293	1.34e-09	2.2e-07	962	Heavy metal-associated isoprenylated plant protein 26 OS=Arabidopsis thaliana GN=HIPP26 PE=1 SV=1
Cluster-24843.17606	236.399	6.52357	5.1794	1.35e-09	2.21e-07	2552	Urea-proton symporter DUR3 OS=Arabidopsis thaliana GN=DUR3 PE=1 SV=1
Cluster-24843.168153	151.439	3.20088	5.5641	1.35e-09	2.21e-07	2413	--
Cluster-24843.116661	0.850823	96.9646	-6.8325	1.37e-09	2.25e-07	1287	Protein SHI RELATED SEQUENCE 1 OS=Arabidopsis thaliana GN=SRS1 PE=1 SV=2
Cluster-24843.185954	25.4753	729.377	-4.8395	1.39e-09	2.27e-07	1051	1-aminocyclopropane-1-carboxylate synthase 1 OS=Prunus mume GN=ACS1 PE=2 SV=1
Cluster-24843.134044	2697.71	104.613	4.6886	1.4e-09	2.29e-07	1696	Syntaxin-121 OS=Arabidopsis thaliana GN=SYP121 PE=1 SV=1
Cluster-24843.98790	183.26	4.41142	5.3765	1.41e-09	2.31e-07	1288	Probable xyloglucan endotransglucosylase/hydrolase protein 6 OS=Arabidopsis thaliana GN=XTH6 PE=2 SV=2
Cluster-24843.196123	0.721486	96.7578	-7.0673	1.42e-09	2.32e-07	555	--
Cluster-24843.136755	3.54451	173.905	-5.6166	1.43e-09	2.32e-07	559	Probable auxin efflux carrier component 1c OS=Oryza sativa subsp. japonica GN=PIN1C PE=2 SV=1
Cluster-24843.68359	1468.56	56.3238	4.7045	1.43e-09	2.32e-07	2022	CSC1-like protein ERD4 OS=Brassica juncea GN=ERD4 PE=3 SV=2
Cluster-24843.122973	68.404	1824.98	-4.7377	1.43e-09	2.33e-07	1182	Glycine-rich RNA-binding protein OS=Daucus carota PE=2 SV=1
Cluster-24843.179589	12.6466	412.081	-5.0261	1.43e-09	2.33e-07	1442	Aldo-keto reductase family 4 member C9 OS=Arabidopsis thaliana GN=AKR4C9 PE=1 SV=1
Cluster-24843.144158	29.3822	819.021	-4.8009	1.44e-09	2.34e-07	1364	--
Cluster-24843.163487	2796.46	105.186	4.7326	1.46e-09	2.36e-07	1762	Syntaxin-121 OS=Arabidopsis thaliana GN=SYP121 PE=1 SV=1
Cluster-24843.156023	9.08001	313.908	-5.1115	1.46e-09	2.36e-07	2145	Serine/threonine-protein kinase Nek2 OS=Oryza sativa subsp. indica GN=NEK2 PE=3 SV=1
Cluster-24843.44738	272.209	3.26725	6.3805	1.46e-09	2.37e-07	582	Uncharacterized protein At4g15545 OS=Arabidopsis thaliana GN=At4g15545 PE=1 SV=1
Cluster-24843.63702	17.0045	518.949	-4.9316	1.47e-09	2.38e-07	1158	Expansin-B3 OS=Arabidopsis thaliana GN=EXPB3 PE=2 SV=2
Cluster-24843.197124	197.297	0	Inf	1.48e-09	2.39e-07	895	Cellulose synthase-like protein B3 OS=Arabidopsis thaliana GN=CSLB3 PE=2 SV=1
Cluster-24843.79880	180.859	2.82817	5.9989	1.49e-09	2.41e-07	734	Heavy metal-associated isoprenylated plant protein 26 OS=Arabidopsis thaliana GN=HIPP26 PE=1 SV=1
Cluster-24843.198184	369.875	11.9772	4.9487	1.49e-09	2.42e-07	884	--
Cluster-24843.168039	67.2643	0.286176	7.8768	1.5e-09	2.42e-07	1966	RHOMBOID-like protein 9, chloroplastic OS=Arabidopsis thaliana GN=RBL9 PE=2 SV=1
Cluster-24843.20217	994.332	1.6059	9.2742	1.5e-09	2.42e-07	776	Auxin-responsive protein SAUR71 OS=Arabidopsis thaliana GN=SAUR71 PE=2 SV=1
Cluster-24843.26018	224.576	5.87365	5.2568	1.5e-09	2.42e-07	1387	Protein TIC 62, chloroplastic OS=Pisum sativum GN=TIC62 PE=1 SV=2
Cluster-24843.119303	144.864	2.99227	5.5973	1.51e-09	2.43e-07	624	--
Cluster-24843.77769	80.1114	0.252857	8.3075	1.51e-09	2.43e-07	959	--
Cluster-24843.67297	74.217	0.505714	7.1973	1.52e-09	2.44e-07	1767	Cytochrome P450 71D10 OS=Glycine max GN=CYP71D10 PE=2 SV=1
Cluster-24843.31026	0	68.7996	#NAME?	1.53e-09	2.46e-07	1107	--
Cluster-24843.192376	0.786154	95.8976	-6.9305	1.53e-09	2.46e-07	1107	--
Cluster-39177.1	75.7487	0.505714	7.2268	1.54e-09	2.48e-07	500	Probable WRKY transcription factor 40 OS=Arabidopsis thaliana GN=WRKY40 PE=1 SV=1
Cluster-24843.36888	0.850823	95.7866	-6.8148	1.56e-09	2.5e-07	1484	Probably inactive receptor-like protein kinase At2g46850 OS=Arabidopsis thaliana GN=At2g46850 PE=3 SV=1
Cluster-24843.111662	982.947	36.5927	4.7475	1.56e-09	2.5e-07	2377	Pheophytinase, chloroplastic OS=Arabidopsis thaliana GN=PPH PE=1 SV=1
Cluster-24843.112883	102.02	1.31973	6.2725	1.56e-09	2.5e-07	522	--
Cluster-24843.103470	270.156	7.80945	5.1124	1.57e-09	2.51e-07	1789	--
Cluster-24843.138760	548.438	18.9746	4.8532	1.59e-09	2.55e-07	1398	Beta carbonic anhydrase 5, chloroplastic OS=Arabidopsis thaliana GN=BCA5 PE=2 SV=1
Cluster-24843.166028	4503.7	182.502	4.6251	1.59e-09	2.55e-07	2587	Phospholipid-transporting ATPase 1 OS=Arabidopsis thaliana GN=ALA1 PE=2 SV=1
Cluster-24843.20092	325.865	7.43478	5.4538	1.6e-09	2.55e-07	1027	--
Cluster-24843.198118	131.259	1.43088	6.5194	1.62e-09	2.58e-07	1490	Putative zinc finger protein At1g68190 OS=Arabidopsis thaliana GN=At1g68190 PE=2 SV=1
Cluster-24843.124779	15058	600.167	4.649	1.62e-09	2.59e-07	1034	GDP-L-galactose phosphorylase 1 OS=Arabidopsis thaliana GN=VTC2 PE=1 SV=1
Cluster-24843.111722	4.79867	455.205	-6.5677	1.64e-09	2.62e-07	4172	Poly [ADP-ribose] polymerase 1 OS=Arabidopsis thaliana GN=PARP1 PE=1 SV=2
Cluster-24843.188189	483.054	16.3215	4.8873	1.64e-09	2.62e-07	1556	SNAP25 homologous protein SNAP33 OS=Arabidopsis thaliana GN=SNAP33 PE=1 SV=1
Cluster-24843.167827	1368.08	41.6808	5.0366	1.65e-09	2.62e-07	460	--
Cluster-24843.45832	3.27568	160.388	-5.6136	1.67e-09	2.65e-07	2183	Regulatory protein NPR1 OS=Arabidopsis thaliana GN=NPR1 PE=1 SV=1
Cluster-24843.105630	335.873	10.5928	4.9868	1.68e-09	2.67e-07	1926	Fatty acid amide hydrolase OS=Arabidopsis thaliana GN=FAAH PE=1 SV=1
Cluster-24843.110533	0	68.1252	#NAME?	1.68e-09	2.67e-07	2217	Cytokinin dehydrogenase 3 OS=Arabidopsis thaliana GN=CKX3 PE=1 SV=1
Cluster-24843.195407	105.069	0	Inf	1.69e-09	2.68e-07	3130	Probable cyclic nucleotide-gated ion channel 14 OS=Arabidopsis thaliana GN=CNGC14 PE=2 SV=2
Cluster-24843.123390	43.1673	1118.89	-4.696	1.7e-09	2.69e-07	724	Formin-like protein 1 OS=Arabidopsis thaliana GN=FH1 PE=1 SV=1
Cluster-24843.128346	815.328	30.2785	4.751	1.7e-09	2.69e-07	1752	Protein QUIRKY OS=Arabidopsis thaliana GN=QKY PE=2 SV=1
Cluster-24843.128841	0	67.8255	#NAME?	1.7e-09	2.69e-07	1110	Receptor-like serine/threonine-protein kinase SD1-6 OS=Arabidopsis thaliana GN=SD16 PE=1 SV=2
Cluster-24843.114921	6.02214	231.322	-5.2635	1.7e-09	2.7e-07	660	Protein trichome birefringence-like 36 OS=Arabidopsis thaliana GN=TBL36 PE=2 SV=1
Cluster-24843.45406	400.553	2.47562	7.3381	1.71e-09	2.7e-07	1440	Probable WRKY transcription factor 29 OS=Arabidopsis thaliana GN=WRKY29 PE=2 SV=1
Cluster-24843.110752	0	90.1967	#NAME?	1.72e-09	2.72e-07	3148	Syntaxin-71 OS=Arabidopsis thaliana GN=SYP71 PE=1 SV=1
Cluster-24843.108876	2.45038	138.948	-5.8254	1.75e-09	2.77e-07	767	ABC transporter C family member 10 OS=Arabidopsis thaliana GN=ABCC10 PE=2 SV=2
Cluster-24843.138947	5422.31	223.395	4.6012	1.75e-09	2.77e-07	2510	C2 domain-containing protein At1g53590 OS=Arabidopsis thaliana GN=NTMC2T6.1 PE=1 SV=2
Cluster-24843.197745	53.9386	0	Inf	1.76e-09	2.77e-07	1560	Cysteine-rich receptor-like protein kinase 25 OS=Arabidopsis thaliana GN=CRK25 PE=3 SV=1
Cluster-24843.126903	3.19911	160.179	-5.6459	1.76e-09	2.78e-07	2597	Putative inactive receptor-like protein kinase At1g64210 OS=Arabidopsis thaliana GN=At1g64210 PE=3 SV=1
Cluster-24843.176219	1.08223	105.77	-6.6108	1.78e-09	2.8e-07	2742	65-kDa microtubule-associated protein 4 OS=Arabidopsis thaliana GN=MAP65-4 PE=1 SV=2
Cluster-24843.116868	12314.9	513.231	4.5847	1.79e-09	2.82e-07	2305	Cytochrome P450 94C1 OS=Arabidopsis thaliana GN=CYP94C1 PE=2 SV=1
Cluster-24843.183354	2.84854	149.906	-5.7177	1.8e-09	2.84e-07	1752	--
Cluster-24843.150488	2.79923	148.519	-5.7295	1.82e-09	2.86e-07	4349	Condensin-2 complex subunit D3 OS=Homo sapiens GN=NCAPD3 PE=1 SV=2
Cluster-24843.142545	53.1098	0	Inf	1.82e-09	2.86e-07	504	MLP-like protein 43 OS=Arabidopsis thaliana GN=MLP43 PE=1 SV=1
Cluster-24843.105632	219.702	6.09569	5.1716	1.83e-09	2.88e-07	1407	Fatty acid amide hydrolase OS=Arabidopsis thaliana GN=FAAH PE=1 SV=1
Cluster-24843.182699	15.5258	458.968	-4.8857	1.84e-09	2.89e-07	796	Two-component response regulator ARR9 OS=Arabidopsis thaliana GN=ARR9 PE=1 SV=1
Cluster-24843.72104	378.212	11.9775	4.9808	1.85e-09	2.91e-07	613	Serine carboxypeptidase-like 15 OS=Arabidopsis thaliana GN=SCPL15 PE=2 SV=2
Cluster-24843.125448	22295.8	942.853	4.5636	1.86e-09	2.91e-07	9439	Phenylalanine ammonia-lyase OS=Medicago sativa PE=2 SV=1
Cluster-24843.179812	307.272	9.49069	5.0169	1.87e-09	2.92e-07	824	Amino acid permease 6 OS=Arabidopsis thaliana GN=AAP6 PE=1 SV=1
Cluster-24843.66803	2.2819	189.266	-6.374	1.87e-09	2.93e-07	640	--
Cluster-24843.188182	1.98582	127.547	-6.0051	1.89e-09	2.95e-07	843	Protein UPSTREAM OF FLC OS=Arabidopsis thaliana GN=UFC PE=2 SV=1
Cluster-24843.113949	20.6682	568.464	-4.7816	1.92e-09	2.99e-07	1245	DNA replication licensing factor MCM3 OS=Arabidopsis thaliana GN=MCM3 PE=1 SV=1
Cluster-24843.68362	4459.21	184.944	4.5916	1.92e-09	2.99e-07	2460	CSC1-like protein ERD4 OS=Brassica juncea GN=ERD4 PE=3 SV=2
Cluster-24843.13261	74.5201	0.505714	7.2032	1.93e-09	3.02e-07	1263	E3 ubiquitin-protein ligase EL5 OS=Oryza sativa subsp. japonica GN=EL5.1 PE=1 SV=1
Cluster-24843.70097	689.35	15.3193	5.4918	1.94e-09	3.02e-07	296	Endochitinase PR4 OS=Phaseolus vulgaris GN=CHI4 PE=2 SV=1
Cluster-24843.13644	98.9811	1.41968	6.1235	1.95e-09	3.04e-07	994	Albumin-2 OS=Pisum sativum PE=2 SV=1
Cluster-24843.19819	784.756	2.08923	8.5531	1.96e-09	3.05e-07	1352	Patatin-like protein 2 OS=Arabidopsis thaliana GN=PLP2 PE=1 SV=1
Cluster-24843.197540	137.59	2.61707	5.7163	1.96e-09	3.06e-07	1817	Telomere repeat-binding protein 3 OS=Arabidopsis thaliana GN=TRP3 PE=1 SV=1
Cluster-24843.107685	114.136	1.79212	5.9929	1.96e-09	3.06e-07	1145	S-norcoclaurine synthase 1 OS=Coptis japonica GN=NCS1 PE=1 SV=1
Cluster-24843.199447	65.503	0.274981	7.8961	1.97e-09	3.06e-07	1113	WAT1-related protein At2g37460 OS=Arabidopsis thaliana GN=At2g37460 PE=2 SV=1
Cluster-24843.106127	869.196	32.3816	4.7464	1.98e-09	3.08e-07	834	--
Cluster-24843.136697	1056.9	20.1295	5.7144	1.99e-09	3.08e-07	2230	--
Cluster-24843.162682	651.471	24.5952	4.7273	1.99e-09	3.09e-07	663	--
Cluster-24843.164635	388.967	1.96991	7.6254	2.01e-09	3.11e-07	1380	UPF0496 protein 4 OS=Oryza sativa subsp. japonica GN=Os10g0513300 PE=2 SV=1
Cluster-24843.130933	408.614	13.1194	4.961	2.01e-09	3.11e-07	755	Benzoate--CoA ligase, peroxisomal OS=Arabidopsis thaliana GN=AAE20 PE=1 SV=1
Cluster-24843.87319	8.88258	294.478	-5.051	2.01e-09	3.11e-07	479	HMG1/2-like protein OS=Vicia faba PE=2 SV=1
Cluster-42614.0	0	66.5141	#NAME?	2.02e-09	3.12e-07	1370	Cytochrome P450 82A3 OS=Glycine max GN=CYP82A3 PE=2 SV=1
Cluster-24843.198965	127.298	2.50894	5.665	2.02e-09	3.13e-07	1005	Ribokinase OS=Mus musculus GN=Rbks PE=2 SV=1
Cluster-24843.100959	0.721486	93.782	-7.0222	2.03e-09	3.14e-07	1572	Gibberellin 2-beta-dioxygenase 2 OS=Pisum sativum GN=GA2OX2 PE=2 SV=1
Cluster-24843.119019	6217.04	263.371	4.5611	2.03e-09	3.14e-07	2120	Photosystem I reaction center subunit III, chloroplastic OS=Flaveria trinervia GN=PSAF PE=2 SV=1
Cluster-24843.156218	0.425412	85.0462	-7.6432	2.04e-09	3.14e-07	356	--
Cluster-24843.56486	106.872	1.71705	5.9598	2.05e-09	3.15e-07	1872	Amino acid permease 8 OS=Arabidopsis thaliana GN=AAP8 PE=1 SV=1
Cluster-24843.142354	10.797	338.453	-4.9703	2.05e-09	3.16e-07	2556	Non-specific phospholipase C6 OS=Arabidopsis thaliana GN=NPC6 PE=2 SV=1
Cluster-24843.154918	131.494	2.72822	5.5909	2.08e-09	3.21e-07	944	--
Cluster-24843.14997	89.2441	1.0778	6.3716	2.09e-09	3.22e-07	905	--
Cluster-24843.79798	662.93	23.9117	4.7931	2.09e-09	3.22e-07	800	ATP synthase delta chain, chloroplastic OS=Spinacia oleracea GN=ATPD PE=1 SV=2
Cluster-24843.161470	54.1633	0	Inf	2.1e-09	3.23e-07	2844	Lupeol synthase OS=Glycyrrhiza glabra GN=LUS1 PE=1 SV=1
Cluster-24843.46811	684.394	24.724	4.7908	2.1e-09	3.23e-07	1247	Protein PROTON GRADIENT REGULATION 5, chloroplastic OS=Arabidopsis thaliana GN=PGR5 PE=1 SV=1
Cluster-24843.133027	8866.7	254.45	5.1229	2.15e-09	3.3e-07	4447	Root phototropism protein 2 OS=Arabidopsis thaliana GN=RPT2 PE=1 SV=2
Cluster-24843.177530	53.6443	0	Inf	2.15e-09	3.3e-07	4794	Glutamate receptor 2.2 OS=Arabidopsis thaliana GN=GLR2.2 PE=2 SV=1
Cluster-24843.76841	275.506	8.51481	5.016	2.2e-09	3.37e-07	974	--
Cluster-24843.123016	6536.43	178.068	5.198	2.22e-09	3.4e-07	413	Phenylalanine ammonia-lyase 1 OS=Pisum sativum GN=PAL1 PE=2 SV=1
Cluster-24843.101407	14.0556	403.581	-4.8436	2.23e-09	3.42e-07	1118	Replication protein A 70 kDa DNA-binding subunit B OS=Arabidopsis thaliana GN=RPA1B PE=3 SV=1
Cluster-24843.173104	291.783	6.54517	5.4783	2.24e-09	3.43e-07	696	--
Cluster-24843.112163	54.0306	0	Inf	2.25e-09	3.44e-07	555	--
Cluster-24843.79131	53.7464	0	Inf	2.28e-09	3.48e-07	541	--
Cluster-24843.101866	0	66.3505	#NAME?	2.29e-09	3.49e-07	2615	--
Cluster-24843.187861	52.2828	0	Inf	2.29e-09	3.49e-07	2173	Serine/threonine-protein kinase EDR1 OS=Arabidopsis thaliana GN=EDR1 PE=1 SV=1
Cluster-24843.95032	2597.45	106.093	4.6137	2.29e-09	3.49e-07	1784	Probable mitochondrial chaperone bcs1 OS=Schizosaccharomyces pombe (strain 972 / ATCC 24843) GN=SPAC644.07 PE=2 SV=1
Cluster-24843.183860	196.822	5.30301	5.2139	2.29e-09	3.49e-07	2728	Nephrocystin-3 OS=Danio rerio GN=nphp3 PE=3 SV=1
Cluster-24843.119275	2357.36	44.4395	5.7292	2.32e-09	3.53e-07	2112	Syntaxin-121 OS=Arabidopsis thaliana GN=SYP121 PE=1 SV=1
Cluster-24843.57602	916.922	35.2304	4.7019	2.34e-09	3.56e-07	1665	Chloroplast stem-loop binding protein of 41 kDa b, chloroplastic OS=Arabidopsis thaliana GN=CSP41B PE=1 SV=1
Cluster-24843.119749	122.09	2980.98	-4.6098	2.35e-09	3.58e-07	1435	Monodehydroascorbate reductase, chloroplastic OS=Arabidopsis thaliana GN=At1g63940 PE=2 SV=3
Cluster-24843.174585	157.822	4.00646	5.2998	2.38e-09	3.61e-07	1833	Nematode resistance protein-like HSPRO2 OS=Arabidopsis thaliana GN=HSPRO2 PE=1 SV=1
Cluster-24843.101974	2.68179	347.563	-7.0179	2.39e-09	3.62e-07	801	--
Cluster-24843.122727	2270.48	94.9813	4.5792	2.39e-09	3.62e-07	2599	--
Cluster-24843.52967	0	65.8163	#NAME?	2.4e-09	3.64e-07	4261	--
Cluster-24843.163474	238.779	6.83977	5.1256	2.41e-09	3.65e-07	803	--
Cluster-24843.118923	83.658	2007.22	-4.5845	2.41e-09	3.65e-07	889	Uncharacterized protein At5g48480 OS=Arabidopsis thaliana GN=At5g48480 PE=1 SV=1
Cluster-24843.138217	68.7158	0	Inf	2.42e-09	3.65e-07	570	Acyltransferase-like protein At3g26840, chloroplastic OS=Arabidopsis thaliana GN=At3g26840 PE=2 SV=1
Cluster-24843.118981	95.7651	2266.03	-4.5645	2.42e-09	3.65e-07	763	Probable histone H2AXb OS=Arabidopsis thaliana GN=At1g54690 PE=1 SV=1
Cluster-24843.120884	9892.41	422.105	4.5506	2.43e-09	3.68e-07	1180	Chlorophyll a-b binding protein 6, chloroplastic OS=Arabidopsis thaliana GN=LHCA1 PE=1 SV=1
Cluster-24843.179604	0	65.6255	#NAME?	2.44e-09	3.68e-07	3681	BTB/POZ domain-containing protein NPY2 OS=Arabidopsis thaliana GN=NPY2 PE=2 SV=1
Cluster-24843.79087	0	65.7821	#NAME?	2.45e-09	3.7e-07	1205	--
Cluster-24843.153846	24.507	654.111	-4.7383	2.46e-09	3.72e-07	4199	Leucine-rich repeat receptor protein kinase EMS1 OS=Arabidopsis thaliana GN=EMS1 PE=1 SV=1
Cluster-24843.114481	268.577	7.69342	5.1256	2.47e-09	3.72e-07	2446	Trihelix transcription factor GT-2 OS=Arabidopsis thaliana GN=GT-2 PE=2 SV=1
Cluster-24843.190450	110.379	1.89181	5.8665	2.47e-09	3.72e-07	958	--
Cluster-24843.112378	72.2721	0.505714	7.159	2.49e-09	3.74e-07	623	--
Cluster-24843.127800	17107	724.926	4.5606	2.5e-09	3.75e-07	1085	Photosystem I reaction center subunit V, chloroplastic OS=Arabidopsis thaliana GN=PSAG PE=2 SV=1
Cluster-24843.105329	51.706	0	Inf	2.5e-09	3.76e-07	4246	G-type lectin S-receptor-like serine/threonine-protein kinase SD2-5 OS=Arabidopsis thaliana GN=SD25 PE=1 SV=1
Cluster-24843.60069	52.9585	0	Inf	2.52e-09	3.78e-07	2217	Protein ECERIFERUM 1 OS=Arabidopsis thaliana GN=CER1 PE=1 SV=1
Cluster-24843.10933	52.8854	0	Inf	2.53e-09	3.79e-07	4577	Copia protein OS=Drosophila melanogaster GN=GIP PE=1 SV=3
Cluster-24843.197285	62.7736	0.252857	7.9557	2.53e-09	3.79e-07	408	--
Cluster-24843.92613	267.227	8.41591	4.9888	2.53e-09	3.79e-07	1201	Probable esterase KAI2 OS=Arabidopsis thaliana GN=KAI2 PE=1 SV=1
Cluster-24843.110662	14.0794	407.226	-4.8542	2.54e-09	3.8e-07	2426	CDT1-like protein a, chloroplastic OS=Arabidopsis thaliana GN=CDT1A PE=1 SV=1
Cluster-24843.27649	153.289	0	Inf	2.54e-09	3.8e-07	1478	Glucose-1-phosphate adenylyltransferase large subunit 1, chloroplastic OS=Arabidopsis thaliana GN=ADG2 PE=1 SV=3
Cluster-24843.152871	6.62793	231.979	-5.1293	2.54e-09	3.8e-07	4407	DNA replication licensing factor MCM2 OS=Oryza sativa subsp. indica GN=OsI_36121 PE=3 SV=1
Cluster-24843.11585	52.5162	0	Inf	2.57e-09	3.84e-07	798	--
Cluster-24843.32491	52.5025	0	Inf	2.57e-09	3.84e-07	949	--
Cluster-24843.128974	0	327.756	#NAME?	2.63e-09	3.92e-07	5092	UPF0202 protein At1g10490 OS=Arabidopsis thaliana GN=At1g10490 PE=2 SV=2
Cluster-24843.138741	543.577	19.7966	4.7792	2.63e-09	3.92e-07	600	31 kDa ribonucleoprotein, chloroplastic OS=Nicotiana sylvestris PE=1 SV=1
Cluster-24843.116105	8.25126	275.727	-5.0625	2.67e-09	3.99e-07	2337	Potassium transporter 5 OS=Arabidopsis thaliana GN=POT5 PE=1 SV=1
Cluster-24843.147924	426.317	15.1224	4.8172	2.68e-09	3.99e-07	1578	Myb-related protein Myb4 OS=Oryza sativa subsp. japonica GN=MYB4 PE=2 SV=2
Cluster-24843.150003	480.359	17.5858	4.7716	2.7e-09	4.02e-07	1968	Probable glycosyltransferase At5g03795 OS=Arabidopsis thaliana GN=At5g03795 PE=3 SV=2
Cluster-24843.81478	93.379	1.37491	6.0857	2.72e-09	4.04e-07	1262	--
Cluster-24843.18129	158.629	3.79535	5.3853	2.72e-09	4.05e-07	509	Transcription factor bHLH18 OS=Arabidopsis thaliana GN=BHLH18 PE=2 SV=1
Cluster-24843.162733	0	65.2034	#NAME?	2.74e-09	4.06e-07	932	4-hydroxy-tetrahydrodipicolinate reductase 1, chloroplastic OS=Arabidopsis thaliana GN=DAPB1 PE=2 SV=2
Cluster-24843.75416	6.63808	237.842	-5.1631	2.75e-09	4.08e-07	1533	AT-hook motif nuclear-localized protein 23 OS=Arabidopsis thaliana GN=AHL23 PE=1 SV=1
Cluster-24843.112240	187.129	5.15827	5.181	2.76e-09	4.09e-07	1451	Beta-glucosidase 46 OS=Arabidopsis thaliana GN=BGLU46 PE=1 SV=2
Cluster-24843.107715	0	64.2621	#NAME?	2.77e-09	4.1e-07	1325	Proteasome subunit beta type-3-B OS=Arabidopsis thaliana GN=PBC2 PE=1 SV=1
Cluster-24843.126480	24610.8	1092.96	4.493	2.77e-09	4.1e-07	863	Chalcone synthase 4-2 OS=Medicago sativa GN=CHS4-2 PE=2 SV=1
Cluster-24843.134413	193.529	4.87065	5.3123	2.77e-09	4.1e-07	1001	Protein NRT1/ PTR FAMILY 3.1 OS=Arabidopsis thaliana GN=NPF3.1 PE=2 SV=1
Cluster-24843.165296	194.52	5.33435	5.1885	2.79e-09	4.14e-07	1320	Probable L-type lectin-domain containing receptor kinase VII.2 OS=Arabidopsis thaliana GN=LECRK72 PE=3 SV=2
Cluster-24843.97824	13.0787	402.404	-4.9434	2.82e-09	4.16e-07	2662	Actin-related protein 5 OS=Arabidopsis thaliana GN=ARP5 PE=1 SV=2
Cluster-24843.139959	62.7533	0.286176	7.7766	2.83e-09	4.18e-07	1537	Tetraketide alpha-pyrone reductase 1 OS=Arabidopsis thaliana GN=TKPR1 PE=1 SV=1
Cluster-24843.170377	1979.6	83.2471	4.5717	2.83e-09	4.18e-07	1837	SNAP25 homologous protein SNAP33 OS=Arabidopsis thaliana GN=SNAP33 PE=1 SV=1
Cluster-24843.164927	6.41013	228.459	-5.1554	2.84e-09	4.2e-07	1080	Phosphoenolpyruvate carboxylase, housekeeping isozyme OS=Glycine max GN=PPC16 PE=2 SV=1
Cluster-24843.167277	111.478	1.84757	5.915	2.85e-09	4.21e-07	1208	Quinone oxidoreductase-like protein At1g23740, chloroplastic OS=Arabidopsis thaliana GN=At1g23740 PE=2 SV=2
Cluster-24843.145677	204.83	5.68664	5.1707	2.87e-09	4.23e-07	609	--
Cluster-29511.1	87.844	1.11138	6.3045	2.89e-09	4.25e-07	919	--
Cluster-24843.177940	610.807	8.40419	6.1835	2.9e-09	4.26e-07	424	Amino acid permease 3 OS=Arabidopsis thaliana GN=AAP3 PE=1 SV=2
Cluster-24843.147586	1.99772	122.503	-5.9383	2.91e-09	4.28e-07	1494	--
Cluster-24843.198049	52.5757	0	Inf	2.92e-09	4.29e-07	1751	Cellulose synthase-like protein H1 OS=Oryza sativa subsp. japonica GN=CSLH1 PE=2 SV=2
Cluster-24843.180789	2891.48	120.508	4.5846	2.93e-09	4.31e-07	1762	O-acyltransferase WSD1 OS=Arabidopsis thaliana GN=WSD1 PE=2 SV=1
Cluster-24843.41726	154.543	2.89231	5.7396	2.95e-09	4.34e-07	492	--
Cluster-24843.119367	2211.13	94.7666	4.5443	2.96e-09	4.34e-07	1426	Uncharacterized protein At4g22758 OS=Arabidopsis thaliana GN=At4g22758 PE=2 SV=1
Cluster-24843.121544	6192.19	267.139	4.5348	2.96e-09	4.34e-07	2003	Photosystem I reaction center subunit III, chloroplastic OS=Flaveria trinervia GN=PSAF PE=2 SV=1
Cluster-24843.67455	844.767	34.2956	4.6225	2.96e-09	4.34e-07	2310	Receptor-like serine/threonine-protein kinase SD1-8 OS=Arabidopsis thaliana GN=SD18 PE=1 SV=1
Cluster-24843.18899	257.596	2.3866	6.754	2.97e-09	4.35e-07	1188	Putative F-box protein At1g67623 OS=Arabidopsis thaliana GN=At1g67623 PE=3 SV=1
Cluster-24843.76356	1463.6	58.4207	4.6469	2.99e-09	4.37e-07	2042	Probable LRR receptor-like serine/threonine-protein kinase At1g07650 OS=Arabidopsis thaliana GN=At1g07650 PE=1 SV=1
Cluster-24843.160068	369.086	12.9281	4.8354	3.01e-09	4.41e-07	3779	--
Cluster-24843.196530	51.7538	0	Inf	3.03e-09	4.43e-07	2505	Putative glucose-6-phosphate 1-epimerase OS=Cenchrus ciliaris PE=2 SV=1
Cluster-24843.99271	4.25412	171.404	-5.3324	3.05e-09	4.46e-07	1930	Uncharacterized protein y4oV OS=Rhizobium sp. (strain NGR234) GN=NGR_a02140 PE=4 SV=1
Cluster-24843.172288	86.5472	1.1447	6.2404	3.06e-09	4.47e-07	1479	--
Cluster-24843.147025	162.947	4.03649	5.3352	3.07e-09	4.47e-07	371	Gamma-glutamyl hydrolase OS=Glycine max PE=2 SV=1
Cluster-24843.139201	0	64.1293	#NAME?	3.08e-09	4.49e-07	841	--
Cluster-24843.195722	505.151	0	Inf	3.08e-09	4.49e-07	3024	Cyclic nucleotide-gated ion channel 4 OS=Arabidopsis thaliana GN=CNGC4 PE=2 SV=2
Cluster-24843.76589	9.30971	292.018	-4.9712	3.08e-09	4.49e-07	1002	--
Cluster-24843.150135	212.299	5.97334	5.1514	3.09e-09	4.5e-07	1293	--
Cluster-24843.44963	439.206	15.5175	4.8229	3.1e-09	4.51e-07	1097	Receptor-like serine/threonine-protein kinase At4g25390 OS=Arabidopsis thaliana GN=At4g25390 PE=2 SV=1
Cluster-24843.155708	219.984	6.76523	5.0231	3.12e-09	4.54e-07	749	Probable inactive beta-glucosidase 14 OS=Oryza sativa subsp. japonica GN=BGLU14 PE=2 SV=2
Cluster-24843.157785	547.738	20.0152	4.7743	3.17e-09	4.6e-07	1944	Vicianin hydrolase (Fragment) OS=Vicia sativa subsp. nigra PE=1 SV=1
Cluster-24843.34640	0	63.9642	#NAME?	3.19e-09	4.62e-07	426	LOB domain-containing protein 16 OS=Arabidopsis thaliana GN=LBD16 PE=2 SV=1
Cluster-24843.60483	25.7595	665.224	-4.6907	3.19e-09	4.62e-07	938	Glucan endo-1,3-beta-glucosidase 4 OS=Arabidopsis thaliana GN=At3g13560 PE=1 SV=1
Cluster-24843.67110	14.7209	1506.34	-6.677	3.19e-09	4.62e-07	999	--
Cluster-24843.129748	511.58	19.544	4.7102	3.19e-09	4.62e-07	445	--
Cluster-24843.105097	70.0345	0.572351	6.935	3.21e-09	4.64e-07	709	--
Cluster-24843.59987	0	64.0599	#NAME?	3.22e-09	4.66e-07	1644	--
Cluster-24843.16585	75.8151	0.505714	7.228	3.23e-09	4.67e-07	2092	Protein DA1-related 2 OS=Arabidopsis thaliana GN=DAR2 PE=2 SV=1
Cluster-24843.32639	3.22464	151.507	-5.5541	3.23e-09	4.67e-07	876	Probable beta-1,3-galactosyltransferase 2 OS=Arabidopsis thaliana GN=B3GALT2 PE=2 SV=1
Cluster-24843.109177	12.7742	388.361	-4.9261	3.26e-09	4.71e-07	1836	Probable auxin efflux carrier component 1b OS=Oryza sativa subsp. japonica GN=PIN1B PE=2 SV=1
Cluster-24843.66804	0.721486	147.987	-7.6803	3.27e-09	4.71e-07	681	--
Cluster-24843.199311	214.155	1.81425	6.8831	3.29e-09	4.74e-07	935	Cellulose synthase-like protein E6 OS=Oryza sativa subsp. japonica GN=CSLE6 PE=2 SV=1
Cluster-24843.166800	32.9642	820.521	-4.6376	3.36e-09	4.84e-07	805	--
Cluster-24843.29925	50.9045	0	Inf	3.37e-09	4.84e-07	2168	Metacaspase-3 OS=Arabidopsis thaliana GN=AMC3 PE=2 SV=1
Cluster-24843.39144	1.59956	111.325	-6.121	3.37e-09	4.84e-07	1090	Short-chain dehydrogenase TIC 32, chloroplastic OS=Pisum sativum GN=TIC32 PE=1 SV=1
Cluster-24843.926	7.86327	261.576	-5.056	3.38e-09	4.86e-07	794	--
Cluster-24843.62065	1186.95	50.0382	4.5681	3.41e-09	4.9e-07	3712	Photosystem II CP43 reaction center protein OS=Cicer arietinum GN=psbC PE=3 SV=1
Cluster-24843.154727	977.62	40.2195	4.6033	3.43e-09	4.93e-07	1874	Glutathione S-transferase F9 OS=Arabidopsis thaliana GN=GSTF9 PE=1 SV=1
Cluster-24843.160067	170.02	4.35624	5.2865	3.45e-09	4.95e-07	689	--
Cluster-24843.7999	155.833	3.83934	5.343	3.45e-09	4.96e-07	913	OTU domain-containing protein At3g57810 OS=Arabidopsis thaliana GN=At3g57810 PE=2 SV=1
Cluster-24843.137370	1680.81	73.2232	4.5207	3.46e-09	4.96e-07	621	--
Cluster-24843.112533	128.673	2.79459	5.5249	3.47e-09	4.97e-07	1200	--
Cluster-24843.199656	50.1081	0	Inf	3.5e-09	5.01e-07	2250	F-box protein At2g39490 OS=Arabidopsis thaliana GN=At2g39490 PE=2 SV=1
Cluster-24843.120600	131.724	3055.4	-4.5358	3.51e-09	5.02e-07	1079	Pyruvate decarboxylase 1 OS=Pisum sativum GN=PDC1 PE=2 SV=1
Cluster-24843.170932	731.704	29.1928	4.6476	3.52e-09	5.03e-07	2475	Transcription factor PIF4 OS=Arabidopsis thaliana GN=PIF4 PE=1 SV=1
Cluster-24843.16628	49.9327	0	Inf	3.53e-09	5.04e-07	1580	Tryptophan synthase beta chain 2, chloroplastic OS=Camptotheca acuminata GN=TSB PE=2 SV=1
Cluster-24843.170561	179.61	4.80625	5.2238	3.53e-09	5.05e-07	1057	7-deoxyloganetin glucosyltransferase OS=Gardenia jasminoides GN=UGT85A24 PE=1 SV=1
Cluster-24843.15451	50.9369	0	Inf	3.59e-09	5.12e-07	1307	GDSL esterase/lipase EXL3 OS=Arabidopsis thaliana GN=EXL3 PE=2 SV=1
Cluster-24843.123114	6.89673	242.617	-5.1366	3.6e-09	5.13e-07	3131	Acyl-[acyl-carrier-protein] desaturase 6, chloroplastic OS=Arabidopsis thaliana GN=S-ACP-DES6 PE=2 SV=2
Cluster-24843.58947	1360.01	59.6576	4.5108	3.6e-09	5.13e-07	1777	Glucan endo-1,3-beta-glucosidase 8 OS=Arabidopsis thaliana GN=At1g64760 PE=1 SV=2
Cluster-24843.156129	531.739	20.9309	4.667	3.61e-09	5.15e-07	1009	Alternative oxidase 3, mitochondrial OS=Glycine max GN=AOX3 PE=1 SV=1
Cluster-24843.52016	50.765	0	Inf	3.62e-09	5.15e-07	1122	Transcription factor bHLH25 OS=Arabidopsis thaliana GN=BHLH25 PE=2 SV=2
Cluster-24843.135762	8.17122	279.052	-5.0938	3.68e-09	5.24e-07	1560	Sterol 14-demethylase OS=Arabidopsis thaliana GN=CYP51G1 PE=1 SV=1
Cluster-24843.112579	1.27623	98.8049	-6.2746	3.68e-09	5.24e-07	694	Elongation factor G-1, mitochondrial OS=Arabidopsis thaliana GN=MEFG1 PE=2 SV=1
Cluster-24843.143321	162.27	0	Inf	3.69e-09	5.24e-07	939	7-deoxyloganetin glucosyltransferase OS=Gardenia jasminoides GN=UGT85A24 PE=1 SV=1
Cluster-24843.176854	211.345	0	Inf	3.7e-09	5.25e-07	1675	Probable receptor-like protein kinase At1g11050 OS=Arabidopsis thaliana GN=At1g11050 PE=2 SV=1
Cluster-24843.135826	49.4122	1198.31	-4.6	3.71e-09	5.26e-07	3093	Spastin OS=Danio rerio GN=spast PE=2 SV=2
Cluster-24843.51911	16.2389	445.64	-4.7784	3.71e-09	5.26e-07	1583	Thermospermine synthase ACAULIS5 OS=Arabidopsis thaliana GN=ACL5 PE=1 SV=1
Cluster-24843.199121	139.209	3.16703	5.458	3.74e-09	5.29e-07	913	Heavy metal-associated isoprenylated plant protein 26 OS=Arabidopsis thaliana GN=HIPP26 PE=1 SV=1
Cluster-24843.94805	9816.69	432.988	4.5028	3.75e-09	5.31e-07	3363	Phospholipase D delta OS=Arabidopsis thaliana GN=PLDDELTA PE=1 SV=2
Cluster-24843.190981	545.306	7.20707	6.2415	3.76e-09	5.32e-07	1290	Serine/threonine-protein kinase BCK1/SLK1/SSP31 OS=Saccharomyces cerevisiae (strain ATCC 204508 / S288c) GN=BCK1 PE=1 SV=1
Cluster-24843.48444	0.760632	87.8068	-6.851	3.76e-09	5.33e-07	1124	--
Cluster-24843.19924	1126.06	2.69516	8.7067	3.77e-09	5.34e-07	1241	Ethylene-responsive transcription factor ERF019 OS=Arabidopsis thaliana GN=ERF019 PE=2 SV=1
Cluster-24843.162830	892.889	22.6146	5.3032	3.8e-09	5.36e-07	1778	GABA transporter 1 OS=Arabidopsis thaliana GN=GAT1 PE=1 SV=1
Cluster-24843.19136	93.3214	1.3973	6.0615	3.79e-09	5.36e-07	1166	Transcription factor DIVARICATA OS=Antirrhinum majus GN=DIVARICATA PE=2 SV=1
Cluster-24843.56638	180.338	4.59567	5.2943	3.81e-09	5.37e-07	1550	F-box protein PP2-B15 OS=Arabidopsis thaliana GN=PP2B15 PE=2 SV=2
Cluster-24843.129109	5249.42	65.6782	6.3206	3.82e-09	5.39e-07	1355	--
Cluster-24843.114922	11.8758	347.085	-4.8692	3.89e-09	5.48e-07	796	Protein trichome birefringence-like 36 OS=Arabidopsis thaliana GN=TBL36 PE=2 SV=1
Cluster-24843.187587	3.18549	148.45	-5.5423	3.9e-09	5.5e-07	1470	--
Cluster-24843.7552	61.5586	0.274981	7.8065	3.92e-09	5.52e-07	598	--
Cluster-24843.110631	1.18604	99.0215	-6.3835	4.02e-09	5.66e-07	1253	Plant cysteine oxidase 1 OS=Arabidopsis thaliana GN=PCO1 PE=1 SV=1
Cluster-24843.182170	51.0851	0	Inf	4.06e-09	5.71e-07	930	--
Cluster-24843.102665	1352.1	57.6483	4.5518	4.08e-09	5.73e-07	1571	Protein QUIRKY OS=Arabidopsis thaliana GN=QKY PE=2 SV=1
Cluster-24843.141586	53.4572	1240.1	-4.5359	4.12e-09	5.79e-07	4689	Protein TORNADO 1 OS=Arabidopsis thaliana GN=TRN1 PE=2 SV=1
Cluster-24843.144185	0	62.4369	#NAME?	4.13e-09	5.8e-07	937	--
Cluster-24843.27211	59.8534	0.252857	7.887	4.15e-09	5.82e-07	527	--
Cluster-24843.156884	59.6696	0.274981	7.7615	4.17e-09	5.84e-07	1567	ASC1-like protein OS=Solanum lycopersicum PE=2 SV=1
Cluster-24843.70527	50.5234	0	Inf	4.17e-09	5.84e-07	705	ATPase 5, plasma membrane-type OS=Arabidopsis thaliana GN=AHA5 PE=3 SV=3
Cluster-24843.60506	1.59956	108.174	-6.0795	4.23e-09	5.92e-07	2464	--
Cluster-24843.113864	225.384	6.8403	5.0422	4.23e-09	5.92e-07	1004	Probable LRR receptor-like serine/threonine-protein kinase At1g06840 OS=Arabidopsis thaliana GN=At1g06840 PE=2 SV=2
Cluster-24843.116492	0	116.108	#NAME?	4.24e-09	5.93e-07	3801	Short-chain dehydrogenase reductase 2a OS=Arabidopsis thaliana GN=SDR2a PE=3 SV=1
Cluster-24843.121949	6.90021	229.329	-5.0546	4.26e-09	5.95e-07	3688	Serine/threonine-protein kinase EDR1 OS=Arabidopsis thaliana GN=EDR1 PE=1 SV=1
Cluster-24843.50748	260.883	3.48705	6.2252	4.26e-09	5.95e-07	2097	--
Cluster-24843.84952	240.264	5371.11	-4.4825	4.26e-09	5.95e-07	2252	ACT domain-containing protein ACR8 OS=Arabidopsis thaliana GN=ACR8 PE=2 SV=1
Cluster-24843.86755	691.967	28.1344	4.6203	4.26e-09	5.95e-07	1377	WRKY transcription factor 22 OS=Arabidopsis thaliana GN=WRKY22 PE=2 SV=1
Cluster-24843.93728	6.78277	228.973	-5.0772	4.27e-09	5.95e-07	808	UDP-glycosyltransferase 74D1 OS=Arabidopsis thaliana GN=UGT74D1 PE=1 SV=1
Cluster-24843.155361	84.684	1.13351	6.2232	4.3e-09	5.98e-07	875	3-oxo-Delta(4,5)-steroid 5-beta-reductase OS=Arabidopsis thaliana GN=VEP1 PE=1 SV=1
Cluster-24843.70056	89.1214	1.41968	5.9721	4.3e-09	5.98e-07	1020	--
Cluster-24843.147536	287.203	9.60104	4.9027	4.32e-09	6.01e-07	1033	Tyrosine-sulfated glycopeptide receptor 1 OS=Arabidopsis thaliana GN=PSYR1 PE=2 SV=1
Cluster-24843.149501	1277.76	53.4027	4.5806	4.32e-09	6.01e-07	3475	Copia protein OS=Drosophila melanogaster GN=GIP PE=1 SV=3
Cluster-24843.56054	13.4974	385.854	-4.8373	4.33e-09	6.01e-07	853	--
Cluster-24843.75732	26.857	669.053	-4.6387	4.33e-09	6.01e-07	2800	Tetratricopeptide repeat protein 7B OS=Homo sapiens GN=TTC7B PE=1 SV=3
Cluster-24843.95095	245.313	0	Inf	4.33e-09	6.01e-07	4761	Probable LRR receptor-like serine/threonine-protein kinase At2g16250 OS=Arabidopsis thaliana GN=At2g16250 PE=2 SV=1
Cluster-24843.136019	2.87579	138.065	-5.5852	4.35e-09	6.04e-07	1804	3-oxo-Delta(4,5)-steroid 5-beta-reductase OS=Arabidopsis thaliana GN=VEP1 PE=1 SV=1
Cluster-24843.23625	125.523	2.7618	5.5062	4.36e-09	6.04e-07	719	--
Cluster-24843.197560	59.9709	0.286176	7.7112	4.38e-09	6.06e-07	396	--
Cluster-24843.145176	97.4835	1.64989	5.8847	4.38e-09	6.06e-07	2732	Serine/threonine-protein kinase BLUS1 OS=Arabidopsis thaliana GN=BLUS1 PE=1 SV=1
Cluster-24843.17830	49.5262	0	Inf	4.38e-09	6.06e-07	2461	Cullin-1 OS=Arabidopsis thaliana GN=CUL1 PE=1 SV=1
Cluster-24843.77525	0.721486	87.026	-6.9143	4.4e-09	6.09e-07	643	DNA-directed RNA polymerases IV and V subunit 5B OS=Arabidopsis thaliana GN=NRPD5B PE=1 SV=1
Cluster-24843.19667	129.908	2.8478	5.5115	4.42e-09	6.11e-07	1011	Transcription factor MYB39 OS=Arabidopsis thaliana GN=MYB39 PE=2 SV=1
Cluster-24843.108769	69.6256	1676.39	-4.5896	4.45e-09	6.14e-07	919	Ripening-related protein grip22 OS=Vitis vinifera GN=grip22 PE=2 SV=1
Cluster-24843.73117	37.0721	889.91	-4.5853	4.45e-09	6.15e-07	809	Dynein light chain 1, cytoplasmic OS=Bos taurus GN=DYNLL1 PE=1 SV=1
Cluster-24843.201384	136.078	3.28964	5.3704	4.46e-09	6.15e-07	617	--
Cluster-24843.122149	194.026	4232.42	-4.4472	4.47e-09	6.16e-07	1069	Osmotin-like protein OS=Solanum lycopersicum PE=1 SV=1
Cluster-24843.112966	230.715	7.41239	4.96	4.47e-09	6.16e-07	851	Probable serine/threonine-protein kinase WNK4 OS=Arabidopsis thaliana GN=WNK4 PE=1 SV=1
Cluster-24843.186852	49.1075	0	Inf	4.48e-09	6.16e-07	1518	Cannabidiolic acid synthase OS=Cannabis sativa GN=CBDAS PE=1 SV=1
Cluster-24843.18985	197.602	5.70929	5.1131	4.51e-09	6.2e-07	1454	--
Cluster-24843.184840	0	61.4696	#NAME?	4.54e-09	6.24e-07	2740	Dynamin-related protein 4C OS=Arabidopsis thaliana GN=DRP4C PE=2 SV=1
Cluster-24843.48026	0.399889	74.5947	-7.5433	4.55e-09	6.26e-07	884	Cytokinin dehydrogenase 3 OS=Arabidopsis thaliana GN=CKX3 PE=1 SV=1
Cluster-24843.115665	110.998	2549.89	-4.5218	4.57e-09	6.28e-07	1689	Glyceraldehyde-3-phosphate dehydrogenase GAPCP1, chloroplastic OS=Arabidopsis thaliana GN=GAPCP1 PE=1 SV=1
Cluster-24843.142480	91.4685	1.33066	6.1031	4.58e-09	6.28e-07	795	--
Cluster-24843.60180	725.497	4.48926	7.3363	4.61e-09	6.32e-07	1206	Glutaredoxin-C9 OS=Arabidopsis thaliana GN=GRXC9 PE=1 SV=1
Cluster-24843.137113	7390.35	338.891	4.4467	4.66e-09	6.39e-07	2044	Ammonium transporter 1 member 1 OS=Arabidopsis thaliana GN=AMT1-1 PE=1 SV=1
Cluster-24843.11796	160.097	4.11235	5.2828	4.67e-09	6.4e-07	1547	Aldehyde dehydrogenase family 3 member F1 OS=Arabidopsis thaliana GN=ALDH3F1 PE=2 SV=2
Cluster-24843.132415	39770.6	1799.79	4.4658	4.69e-09	6.42e-07	778	Photosystem II 10 kDa polypeptide, chloroplastic OS=Solanum tuberosum GN=PSBR PE=2 SV=1
Cluster-24843.123694	2115.47	92.3867	4.5172	4.7e-09	6.44e-07	841	Arogenate dehydratase 4, chloroplastic OS=Arabidopsis thaliana GN=ADT4 PE=1 SV=1
Cluster-24843.124930	9226.31	431.701	4.4176	4.73e-09	6.46e-07	1532	Probable leucine-rich repeat receptor-like protein kinase At1g35710 OS=Arabidopsis thaliana GN=At1g35710 PE=2 SV=1
Cluster-24843.184321	5.0504	199.958	-5.3072	4.76e-09	6.5e-07	3088	ATP-dependent DNA helicase SRS2-like protein At4g25120 OS=Arabidopsis thaliana GN=SRS2 PE=1 SV=1
Cluster-24843.86164	8778.99	42.4503	7.6921	4.78e-09	6.53e-07	1568	Serine--glyoxylate aminotransferase OS=Arabidopsis thaliana GN=AGT1 PE=1 SV=2
Cluster-24843.116555	11.6546	329.607	-4.8218	4.79e-09	6.54e-07	923	--
Cluster-24843.18173	167.762	1.37491	6.9309	4.82e-09	6.58e-07	1073	Potassium channel KAT1 OS=Arabidopsis thaliana GN=KAT1 PE=1 SV=2
Cluster-24843.200857	99.0486	0	Inf	4.82e-09	6.58e-07	1446	--
Cluster-24843.97929	3679.11	169.537	4.4397	4.88e-09	6.65e-07	1645	Suppressor of disruption of TFIIS OS=Saccharomyces cerevisiae (strain ATCC 204508 / S288c) GN=SDT1 PE=1 SV=1
Cluster-24843.42358	62.3632	0	Inf	4.89e-09	6.66e-07	2179	Homeobox-leucine zipper protein HAT5 OS=Arabidopsis thaliana GN=HAT5 PE=1 SV=1
Cluster-24843.123301	489.771	0	Inf	4.93e-09	6.72e-07	1002	Snakin-2 OS=Solanum tuberosum GN=SN2 PE=1 SV=1
Cluster-24843.181836	2.35846	127.003	-5.7509	4.95e-09	6.73e-07	441	--
Cluster-24843.68361	761.074	31.7793	4.5819	4.96e-09	6.74e-07	2422	CSC1-like protein ERD4 OS=Brassica juncea GN=ERD4 PE=3 SV=2
Cluster-24843.188321	49.5416	0	Inf	5e-09	6.79e-07	2189	Cytochrome P450 71D11 (Fragment) OS=Lotus japonicus GN=CYP71D11 PE=2 SV=1
Cluster-24843.185932	0.425412	74.2615	-7.4476	5.07e-09	6.89e-07	2107	--
Cluster-24843.60486	1.99945	116.635	-5.8663	5.08e-09	6.89e-07	1031	Glucan endo-1,3-beta-glucosidase 4 OS=Arabidopsis thaliana GN=At3g13560 PE=1 SV=1
Cluster-24843.115564	341.591	12.4595	4.7769	5.1e-09	6.92e-07	1715	--
Cluster-24843.114251	2031.72	89.8381	4.4992	5.13e-09	6.95e-07	1554	Probable xyloglucan endotransglucosylase/hydrolase protein 25 OS=Arabidopsis thaliana GN=XTH25 PE=2 SV=2
Cluster-24843.51490	129.767	2.88138	5.493	5.18e-09	7.02e-07	790	Auxin-responsive protein SAUR32 OS=Arabidopsis thaliana GN=SAUR32 PE=2 SV=1
Cluster-24843.2829	0	61.2772	#NAME?	5.19e-09	7.03e-07	2486	Pentatricopeptide repeat-containing protein At3g24000, mitochondrial OS=Arabidopsis thaliana GN=PCMP-H87 PE=3 SV=1
Cluster-24843.19781	48.6771	0	Inf	5.22e-09	7.07e-07	660	pEARLI1-like lipid transfer protein 3 OS=Arabidopsis thaliana GN=At4g12500 PE=2 SV=1
Cluster-24843.171187	981.945	42.5181	4.5295	5.23e-09	7.07e-07	1553	Glycerate dehydrogenase OS=Cucumis sativus GN=HPR-A PE=2 SV=1
Cluster-24843.165582	2.72093	232.84	-6.4191	5.29e-09	7.15e-07	737	Endoglucanase 3 OS=Arabidopsis thaliana GN=CEL5 PE=2 SV=2
Cluster-24843.7226	1.99945	115.439	-5.8514	5.3e-09	7.15e-07	1011	Homeobox protein knotted-1-like 1 OS=Arabidopsis thaliana GN=KNAT1 PE=1 SV=1
Cluster-24843.95255	1297.91	37.6231	5.1084	5.34e-09	7.21e-07	1725	Protein TIFY 10B OS=Arabidopsis thaliana GN=TIFY10B PE=1 SV=1
Cluster-24843.128582	3.3131	143.589	-5.4376	5.35e-09	7.22e-07	1315	--
Cluster-24843.159190	129.296	3.04718	5.4071	5.35e-09	7.22e-07	2236	Oxysterol-binding protein-related protein 4B OS=Arabidopsis thaliana GN=ORP4B PE=2 SV=2
Cluster-24843.97236	97.2234	1.62776	5.9003	5.37e-09	7.24e-07	681	Haloacid dehalogenase-like hydrolase domain-containing protein At3g48420 OS=Arabidopsis thaliana GN=At3g48420 PE=1 SV=1
Cluster-24843.164505	4.81057	179.186	-5.2191	5.4e-09	7.27e-07	826	Protein kinase PINOID OS=Arabidopsis thaliana GN=PID PE=1 SV=1
Cluster-24843.171099	2.42486	123.954	-5.6758	5.41e-09	7.27e-07	1622	--
Cluster-24843.55197	0	60.531	#NAME?	5.48e-09	7.37e-07	726	--
Cluster-24843.174017	1.27623	95.3421	-6.2231	5.5e-09	7.39e-07	552	--
Cluster-24843.59574	206.542	6.54846	4.9791	5.52e-09	7.41e-07	1523	--
Cluster-24843.18904	73.9583	0.791889	6.5453	5.52e-09	7.42e-07	1512	--
Cluster-24843.28224	0	60.8343	#NAME?	5.53e-09	7.42e-07	912	--
Cluster-24843.132061	193.351	5.63146	5.1016	5.54e-09	7.42e-07	521	--
Cluster-24843.18298	57.6974	0.274981	7.713	5.65e-09	7.57e-07	1703	--
Cluster-24843.137820	519.145	20.6106	4.6547	5.66e-09	7.57e-07	2418	--
Cluster-24843.139062	999.773	6.32142	7.3052	5.65e-09	7.57e-07	4770	--
Cluster-24843.113482	2.60349	133.693	-5.6823	5.67e-09	7.59e-07	3046	Uncharacterized protein At4g38062 OS=Arabidopsis thaliana GN=At4g38062 PE=4 SV=1
Cluster-24843.149408	6001.3	277.428	4.4351	5.71e-09	7.63e-07	888	Chlorophyll a-b binding protein 8, chloroplastic OS=Solanum lycopersicum GN=CAB8 PE=3 SV=1
Cluster-24843.126640	65.6421	1529.05	-4.5419	5.72e-09	7.64e-07	1086	Peroxidase 22 OS=Arabidopsis thaliana GN=PER22 PE=1 SV=2
Cluster-24843.140757	645.219	27.5167	4.5514	5.73e-09	7.66e-07	1898	Glutathione S-transferase F9 OS=Arabidopsis thaliana GN=GSTF9 PE=1 SV=1
Cluster-24843.23565	1.62508	104.589	-6.0081	5.74e-09	7.66e-07	2470	BTB/POZ domain-containing protein At5g03250 OS=Arabidopsis thaliana GN=At5g03250 PE=2 SV=1
Cluster-24843.191281	93.5492	1.67228	5.8058	5.75e-09	7.66e-07	3168	Ankyrin repeat-containing protein At5g02620 OS=Arabidopsis thaliana GN=At5g02620 PE=1 SV=1
Cluster-24843.118847	5.44186	197.048	-5.1783	5.76e-09	7.68e-07	1058	Metal-nicotianamine transporter YSL3 OS=Arabidopsis thaliana GN=YSL3 PE=2 SV=1
Cluster-24843.115926	15749.7	743.503	4.4048	5.79e-09	7.71e-07	1908	Chlorophyll a-b binding protein 3, chloroplastic OS=Pisum sativum GN=lhca3 PE=1 SV=1
Cluster-24843.66336	679.486	12.6747	5.7444	5.79e-09	7.71e-07	2413	--
Cluster-24843.145131	824.499	2.98055	8.1118	5.8e-09	7.72e-07	2053	Peroxisomal (S)-2-hydroxy-acid oxidase GLO1 OS=Arabidopsis thaliana GN=GLO1 PE=1 SV=1
Cluster-24843.131848	423.875	16.7423	4.6621	5.82e-09	7.74e-07	1373	Hexose carrier protein HEX6 OS=Ricinus communis GN=HEX6 PE=2 SV=1
Cluster-24843.171601	808.135	17.7977	5.5048	5.88e-09	7.82e-07	1783	Calmodulin-like protein 1 OS=Arabidopsis thaliana GN=CML1 PE=2 SV=1
Cluster-24843.121230	73.7779	0	Inf	5.93e-09	7.88e-07	1718	Transcription factor bHLH137 OS=Arabidopsis thaliana GN=BHLH137 PE=2 SV=1
Cluster-24843.122693	7.06522	229.887	-5.024	5.93e-09	7.88e-07	370	14 kDa proline-rich protein DC2.15 OS=Daucus carota PE=2 SV=1
Cluster-24843.4867	0	59.9116	#NAME?	5.94e-09	7.88e-07	1833	Zinc finger CCCH domain-containing protein 62 OS=Oryza sativa subsp. japonica GN=Os10g0391300 PE=3 SV=2
Cluster-24843.125763	5.41114	205.075	-5.2441	5.95e-09	7.89e-07	2953	ABC transporter B family member 26, chloroplastic OS=Arabidopsis thaliana GN=ABCB26 PE=2 SV=1
Cluster-24843.95866	4.25412	159.471	-5.2283	5.95e-09	7.89e-07	1022	--
Cluster-24843.122201	482.175	19.5573	4.6238	5.96e-09	7.89e-07	3173	Photosystem I P700 chlorophyll a apoprotein A1 OS=Glycine max GN=psaA PE=3 SV=1
Cluster-24843.196895	48.713	0	Inf	5.96e-09	7.89e-07	601	Cysteine-rich receptor-like protein kinase 29 OS=Arabidopsis thaliana GN=CRK29 PE=2 SV=1
Cluster-24843.140898	0.721486	97.3527	-7.0761	5.99e-09	7.92e-07	1489	Probable pectate lyase 18 OS=Arabidopsis thaliana GN=At4g24780 PE=2 SV=2
Cluster-24843.105961	0	63.6651	#NAME?	6.04e-09	7.98e-07	2053	D-xylose-proton symporter-like 2 OS=Arabidopsis thaliana GN=At5g17010 PE=1 SV=1
Cluster-24843.133835	2.16446	123.134	-5.8301	6.04e-09	7.98e-07	596	--
Cluster-24843.19664	407.558	0.561157	9.5044	6.04e-09	7.98e-07	1723	Probable transporter MCH1 OS=Hansenula anomala GN=MCH1 PE=3 SV=1
Cluster-24843.44739	153.698	0.572351	8.069	6.06e-09	8e-07	636	Uncharacterized protein At4g15545 OS=Arabidopsis thaliana GN=At4g15545 PE=1 SV=1
Cluster-24843.120041	154.119	3288.92	-4.4155	6.09e-09	8.03e-07	797	Endochitinase OS=Pisum sativum PE=2 SV=1
Cluster-24843.129624	5530.89	264.336	4.3871	6.12e-09	8.07e-07	1130	Pathogenesis-related protein STH-2 OS=Solanum tuberosum GN=STH-2 PE=2 SV=1
Cluster-24843.145663	349.635	13.1468	4.7331	6.12e-09	8.07e-07	698	--
Cluster-24843.133836	0.799779	84.1952	-6.718	6.14e-09	8.09e-07	620	AT-hook motif nuclear-localized protein 7 OS=Arabidopsis thaliana GN=AHL7 PE=2 SV=1
Cluster-24843.198524	326.535	0.505714	9.3347	6.15e-09	8.09e-07	2015	Cytochrome P450 76C1 OS=Arabidopsis thaliana GN=CYP76C1 PE=2 SV=1
Cluster-24843.131500	109.613	0.858527	6.9963	6.19e-09	8.14e-07	1994	Probable indole-3-acetic acid-amido synthetase GH3.5 OS=Oryza sativa subsp. japonica GN=GH3.5 PE=2 SV=1
Cluster-24843.120506	5592.93	261.26	4.42	6.2e-09	8.15e-07	1993	Photosystem I reaction center subunit III, chloroplastic OS=Flaveria trinervia GN=PSAF PE=2 SV=1
Cluster-24843.187896	47.8347	0	Inf	6.24e-09	8.19e-07	926	--
Cluster-24843.64502	63.4748	0.286176	7.7931	6.26e-09	8.21e-07	766	--
Cluster-24843.68357	1802.91	82.4633	4.4504	6.35e-09	8.33e-07	544	CSC1-like protein ERD4 OS=Brassica juncea GN=ERD4 PE=3 SV=2
Cluster-24843.80955	101.845	1.96991	5.6921	6.36e-09	8.34e-07	1074	Transcription factor SCREAM2 OS=Arabidopsis thaliana GN=SCRM2 PE=1 SV=1
Cluster-24843.74291	101.516	1.90327	5.7371	6.37e-09	8.35e-07	881	--
Cluster-24843.42703	125.12	2.90351	5.4294	6.48e-09	8.49e-07	1051	--
Cluster-24843.189834	1214.4	2.29784	9.0458	6.51e-09	8.51e-07	1479	Probable protein phosphatase 2C 25 OS=Arabidopsis thaliana GN=At2g30020 PE=1 SV=1
Cluster-24843.46889	8.56098	253.667	-4.889	6.51e-09	8.51e-07	760	--
Cluster-24843.127089	0	60.1249	#NAME?	6.55e-09	8.57e-07	2071	--
Cluster-24843.100776	0.825301	83.5721	-6.662	6.59e-09	8.62e-07	1063	ABC transporter C family member 10 OS=Arabidopsis thaliana GN=ABCC10 PE=2 SV=2
Cluster-24843.131033	7.60287	244.298	-5.006	6.6e-09	8.62e-07	1462	LOB domain-containing protein 41 OS=Arabidopsis thaliana GN=LBD41 PE=2 SV=1
Cluster-24843.179562	0	59.61	#NAME?	6.62e-09	8.65e-07	1971	Uncharacterized protein At4g15970 OS=Arabidopsis thaliana GN=At4g15970 PE=2 SV=1
Cluster-24843.130145	47.663	0	Inf	6.73e-09	8.78e-07	1272	--
Cluster-24843.50590	74.0129	0.825208	6.4869	6.73e-09	8.78e-07	993	Zinc-finger homeodomain protein 2 OS=Arabidopsis thaliana GN=ZHD1 PE=1 SV=1
Cluster-24843.125031	2.32104	122.751	-5.7248	6.75e-09	8.79e-07	687	14 kDa proline-rich protein DC2.15 OS=Daucus carota PE=2 SV=1
Cluster-24843.154103	8.87413	259.927	-4.8724	6.75e-09	8.79e-07	1649	AP2-like ethylene-responsive transcription factor AIL5 OS=Arabidopsis thaliana GN=AIL5 PE=2 SV=2
Cluster-24843.18236	89.8741	0.274981	8.3524	6.76e-09	8.8e-07	484	--
Cluster-24843.15430	95.4521	1.6171	5.8833	6.96e-09	9.05e-07	1255	--
Cluster-24843.156793	4.45825	197.779	-5.4713	6.96e-09	9.05e-07	1077	B3 domain-containing protein Os02g0598200 OS=Oryza sativa subsp. japonica GN=Os02g0598200 PE=2 SV=1
Cluster-24843.162461	4692.24	191.447	4.6153	7e-09	9.09e-07	1110	Protein TIFY 10B OS=Arabidopsis thaliana GN=TIFY10B PE=1 SV=1
Cluster-24843.74973	87.9444	1.33092	6.0461	7e-09	9.09e-07	1606	Transcription factor MYB48 OS=Arabidopsis thaliana GN=MYB48 PE=2 SV=1
Cluster-24843.27327	8.4299	260.168	-4.9478	7.01e-09	9.1e-07	1513	Agamous-like MADS-box protein AGL15 OS=Arabidopsis thaliana GN=AGL15 PE=1 SV=1
Cluster-24843.90266	156.888	4.34479	5.1743	7.09e-09	9.2e-07	851	Caffeoylshikimate esterase OS=Arabidopsis thaliana GN=CSE PE=1 SV=1
Cluster-24843.122047	30.5683	708.677	-4.535	7.11e-09	9.22e-07	3043	Formin-like protein 1 OS=Arabidopsis thaliana GN=FH1 PE=1 SV=1
Cluster-24843.76146	1174.27	53.2417	4.4631	7.12e-09	9.23e-07	1570	Uncharacterized protein At1g04910 OS=Arabidopsis thaliana GN=At1g04910 PE=2 SV=1
Cluster-24843.175814	1.59956	102.633	-6.0037	7.23e-09	9.36e-07	2323	Sister chromatid cohesion protein PDS5 homolog A OS=Rattus norvegicus GN=Pds5a PE=2 SV=1
Cluster-24843.132644	20.3347	760.482	-5.2249	7.25e-09	9.38e-07	1836	Expansin-A8 OS=Arabidopsis thaliana GN=EXPA8 PE=2 SV=1
Cluster-24843.124276	11.0998	1079.21	-6.6033	7.26e-09	9.39e-07	1091	Expansin-like B1 OS=Arabidopsis thaliana GN=EXLB1 PE=2 SV=2
Cluster-24843.177132	64.9891	0.572351	6.8272	7.26e-09	9.39e-07	749	--
Cluster-24843.83940	707.905	30.3689	4.5429	7.3e-09	9.43e-07	1715	Soyasapogenol B glucuronide galactosyltransferase OS=Glycine max GN=GmSGT2 PE=1 SV=1
Cluster-24843.120522	687.768	30.0656	4.5157	7.35e-09	9.49e-07	604	Oxygen-evolving enhancer protein 1, chloroplastic OS=Pisum sativum GN=PSBO PE=2 SV=1
Cluster-24843.166723	302.195	11.0317	4.7758	7.41e-09	9.57e-07	2417	--
Cluster-24843.122174	21.6941	542.301	-4.6437	7.47e-09	9.64e-07	2219	Transcription factor MYB44 OS=Arabidopsis thaliana GN=MYB44 PE=2 SV=1
Cluster-24843.200146	100.285	1.89181	5.7282	7.5e-09	9.67e-07	792	Protein GLUTAMINE DUMPER 5 OS=Arabidopsis thaliana GN=GDU5 PE=2 SV=2
Cluster-24843.77556	73.3851	0.80282	6.5143	7.54e-09	9.71e-07	495	--
Cluster-24843.152942	99.0712	2.00323	5.6281	7.55e-09	9.72e-07	3389	D-glycerate 3-kinase, chloroplastic OS=Arabidopsis thaliana GN=GLYK PE=1 SV=2
Cluster-24843.48177	123.323	2.88112	5.4197	7.63e-09	9.82e-07	2869	Retrovirus-related Pol polyprotein from transposon TNT 1-94 OS=Nicotiana tabacum PE=2 SV=1
Cluster-24843.128798	740.878	29.8371	4.6341	7.66e-09	9.85e-07	2616	Probable CCR4-associated factor 1 homolog 9 OS=Arabidopsis thaliana GN=CAF1-9 PE=2 SV=1
Cluster-24843.153422	509.893	20.8617	4.6113	7.68e-09	9.87e-07	1150	Probable glutathione S-transferase OS=Nicotiana tabacum PE=2 SV=1
Cluster-24843.77941	464.346	18.3779	4.6592	7.7e-09	9.89e-07	1966	Probable carotenoid cleavage dioxygenase 4, chloroplastic OS=Arabidopsis thaliana GN=CCD4 PE=1 SV=1
Cluster-24843.105004	0.360743	71.4236	-7.6293	7.72e-09	9.9e-07	1812	--
Cluster-24843.133725	2283.16	108.481	4.3955	7.73e-09	9.92e-07	1155	Chlorophyll a-b binding protein 6, chloroplastic OS=Arabidopsis thaliana GN=LHCA1 PE=1 SV=1
Cluster-24843.40415	10.1707	295.588	-4.8611	7.77e-09	9.96e-07	972	BAG family molecular chaperone regulator 2 OS=Arabidopsis thaliana GN=BAG2 PE=1 SV=1
Cluster-24843.151083	196.676	6.12598	5.0047	7.78e-09	9.97e-07	1099	Beta carbonic anhydrase 5, chloroplastic OS=Arabidopsis thaliana GN=BCA5 PE=2 SV=1
Cluster-24843.128314	1700.6	81.4103	4.3847	7.8e-09	9.99e-07	534	--
Cluster-24843.50937	274.664	9.81321	4.8068	7.83e-09	1e-06	924	--
Cluster-24843.112156	0	58.8007	#NAME?	7.94e-09	1.02e-06	327	--
Cluster-24843.22631	128.132	3.3115	5.274	7.96e-09	1.02e-06	1019	Rhodanese-like domain-containing protein 10 OS=Arabidopsis thaliana GN=STR10 PE=2 SV=1
Cluster-24843.18543	56.3974	0.286176	7.6226	7.98e-09	1.02e-06	1211	Jacalin-related lectin 19 OS=Arabidopsis thaliana GN=JAL19 PE=2 SV=1
Cluster-24843.129416	6499.62	322.429	4.3333	8e-09	1.02e-06	1015	Pleiotropic drug resistance protein 1 OS=Nicotiana plumbaginifolia GN=PDR1 PE=1 SV=1
Cluster-24843.73816	71.0948	1496.51	-4.3957	8e-09	1.02e-06	1034	Early nodulin-like protein 1 OS=Arabidopsis thaliana GN=At2g25060 PE=1 SV=2
Cluster-24843.121599	1252.51	57.0177	4.4573	8.02e-09	1.02e-06	2677	Protein LURP-one-related 2 OS=Arabidopsis thaliana GN=At1g53870 PE=2 SV=2
Cluster-24843.75139	813.915	35.5724	4.516	8.11e-09	1.03e-06	1070	NAD(P)H-quinone oxidoreductase subunit U, chloroplastic OS=Arabidopsis thaliana GN=ndhU PE=1 SV=1
Cluster-24843.136935	5.15769	181.565	-5.1376	8.22e-09	1.05e-06	1139	Polygalacturonase inhibitor OS=Pyrus communis GN=PGIP PE=1 SV=1
Cluster-24843.158167	12.4935	337.561	-4.7559	8.29e-09	1.06e-06	1904	Thermospermine synthase ACAULIS5 OS=Arabidopsis thaliana GN=ACL5 PE=1 SV=1
Cluster-24843.19115	647.896	22.3683	4.8562	8.32e-09	1.06e-06	790	Glutaredoxin-C13 OS=Arabidopsis thaliana GN=GRXC13 PE=3 SV=1
Cluster-24843.124457	46.0887	1049.1	-4.5086	8.35e-09	1.06e-06	1677	Dof zinc finger protein DOF3.4 OS=Arabidopsis thaliana GN=DOF3.4 PE=1 SV=2
Cluster-24843.59023	89.5863	1902.86	-4.4087	8.36e-09	1.06e-06	2033	--
Cluster-24843.148898	75.6348	0.286176	8.046	8.4e-09	1.07e-06	1146	Beta-amyrin synthase OS=Pisum sativum GN=OSCPSY PE=2 SV=1
Cluster-24843.68521	7.63186	229.97	-4.9133	8.41e-09	1.07e-06	734	Mini-chromosome maintenance complex-binding protein OS=Arabidopsis thaliana GN=ETG1 PE=1 SV=1
Cluster-24843.108970	10.4294	286.253	-4.7786	8.46e-09	1.07e-06	1618	Zinc finger protein WIP3 OS=Arabidopsis thaliana GN=WIP3 PE=2 SV=1
Cluster-24843.114657	0	112.123	#NAME?	8.46e-09	1.07e-06	795	--
Cluster-24843.135061	5.07942	171.605	-5.0783	8.47e-09	1.07e-06	994	--
Cluster-24843.166432	1.9722	110.455	-5.8075	8.6e-09	1.09e-06	581	F-box/FBD/LRR-repeat protein At1g13570 OS=Arabidopsis thaliana GN=At1g13570 PE=2 SV=1
Cluster-24843.191560	898.235	41.1375	4.4486	8.61e-09	1.09e-06	916	--
Cluster-24843.92415	39.3096	897.936	-4.5137	8.62e-09	1.09e-06	2124	Probable DNA primase large subunit OS=Arabidopsis thaliana GN=At1g67320 PE=2 SV=2
Cluster-24843.103112	6961.02	353.146	4.301	8.7e-09	1.1e-06	1914	Aldehyde dehydrogenase family 3 member H1 OS=Arabidopsis thaliana GN=ALDH3H1 PE=1 SV=2
Cluster-24843.19666	71.1881	0.814014	6.4504	8.71e-09	1.1e-06	910	Myb-related protein Myb4 OS=Oryza sativa subsp. japonica GN=MYB4 PE=2 SV=2
Cluster-42136.0	151.227	0	Inf	8.74e-09	1.1e-06	1596	Spermidine coumaroyl CoA acyltransferase OS=Arabidopsis thaliana GN=SCT PE=1 SV=1
Cluster-24843.159605	730.339	32.7915	4.4772	8.75e-09	1.11e-06	1663	Phenolic glucoside malonyltransferase 1 OS=Arabidopsis thaliana GN=PMAT1 PE=1 SV=1
Cluster-24843.203245	0	57.7455	#NAME?	8.85e-09	1.12e-06	2579	--
Cluster-24843.116557	3.27568	136.373	-5.3796	8.89e-09	1.12e-06	1011	--
Cluster-24843.60549	438.65	5.47829	6.3232	8.92e-09	1.12e-06	1160	Transcription factor bHLH25 OS=Arabidopsis thaliana GN=BHLH25 PE=2 SV=2
Cluster-24843.63030	0	58.0146	#NAME?	8.96e-09	1.13e-06	1035	Indole-3-acetate O-methyltransferase 1 OS=Arabidopsis thaliana GN=IAMT1 PE=1 SV=1
Cluster-24843.159142	773.506	34.7008	4.4784	8.98e-09	1.13e-06	1287	Amino acid permease 6 OS=Arabidopsis thaliana GN=AAP6 PE=1 SV=1
Cluster-24843.71395	1541.9	54.0184	4.8351	9.14e-09	1.15e-06	886	Protein CHUP1, chloroplastic OS=Arabidopsis thaliana GN=CHUP1 PE=1 SV=1
Cluster-24843.89689	2.86217	127.423	-5.4764	9.14e-09	1.15e-06	2054	Putative disease resistance RPP13-like protein 1 OS=Arabidopsis thaliana GN=RPPL1 PE=3 SV=1
Cluster-24843.115760	58.8089	1220.28	-4.375	9.16e-09	1.15e-06	1842	--
Cluster-24843.35549	208.147	2.0783	6.6461	9.23e-09	1.16e-06	1106	--
Cluster-24843.169430	15.8559	393.51	-4.6333	9.24e-09	1.16e-06	912	--
Cluster-24843.80755	46.8241	0	Inf	9.25e-09	1.16e-06	2824	--
Cluster-24843.126504	4.08736	176.493	-5.4323	9.3e-09	1.17e-06	477	--
Cluster-24843.124720	209.35	7.20654	4.8605	9.31e-09	1.17e-06	487	Protein PLANT CADMIUM RESISTANCE 2 OS=Arabidopsis thaliana GN=PCR2 PE=1 SV=1
Cluster-24843.165586	1.19967	111.75	-6.5415	9.36e-09	1.17e-06	1825	Endoglucanase 9 OS=Arabidopsis thaliana GN=CEL3 PE=1 SV=1
Cluster-24843.137057	1239.7	58.2755	4.411	9.56e-09	1.2e-06	2030	Pheophytinase, chloroplastic OS=Arabidopsis thaliana GN=PPH PE=1 SV=1
Cluster-24843.17906	46.1757	0	Inf	9.59e-09	1.2e-06	392	--
Cluster-24843.110982	12.626	355.079	-4.8137	9.6e-09	1.2e-06	3655	Probable phosphoinositide phosphatase SAC9 OS=Arabidopsis thaliana GN=SAC9 PE=1 SV=1
Cluster-24843.108343	359.462	14.6935	4.6126	9.62e-09	1.2e-06	604	Glutathione S-transferase F9 OS=Arabidopsis thaliana GN=GSTF9 PE=1 SV=1
Cluster-24843.135607	249.94	8.84077	4.8213	9.62e-09	1.2e-06	2030	Probable inorganic phosphate transporter 1-9 OS=Arabidopsis thaliana GN=PHT1-9 PE=2 SV=1
Cluster-24843.185286	21.9018	527.314	-4.5895	9.67e-09	1.21e-06	1129	Probable LRR receptor-like serine/threonine-protein kinase At1g34110 OS=Arabidopsis thaliana GN=At1g34110 PE=2 SV=2
Cluster-24843.157621	64.5962	0.572351	6.8184	9.67e-09	1.21e-06	1055	--
Cluster-24843.14136	70.3031	0	Inf	9.68e-09	1.21e-06	312	--
Cluster-24843.179973	0	59.0589	#NAME?	9.77e-09	1.22e-06	1914	Hippocampus abundant transcript 1 protein OS=Mus musculus GN=Hiat1 PE=2 SV=3
Cluster-24843.147728	2846.4	140.206	4.3435	9.85e-09	1.23e-06	1781	--
Cluster-24843.165295	226.349	8.10708	4.8032	9.9e-09	1.23e-06	1353	Probable L-type lectin-domain containing receptor kinase VII.2 OS=Arabidopsis thaliana GN=LECRK72 PE=3 SV=2
Cluster-24843.103111	6004.94	272.673	4.4609	1e-08	1.25e-06	1831	Aldehyde dehydrogenase family 3 member H1 OS=Arabidopsis thaliana GN=ALDH3H1 PE=1 SV=2
Cluster-24843.177272	9.19745	258.595	-4.8133	1e-08	1.25e-06	3761	Chromosome transmission fidelity protein 18 homolog OS=Xenopus laevis GN=chtf18 PE=2 SV=1
Cluster-24843.95825	5018.86	247.695	4.3407	1e-08	1.25e-06	1226	Protein CURVATURE THYLAKOID 1B, chloroplastic OS=Arabidopsis thaliana GN=CURT1B PE=1 SV=2
Cluster-24843.37559	46.5451	0	Inf	1.01e-08	1.25e-06	1573	Protein TRANSPARENT TESTA 12 OS=Arabidopsis thaliana GN=TT12 PE=2 SV=1
Cluster-24843.117237	5.89107	193.422	-5.0371	1.01e-08	1.25e-06	932	--
Cluster-24843.109561	656.647	28.6622	4.5179	1.01e-08	1.25e-06	886	--
Cluster-31004.0	46.3595	0	Inf	1.02e-08	1.26e-06	1035	--
Cluster-24843.155429	6.89673	217.26	-4.9774	1.02e-08	1.27e-06	592	F-box/LRR-repeat protein 17 OS=Arabidopsis thaliana GN=FBL17 PE=1 SV=1
Cluster-24843.129315	273.838	10.4817	4.7074	1.02e-08	1.27e-06	1673	--
Cluster-24843.159194	0	57.3134	#NAME?	1.02e-08	1.27e-06	1738	Probable LRR receptor-like serine/threonine-protein kinase At4g26540 OS=Arabidopsis thaliana GN=At4g26540 PE=2 SV=1
Cluster-49837.1	0.360743	69.0972	-7.5815	1.04e-08	1.28e-06	634	--
Cluster-24843.141806	31.3324	693.833	-4.4689	1.05e-08	1.3e-06	1014	Patellin-6 OS=Arabidopsis thaliana GN=PATL6 PE=2 SV=1
Cluster-24843.110316	1.12138	89.5165	-6.3188	1.05e-08	1.3e-06	447	ABC transporter C family member 10 OS=Arabidopsis thaliana GN=ABCC10 PE=2 SV=2
Cluster-24843.18804	107.379	0.549963	7.6092	1.06e-08	1.31e-06	1307	--
Cluster-24843.36450	0	56.814	#NAME?	1.06e-08	1.31e-06	2186	MLO-like protein 4 OS=Arabidopsis thaliana GN=MLO4 PE=2 SV=2
Cluster-24843.153727	25.8531	593.97	-4.522	1.06e-08	1.31e-06	583	Expansin-A10 OS=Arabidopsis thaliana GN=EXPA10 PE=2 SV=1
Cluster-24843.50846	0	56.6237	#NAME?	1.08e-08	1.33e-06	1086	Zinc finger protein 6 OS=Arabidopsis thaliana GN=ZFP6 PE=2 SV=1
Cluster-24843.180985	1532.12	5.36794	8.1569	1.08e-08	1.33e-06	935	Thioredoxin H2 OS=Arabidopsis thaliana GN=TRX2 PE=2 SV=2
Cluster-24843.198805	102.752	2.13348	5.5898	1.08e-08	1.33e-06	723	--
Cluster-24843.105022	426.547	12.7358	5.0657	1.09e-08	1.35e-06	904	Uncharacterized protein At1g15400 OS=Arabidopsis thaliana GN=At1g15400 PE=1 SV=2
Cluster-24843.20146	660.587	31.1763	4.4052	1.1e-08	1.36e-06	1378	Coatomer subunit beta'-2 OS=Arabidopsis thaliana GN=At1g52360 PE=2 SV=1
Cluster-24843.43761	2.36019	116.622	-5.6268	1.1e-08	1.36e-06	1540	(+)-neomenthol dehydrogenase OS=Arabidopsis thaliana GN=SDR1 PE=1 SV=1
Cluster-24843.76257	2168	105.229	4.3648	1.1e-08	1.36e-06	2395	Pheophytinase, chloroplastic OS=Arabidopsis thaliana GN=PPH PE=1 SV=1
Cluster-24843.152548	5.40099	184.557	-5.0947	1.11e-08	1.36e-06	692	--
Cluster-24843.68809	0.799779	79.4205	-6.6338	1.11e-08	1.37e-06	367	--
Cluster-24843.112025	1.22519	89.1924	-6.1858	1.12e-08	1.37e-06	302	--
Cluster-24843.175512	0	56.4687	#NAME?	1.12e-08	1.37e-06	2089	Putative SWI/SNF-related matrix-associated actin-dependent regulator of chromatin subfamily A member 3-like 3 OS=Arabidopsis thaliana GN=At5g43530 PE=3 SV=1
Cluster-24843.109593	0	56.4119	#NAME?	1.13e-08	1.38e-06	1131	Protein QUIRKY OS=Arabidopsis thaliana GN=QKY PE=2 SV=1
Cluster-24843.117549	5958.17	295.142	4.3354	1.13e-08	1.38e-06	1149	Protein YLS9 OS=Arabidopsis thaliana GN=YLS9 PE=2 SV=1
Cluster-24843.134929	1144.04	22.0042	5.7002	1.14e-08	1.39e-06	1851	Phototropin-1 OS=Arabidopsis thaliana GN=PHOT1 PE=1 SV=1
Cluster-24843.159800	431.921	14.593	4.8874	1.14e-08	1.39e-06	1766	Phototropin-1 OS=Arabidopsis thaliana GN=PHOT1 PE=1 SV=1
Cluster-24843.40623	0	76.288	#NAME?	1.14e-08	1.39e-06	659	--
Cluster-24843.30063	70.4838	0.824944	6.4169	1.14e-08	1.4e-06	1406	Receptor protein kinase CLAVATA1 OS=Arabidopsis thaliana GN=CLV1 PE=1 SV=3
Cluster-24843.84672	31.6795	705.052	-4.4761	1.15e-08	1.41e-06	1858	--
Cluster-24843.179578	18.7861	449.413	-4.5803	1.15e-08	1.41e-06	1162	Glucan endo-1,3-beta-glucosidase OS=Triticum aestivum GN=GLC1 PE=2 SV=1
Cluster-24843.30406	1171.47	10.8437	6.7553	1.15e-08	1.41e-06	1223	Ethylene-responsive transcription factor ERF098 OS=Arabidopsis thaliana GN=ERF098 PE=1 SV=1
Cluster-24843.139205	51.4015	1071.42	-4.3816	1.17e-08	1.42e-06	1828	Protein Brevis radix-like 4 OS=Arabidopsis thaliana GN=BRXL4 PE=2 SV=1
Cluster-24843.170684	347.596	14.4993	4.5834	1.17e-08	1.42e-06	2274	Vicianin hydrolase (Fragment) OS=Vicia sativa subsp. nigra PE=1 SV=1
Cluster-24843.97959	658.323	30.7755	4.4189	1.17e-08	1.43e-06	2200	Probable esterase KAI2 OS=Arabidopsis thaliana GN=KAI2 PE=1 SV=1
Cluster-24843.43160	87.8318	1.6059	5.7733	1.18e-08	1.44e-06	564	--
Cluster-24843.154736	11.9541	310.942	-4.7011	1.19e-08	1.45e-06	1741	UDP-glycosyltransferase 73C1 OS=Arabidopsis thaliana GN=UGT73C1 PE=2 SV=1
Cluster-24843.114617	246.89	9.62593	4.6808	1.19e-08	1.45e-06	1511	Metalloendoproteinase 2-MMP OS=Arabidopsis thaliana GN=2MMP PE=1 SV=1
Cluster-24843.172331	238.062	8.86842	4.7465	1.2e-08	1.46e-06	742	--
Cluster-24843.128528	235.161	8.7013	4.7563	1.2e-08	1.46e-06	621	Defensin-like protein 39 OS=Pisum sativum GN=PI39 PE=2 SV=1
Cluster-24843.119665	7375.85	370.468	4.3154	1.2e-08	1.46e-06	1288	Oxygen-evolving enhancer protein 3-2, chloroplastic OS=Arabidopsis thaliana GN=PSBQ2 PE=1 SV=2
Cluster-24843.16996	53.3139	0.252857	7.72	1.22e-08	1.48e-06	1059	Homeobox-leucine zipper protein HAT5 OS=Arabidopsis thaliana GN=HAT5 PE=1 SV=1
Cluster-24843.66027	170.908	5.05714	5.0788	1.22e-08	1.48e-06	1524	--
Cluster-24843.112345	173.389	3378.98	-4.2845	1.23e-08	1.49e-06	3769	Probably inactive leucine-rich repeat receptor-like protein kinase At2g25790 OS=Arabidopsis thaliana GN=At2g25790 PE=2 SV=1
Cluster-24843.123490	6184.37	130.11	5.5708	1.23e-08	1.49e-06	1534	Photosystem II 10 kDa polypeptide, chloroplastic OS=Solanum tuberosum GN=PSBR PE=2 SV=1
Cluster-24843.192365	0.399889	67.9082	-7.4078	1.23e-08	1.49e-06	1479	L-tryptophan--pyruvate aminotransferase 1 OS=Arabidopsis thaliana GN=TAA1 PE=1 SV=1
Cluster-24843.23147	223.527	0.252857	9.7879	1.23e-08	1.49e-06	464	Nudix hydrolase 17, mitochondrial OS=Arabidopsis thaliana GN=NUDT17 PE=2 SV=1
Cluster-24843.60505	0	55.9778	#NAME?	1.23e-08	1.49e-06	1678	--
Cluster-24843.144911	1253.74	62.2633	4.3317	1.24e-08	1.5e-06	1012	Probable inorganic phosphate transporter 1-5 OS=Arabidopsis thaliana GN=PHT1-5 PE=2 SV=2
Cluster-24843.168095	1454.09	45.9979	4.9824	1.24e-08	1.51e-06	2089	Syntaxin-121 OS=Arabidopsis thaliana GN=SYP121 PE=1 SV=1
Cluster-24843.16443	75.7673	1.01143	6.2271	1.25e-08	1.51e-06	1174	Transcription repressor KAN1 OS=Arabidopsis thaliana GN=KAN1 PE=1 SV=1
Cluster-24843.147647	1.22519	88.7044	-6.1779	1.26e-08	1.52e-06	582	--
Cluster-24843.111828	365.668	15.244	4.5842	1.27e-08	1.53e-06	1232	Probable glucuronoxylan glucuronosyltransferase IRX7 OS=Arabidopsis thaliana GN=IRX7 PE=2 SV=1
Cluster-24843.125539	299.025	5749.83	-4.2652	1.28e-08	1.54e-06	870	Uncharacterized protein At5g48480 OS=Arabidopsis thaliana GN=At5g48480 PE=1 SV=1
Cluster-24843.85765	13.1996	337.75	-4.6774	1.28e-08	1.54e-06	1362	RasGEF domain-containing serine/threonine-protein kinase X OS=Dictyostelium discoideum GN=gefX PE=2 SV=1
Cluster-24843.124278	20047.8	1052.47	4.2516	1.28e-08	1.55e-06	3156	ABC transporter G family member 40 OS=Arabidopsis thaliana GN=ABCG40 PE=1 SV=1
Cluster-40087.0	56.5676	0.286176	7.6269	1.29e-08	1.56e-06	1041	Laccase-4 OS=Arabidopsis thaliana GN=IRX12 PE=2 SV=2
Cluster-24843.81918	86.8004	1.69467	5.6786	1.3e-08	1.56e-06	732	Uncharacterized isomerase BH0283 OS=Bacillus halodurans (strain ATCC BAA-125 / DSM 18197 / FERM 7344 / JCM 9153 / C-125) GN=BH0283 PE=3 SV=1
Cluster-24843.49622	15.7062	366.678	-4.5451	1.3e-08	1.57e-06	2440	Probable E3 ubiquitin-protein ligase HERC1 OS=Homo sapiens GN=HERC1 PE=1 SV=2
Cluster-24843.177963	69.0135	0.791889	6.4454	1.31e-08	1.57e-06	1168	Pectinesterase 31 OS=Arabidopsis thaliana GN=PME31 PE=1 SV=1
Cluster-24843.33876	75.849	1.11138	6.0927	1.31e-08	1.58e-06	622	--
Cluster-24843.64515	89.3801	1.61683	5.7887	1.31e-08	1.58e-06	1438	--
Cluster-24843.99640	6.7419	203.919	-4.9187	1.31e-08	1.58e-06	2907	ACT domain-containing protein ACR8 OS=Arabidopsis thaliana GN=ACR8 PE=2 SV=1
Cluster-24843.103214	749.776	34.7259	4.4324	1.31e-08	1.58e-06	1730	--
Cluster-24843.18278	93.7621	1.9254	5.6058	1.32e-08	1.58e-06	1048	Wound-induced protein 1 OS=Solanum tuberosum GN=WUN1 PE=2 SV=1
Cluster-24843.109231	195.046	6.22396	4.9698	1.32e-08	1.58e-06	1182	Calcium-binding protein CAST OS=Solanum tuberosum PE=2 SV=1
Cluster-24843.82056	70.814	0.561157	6.9795	1.33e-08	1.59e-06	917	Probable receptor-like protein kinase At2g23200 OS=Arabidopsis thaliana GN=At2g23200 PE=3 SV=1
Cluster-24843.10072	75.1172	1.04475	6.1679	1.33e-08	1.59e-06	800	RING-H2 finger protein ATL46 OS=Arabidopsis thaliana GN=ATL46 PE=2 SV=1
Cluster-24843.107095	15807.3	813.111	4.281	1.33e-08	1.6e-06	1485	Chlorophyll a-b binding protein CP24 10A, chloroplastic OS=Solanum lycopersicum GN=CAP10A PE=3 SV=1
Cluster-24843.167278	527.845	14.925	5.1443	1.34e-08	1.6e-06	906	2-methylene-furan-3-one reductase OS=Solanum lycopersicum GN=EO PE=1 SV=1
Cluster-24843.136461	162.058	5.19238	4.964	1.34e-08	1.6e-06	643	Probable receptor-like protein kinase At1g67000 OS=Arabidopsis thaliana GN=At1g67000 PE=2 SV=2
Cluster-24843.129493	4189.32	210.503	4.3148	1.34e-08	1.61e-06	870	Probable WRKY transcription factor 40 OS=Arabidopsis thaliana GN=WRKY40 PE=1 SV=1
Cluster-24843.10174	8.96085	251.041	-4.8081	1.34e-08	1.61e-06	1084	--
Cluster-24843.183345	94.7933	1.85876	5.6724	1.36e-08	1.63e-06	838	Copper transport protein ATX1 OS=Arabidopsis thaliana GN=ATX1 PE=1 SV=1
Cluster-24843.156130	1093.09	53.9484	4.3407	1.39e-08	1.65e-06	1195	Alternative oxidase 3, mitochondrial OS=Glycine max GN=AOX3 PE=1 SV=1
Cluster-24843.187176	1.59956	96.4412	-5.9139	1.39e-08	1.66e-06	945	Probable membrane-associated kinase regulator 6 OS=Arabidopsis thaliana GN=MAKR6 PE=2 SV=1
Cluster-24843.182050	341.83	14.6077	4.5485	1.4e-08	1.67e-06	1474	Probable F-box protein At4g22030 OS=Arabidopsis thaliana GN=At4g22030 PE=4 SV=1
Cluster-24843.60788	1330.3	0	Inf	1.43e-08	1.7e-06	977	Putative disease resistance RPP13-like protein 1 OS=Arabidopsis thaliana GN=RPPL1 PE=3 SV=1
Cluster-24843.131985	149.319	2881.42	-4.2703	1.43e-08	1.7e-06	3884	Probably inactive leucine-rich repeat receptor-like protein kinase At2g25790 OS=Arabidopsis thaliana GN=At2g25790 PE=2 SV=1
Cluster-24843.146001	481.247	13.1225	5.1967	1.43e-08	1.71e-06	2115	Glucan endo-1,3-beta-glucosidase 14 OS=Arabidopsis thaliana GN=At2g27500 PE=1 SV=2
Cluster-24843.166243	167.207	5.55692	4.9112	1.44e-08	1.71e-06	1374	Aldehyde dehydrogenase family 3 member H1 OS=Arabidopsis thaliana GN=ALDH3H1 PE=1 SV=2
Cluster-24843.19410	195.62	1.0778	7.5038	1.45e-08	1.73e-06	1026	Isoflavone 7-O-glucosyltransferase 1 OS=Glycine max GN=GmIF7GT1 PE=1 SV=1
Cluster-24843.50720	49.7985	0	Inf	1.46e-08	1.73e-06	1387	--
Cluster-24843.155476	7651.53	197.45	5.2762	1.46e-08	1.73e-06	1844	--
Cluster-24843.3313	0	55.1197	#NAME?	1.46e-08	1.73e-06	1369	Reticulon-like protein B1 OS=Arabidopsis thaliana GN=RTNLB1 PE=1 SV=1
Cluster-24843.164627	53.3856	0.286176	7.5434	1.46e-08	1.74e-06	2640	Subtilisin-like protease SBT1.6 OS=Arabidopsis thaliana GN=SBT1.6 PE=2 SV=1
Cluster-24843.88814	7.90242	225.025	-4.8316	1.47e-08	1.74e-06	693	--
Cluster-24843.112239	2240.05	109.133	4.3594	1.47e-08	1.74e-06	4281	Protein CHUP1, chloroplastic OS=Arabidopsis thaliana GN=CHUP1 PE=1 SV=1
Cluster-24843.83918	17.5951	409.026	-4.5389	1.48e-08	1.75e-06	3700	125 kDa kinesin-related protein OS=Nicotiana tabacum GN=TKRP125 PE=1 SV=1
Cluster-24843.111953	0.786154	76.7378	-6.609	1.49e-08	1.76e-06	1389	ABC transporter C family member 10 OS=Arabidopsis thaliana GN=ABCC10 PE=2 SV=2
Cluster-24843.191690	44.5575	0	Inf	1.49e-08	1.76e-06	895	Albumin-1 A OS=Pisum sativum PE=2 SV=1
Cluster-24843.198450	99.1683	2.12255	5.546	1.5e-08	1.77e-06	914	--
Cluster-24843.86273	255.174	9.96255	4.6788	1.51e-08	1.79e-06	2301	Polyamine oxidase 1 OS=Arabidopsis thaliana GN=PAO1 PE=1 SV=1
Cluster-24843.67466	42.7895	885.83	-4.3717	1.52e-08	1.79e-06	2057	Cell division cycle 20.1, cofactor of APC complex OS=Arabidopsis thaliana GN=CDC20-1 PE=1 SV=1
Cluster-24843.105592	787.144	37.029	4.4099	1.52e-08	1.8e-06	962	HVA22-like protein e OS=Arabidopsis thaliana GN=HVA22E PE=2 SV=1
Cluster-24843.60485	20.5388	473.91	-4.5282	1.52e-08	1.8e-06	1089	Glucan endo-1,3-beta-glucosidase 4 OS=Arabidopsis thaliana GN=At3g13560 PE=1 SV=1
Cluster-24843.81756	1147.47	55.9507	4.3582	1.53e-08	1.81e-06	1609	--
Cluster-24843.84640	0	54.6407	#NAME?	1.54e-08	1.81e-06	1184	--
Cluster-24843.118459	3948.91	210.681	4.2283	1.55e-08	1.83e-06	1946	Protein NRT1/ PTR FAMILY 1.2 OS=Arabidopsis thaliana GN=NPF1.2 PE=1 SV=1
Cluster-24843.198859	53.5201	0.286176	7.547	1.55e-08	1.83e-06	1373	--
Cluster-24843.197229	551.252	4.2123	7.032	1.56e-08	1.84e-06	1131	UPF0496 protein 4 OS=Oryza sativa subsp. japonica GN=Os10g0513300 PE=2 SV=1
Cluster-24843.187726	44.8757	0	Inf	1.57e-08	1.85e-06	2631	--
Cluster-24843.197451	67.848	0	Inf	1.57e-08	1.85e-06	1857	Cinnamoyl-CoA reductase 2 OS=Arabidopsis thaliana GN=CCR2 PE=1 SV=1
Cluster-24843.15294	145.183	1.70586	6.4112	1.58e-08	1.86e-06	1007	--
Cluster-24843.107430	20.0369	458.073	-4.5148	1.61e-08	1.89e-06	617	--
Cluster-24843.103532	327.52	8.09563	5.3383	1.61e-08	1.89e-06	1053	--
Cluster-24843.53640	226.271	8.45937	4.7414	1.61e-08	1.89e-06	525	--
Cluster-24843.71886	6.87296	199.53	-4.8595	1.62e-08	1.9e-06	904	--
Cluster-24843.158752	14.7905	380.483	-4.6851	1.62e-08	1.9e-06	3791	Regulator of telomere elongation helicase 1 OS=Bos taurus GN=RTEL1 PE=2 SV=1
Cluster-24843.109138	5.14406	168.822	-5.0365	1.63e-08	1.91e-06	2532	DNA replication licensing factor MCM4 OS=Arabidopsis thaliana GN=MCM4 PE=1 SV=1
Cluster-24843.176394	924.123	46.4108	4.3156	1.63e-08	1.91e-06	763	Alternative oxidase 3, mitochondrial OS=Glycine max GN=AOX3 PE=1 SV=1
Cluster-24843.133986	29.2257	632.384	-4.4355	1.63e-08	1.91e-06	2453	Uncharacterized protein Mb2253c OS=Mycobacterium bovis (strain ATCC BAA-935 / AF2122/97) GN=Mb2253c PE=3 SV=1
Cluster-24843.141039	1377.85	69.3361	4.3127	1.64e-08	1.92e-06	1297	NAC domain-containing protein 72 OS=Arabidopsis thaliana GN=NAC072 PE=2 SV=1
Cluster-24843.150021	1047.37	52.9496	4.306	1.64e-08	1.92e-06	761	Heat shock cognate 70 kDa protein 2 OS=Solanum lycopersicum GN=HSC-2 PE=2 SV=1
Cluster-24843.76392	189.389	6.43428	4.8794	1.65e-08	1.93e-06	535	Uncharacterized aarF domain-containing protein kinase At1g79600, chloroplastic OS=Arabidopsis thaliana GN=At1g79600 PE=2 SV=1
Cluster-24843.103616	105.515	2.542	5.3753	1.67e-08	1.95e-06	618	Protein indeterminate-domain 4, chloroplastic OS=Arabidopsis thaliana GN=IDD4 PE=1 SV=1
Cluster-24843.125830	48.8372	971.837	-4.3147	1.68e-08	1.96e-06	2124	Tubulin beta-4 chain OS=Oryza sativa subsp. japonica GN=TUBB4 PE=2 SV=1
Cluster-24843.160920	3.17187	129.204	-5.3482	1.68e-08	1.97e-06	1017	GATA transcription factor 16 OS=Arabidopsis thaliana GN=GATA16 PE=2 SV=1
Cluster-24843.126960	861.1	31.164	4.7882	1.69e-08	1.97e-06	931	Thylakoid membrane protein slr0575 OS=Synechocystis sp. (strain PCC 6803 / Kazusa) GN=slr0575 PE=4 SV=1
Cluster-24843.23591	52.9431	0.286176	7.5314	1.69e-08	1.97e-06	407	--
Cluster-24843.38648	192.937	7.03995	4.7764	1.69e-08	1.97e-06	2063	--
Cluster-24843.152743	82.8748	1661.62	-4.3255	1.7e-08	1.98e-06	2496	E3 ubiquitin-protein ligase ORTHRUS 2 OS=Arabidopsis thaliana GN=ORTH2 PE=1 SV=1
Cluster-24843.20343	209.194	1.57258	7.0556	1.71e-08	1.99e-06	597	--
Cluster-24843.105197	13.3086	319.109	-4.5836	1.71e-08	1.99e-06	2850	DNA cross-link repair protein SNM1 OS=Arabidopsis thaliana GN=SNM1 PE=2 SV=1
Cluster-24843.168586	120.117	1.65042	6.1855	1.71e-08	1.99e-06	1008	--
Cluster-24843.14999	60.2278	0.572351	6.7174	1.72e-08	2e-06	526	--
Cluster-24843.148356	13.9246	335.689	-4.5914	1.72e-08	2e-06	1010	--
Cluster-24843.103423	44.4418	0	Inf	1.73e-08	2.01e-06	3285	Protein TSS OS=Arabidopsis thaliana GN=TSS PE=1 SV=1
Cluster-24843.174347	315.921	0	Inf	1.74e-08	2.02e-06	1477	Leucoanthocyanidin dioxygenase OS=Arabidopsis thaliana GN=LDOX PE=1 SV=1
Cluster-24843.124690	4.40721	160.329	-5.185	1.75e-08	2.03e-06	2028	Ribose-phosphate pyrophosphokinase 3, chloroplastic OS=Arabidopsis thaliana GN=PRS3 PE=2 SV=1
Cluster-24843.174555	667.962	4.13618	7.3353	1.75e-08	2.03e-06	532	pEARLI1-like lipid transfer protein 2 OS=Arabidopsis thaliana GN=At4g12490 PE=2 SV=1
Cluster-24843.172589	60.199	0	Inf	1.75e-08	2.03e-06	548	pEARLI1-like lipid transfer protein 2 OS=Arabidopsis thaliana GN=At4g12490 PE=2 SV=1
Cluster-24843.111989	4.22857	151.753	-5.1654	1.76e-08	2.04e-06	687	MADS-box protein JOINTLESS OS=Solanum lycopersicum GN=J PE=1 SV=1
Cluster-24843.152610	6.85759	205.558	-4.9057	1.78e-08	2.06e-06	803	--
Cluster-24843.200325	43.8802	0	Inf	1.79e-08	2.07e-06	1133	Lignin-forming anionic peroxidase OS=Nicotiana sylvestris PE=2 SV=1
Cluster-24843.166517	82.3338	1615.58	-4.2944	1.82e-08	2.1e-06	1810	Thermospermine synthase ACAULIS5 OS=Arabidopsis thaliana GN=ACL5 PE=1 SV=1
Cluster-24843.173559	169.664	1.83637	6.5297	1.83e-08	2.12e-06	3198	--
Cluster-24843.79318	130.339	2502.59	-4.2631	1.86e-08	2.15e-06	908	Auxin-responsive protein IAA9 OS=Arabidopsis thaliana GN=IAA9 PE=1 SV=1
Cluster-24843.157645	552.293	26.4539	4.3839	1.87e-08	2.15e-06	1605	--
Cluster-24843.179349	6.05956	181.652	-4.9058	1.87e-08	2.16e-06	1279	THO complex subunit 4B OS=Arabidopsis thaliana GN=ALY2 PE=1 SV=1
Cluster-24843.17686	52.0276	0.252857	7.6848	1.87e-08	2.16e-06	1324	Lupeol synthase OS=Glycyrrhiza glabra GN=LUS1 PE=1 SV=1
Cluster-24843.56010	46.9995	0	Inf	1.88e-08	2.17e-06	957	--
Cluster-24843.153436	229.107	8.8326	4.697	1.88e-08	2.17e-06	326	Chalcone synthase 2 OS=Medicago sativa GN=CHS2 PE=1 SV=1
Cluster-24843.38879	419.489	16.5981	4.6595	1.9e-08	2.18e-06	1128	Chlorophyll a-b binding protein, chloroplastic OS=Petunia hybrida PE=2 SV=1
Cluster-24843.42753	8.36697	225.12	-4.7498	1.9e-08	2.19e-06	2473	BEL1-like homeodomain protein 11 OS=Arabidopsis thaliana GN=BLH11 PE=2 SV=1
Cluster-24843.62001	45.1239	0	Inf	1.9e-08	2.19e-06	1017	Protein indeterminate-domain 7 OS=Arabidopsis thaliana GN=IDD7 PE=2 SV=1
Cluster-24843.65083	83.3495	1.63922	5.6681	1.9e-08	2.19e-06	531	--
Cluster-24843.130942	81.6381	1558.66	-4.2549	1.91e-08	2.2e-06	3945	DNA replication licensing factor MCM7 OS=Oryza sativa subsp. japonica GN=MCM7 PE=2 SV=1
Cluster-24843.105106	18.3709	411.01	-4.4837	1.92e-08	2.2e-06	1484	Kinesin-3 OS=Arabidopsis thaliana GN=ATK3 PE=2 SV=1
Cluster-24843.20970	43.6931	0	Inf	1.94e-08	2.23e-06	2264	Receptor-like protein kinase HAIKU2 OS=Arabidopsis thaliana GN=IKU2 PE=1 SV=1
Cluster-24843.16653	77.6443	0.572351	7.0838	1.97e-08	2.25e-06	1409	Transcription factor bHLH137 OS=Arabidopsis thaliana GN=BHLH137 PE=2 SV=1
Cluster-24843.199596	77.6696	1.31973	5.879	1.97e-08	2.25e-06	419	Protein STRICTOSIDINE SYNTHASE-LIKE 10 OS=Arabidopsis thaliana GN=SSL10 PE=2 SV=1
Cluster-24843.191547	0	53.3458	#NAME?	1.97e-08	2.26e-06	2753	Tyrosyl-DNA phosphodiesterase 1 OS=Arabidopsis thaliana GN=TDP1 PE=1 SV=1
Cluster-24843.103948	0.360743	64.9635	-7.4925	1.98e-08	2.26e-06	403	--
Cluster-24843.100096	1267.93	64.4493	4.2982	1.99e-08	2.27e-06	1426	--
Cluster-24843.185287	28.1756	610.943	-4.4385	2e-08	2.28e-06	2853	Probable LRR receptor-like serine/threonine-protein kinase At1g34110 OS=Arabidopsis thaliana GN=At1g34110 PE=2 SV=2
Cluster-24843.51779	12.8032	313.444	-4.6136	2e-08	2.29e-06	1130	Probable membrane-associated kinase regulator 6 OS=Arabidopsis thaliana GN=MAKR6 PE=2 SV=1
Cluster-24843.139020	29.9625	619.508	-4.3699	2.01e-08	2.3e-06	879	ATP-dependent DNA helicase DDM1 OS=Arabidopsis thaliana GN=DDM1 PE=1 SV=1
Cluster-27211.0	66.3505	0.824944	6.3297	2.01e-08	2.3e-06	2257	BTB/POZ domain-containing protein At5g67385 OS=Arabidopsis thaliana GN=At5g67385 PE=1 SV=2
Cluster-24843.18895	43.0395	0	Inf	2.02e-08	2.3e-06	555	Phosphoinositide phospholipase C 4 OS=Arabidopsis thaliana GN=PLC4 PE=2 SV=2
Cluster-24843.143492	0	70.4066	#NAME?	2.02e-08	2.31e-06	2837	--
Cluster-24843.50855	193.791	7.51537	4.6885	2.03e-08	2.31e-06	2779	Long-chain-alcohol oxidase FAO1 OS=Lotus japonicus GN=FAO1 PE=1 SV=1
Cluster-24843.44293	799.132	39.2726	4.3468	2.04e-08	2.32e-06	1787	Low affinity sulfate transporter 3 OS=Stylosanthes hamata GN=ST3 PE=2 SV=1
Cluster-24843.19294	89.1322	0.549963	7.3405	2.04e-08	2.32e-06	941	Putative glucose-6-phosphate 1-epimerase OS=Cenchrus ciliaris PE=2 SV=1
Cluster-24843.148154	182.323	6.3791	4.837	2.05e-08	2.34e-06	1974	Hexose carrier protein HEX6 OS=Ricinus communis GN=HEX6 PE=2 SV=1
Cluster-24843.30965	1.19967	84.2685	-6.1343	2.05e-08	2.34e-06	1000	--
Cluster-24843.129282	724	35.1326	4.3651	2.06e-08	2.34e-06	1087	Phytoene synthase, chloroplastic OS=Cucumis melo GN=PSY PE=2 SV=1
Cluster-24843.143611	0.399889	64.6016	-7.3358	2.07e-08	2.36e-06	433	--
Cluster-24843.44479	67.1385	0.824944	6.3467	2.09e-08	2.37e-06	646	--
Cluster-24843.156127	300.842	13.1763	4.513	2.1e-08	2.39e-06	430	Alternative oxidase 3, mitochondrial OS=Glycine max GN=AOX3 PE=1 SV=1
Cluster-24843.45541	544.609	25.916	4.3933	2.11e-08	2.4e-06	2037	Photosynthetic NDH subunit of subcomplex B 1, chloroplastic OS=Arabidopsis thaliana GN=PNSB1 PE=2 SV=1
Cluster-24843.138946	1774.18	92.6412	4.2594	2.12e-08	2.41e-06	1518	C2 domain-containing protein At1g53590 OS=Arabidopsis thaliana GN=NTMC2T6.1 PE=1 SV=2
Cluster-24843.149529	840.53	41.8844	4.3268	2.12e-08	2.41e-06	1765	Glycerophosphodiester phosphodiesterase protein kinase domain-containing GDPDL2 OS=Arabidopsis thaliana GN=GDPDL2 PE=1 SV=1
Cluster-24843.9232	217.415	8.72342	4.6394	2.12e-08	2.41e-06	865	--
Cluster-24843.147126	251.698	10.1856	4.6271	2.13e-08	2.41e-06	1716	Root phototropism protein 3 OS=Arabidopsis thaliana GN=RPT3 PE=1 SV=2
Cluster-24843.125247	6.80829	193.468	-4.8287	2.13e-08	2.42e-06	3102	Filament-like plant protein 7 OS=Arabidopsis thaliana GN=FPP7 PE=3 SV=2
Cluster-24843.121248	16.2064	370.964	-4.5166	2.15e-08	2.44e-06	1244	Hypersensitive-induced response protein 1 OS=Arabidopsis thaliana GN=HIR1 PE=1 SV=1
Cluster-24843.101102	1036.16	38.9787	4.7324	2.16e-08	2.44e-06	1619	C2 domain-containing protein At1g53590 OS=Arabidopsis thaliana GN=NTMC2T6.1 PE=1 SV=2
Cluster-24843.197668	51.6396	0.286176	7.4954	2.16e-08	2.44e-06	477	Metacaspase-1 OS=Arabidopsis thaliana GN=AMC1 PE=1 SV=1
Cluster-24843.134435	472.502	22.1867	4.4126	2.17e-08	2.46e-06	521	Protein LURP-one-related 15 OS=Arabidopsis thaliana GN=At5g01750 PE=1 SV=1
[truncated: 12,731 more rows]

## Sheet: NEC vs EC
DEGs during NEC to EC
gene ID	NEC readcount	EC readcount	log2FoldChange	pval	padj	Gene Length	Swissprot Description
Cluster-24843.116600	389.996	0	Inf	1.73e-24	3.99e-19	4234	RRP12-like protein OS=Gallus gallus GN=RRP12 PE=2 SV=1
Cluster-24843.94936	0.292484	181.452	-9.277	2.16e-17	2.49e-12	1029	Thaumatin-like protein 1a OS=Malus domestica GN=TL1 PE=1 SV=1
Cluster-24843.158699	187.521	0.677897	8.1118	1.9e-16	1.46e-11	1186	F-box/kelch-repeat protein At1g67480 OS=Arabidopsis thaliana GN=At1g67480 PE=2 SV=1
Cluster-24843.122961	0	149.004	#NAME?	2.84e-16	1.64e-11	868	--
Cluster-24843.67274	254.326	2.65522	6.5817	8.66e-16	4e-11	1842	Endoglucanase 11 OS=Arabidopsis thaliana GN=At2g32990 PE=2 SV=1
Cluster-24843.117542	10.1413	739.858	-6.1889	2.92e-15	1.01e-10	4919	ATP-dependent RNA helicase DHX29 OS=Xenopus laevis GN=dhx29 PE=2 SV=1
Cluster-24843.122839	77.5405	2407.02	-4.9562	3.05e-15	1.01e-10	1336	Gibberellin 2-beta-dioxygenase 1 OS=Pisum sativum GN=GA2OX1 PE=1 SV=1
Cluster-24843.123082	54.0033	1799.31	-5.0583	1.15e-14	2.95e-10	930	Pathogenesis-related protein 1 OS=Arabidopsis thaliana GN=PRB1 PE=2 SV=1
Cluster-24843.136130	219.526	0	Inf	1.14e-14	2.95e-10	1438	HVA22-like protein h OS=Arabidopsis thaliana GN=HVA22H PE=2 SV=2
Cluster-24843.118336	215.66	3.05054	6.1435	3.36e-14	7.06e-10	2653	Presequence protease 1, chloroplastic/mitochondrial OS=Arabidopsis thaliana GN=PREP1 PE=1 SV=2
Cluster-24843.148487	111.59	0	Inf	3.06e-14	7.06e-10	972	ATP-dependent RNA helicase DHX36 OS=Mus musculus GN=Dhx36 PE=1 SV=2
Cluster-24843.163940	105.19	0	Inf	9.36e-14	1.69e-09	2389	AT-rich interactive domain-containing protein 4 OS=Arabidopsis thaliana GN=ARID4 PE=2 SV=1
Cluster-24843.50037	433.07	12.5112	5.1133	9.54e-14	1.69e-09	833	--
Cluster-24843.134150	438.512	9356.53	-4.4153	1.79e-13	2.94e-09	931	Expansin-like B1 OS=Arabidopsis thaliana GN=EXLB1 PE=2 SV=2
Cluster-24843.125086	100.063	0	Inf	2.25e-13	3.46e-09	1536	Mitochondrial import receptor subunit TOM40-1 OS=Arabidopsis thaliana GN=TOM40-1 PE=1 SV=3
Cluster-24843.62835	145.808	1.35579	6.7488	2.7e-13	3.9e-09	563	--
Cluster-24843.130802	19.7011	930.859	-5.5622	3.86e-13	4.95e-09	2760	Ferric reduction oxidase 5 OS=Arabidopsis thaliana GN=FRO5 PE=2 SV=1
Cluster-24843.140555	97.0896	0	Inf	3.71e-13	4.95e-09	3038	Protein STRUBBELIG-RECEPTOR FAMILY 7 OS=Arabidopsis thaliana GN=SRF7 PE=1 SV=1
Cluster-24843.113125	0	90.2422	#NAME?	5.73e-13	6.69e-09	2196	SNF1-related protein kinase regulatory subunit gamma-1 OS=Arabidopsis thaliana GN=KING1 PE=1 SV=2
Cluster-24843.48130	0	117.543	#NAME?	5.8e-13	6.69e-09	2099	--
Cluster-24843.57931	437.65	9.10974	5.5862	6.48e-13	7.12e-09	1516	Zinc finger BED domain-containing protein RICESLEEPER 1 OS=Oryza sativa subsp. japonica GN=Os05g0239150 PE=3 SV=1
Cluster-24843.53599	390.263	13.398	4.8644	1.22e-12	1.28e-08	1243	Mitochondrial import receptor subunit TOM20-3 OS=Arabidopsis thaliana GN=TOM20-3 PE=1 SV=1
Cluster-24843.122544	482.718	18.2899	4.7221	1.34e-12	1.29e-08	1424	--
Cluster-24843.72225	0	85.8893	#NAME?	1.32e-12	1.29e-08	2356	Cation/H(+) antiporter 20 OS=Arabidopsis thaliana GN=CHX20 PE=2 SV=1
Cluster-24843.124636	891.84	16407	-4.2014	1.65e-12	1.47e-08	1465	14 kDa proline-rich protein DC2.15 OS=Daucus carota PE=2 SV=1
Cluster-24843.176457	252.804	6.41805	5.2997	1.66e-12	1.47e-08	1806	--
Cluster-24843.109298	175.819	3.38078	5.7006	2.06e-12	1.76e-08	630	Probable small nuclear ribonucleoprotein G OS=Medicago sativa GN=C29 PE=3 SV=1
Cluster-24843.124987	7.61495	850.324	-6.803	2.15e-12	1.77e-08	320	Putative lipid-binding protein AIR1 OS=Arabidopsis thaliana GN=AIR1 PE=2 SV=1
Cluster-24843.127889	86.8969	0	Inf	2.35e-12	1.87e-08	4061	Aspartate--tRNA ligase 2, cytoplasmic OS=Arabidopsis thaliana GN=IBI1 PE=1 SV=1
Cluster-24843.49985	2.08204	145.289	-6.1248	2.52e-12	1.94e-08	825	Nodulin-13 OS=Medicago truncatula GN=N13 PE=1 SV=1
Cluster-24843.35526	395.034	14.8752	4.731	2.9e-12	2.16e-08	980	--
Cluster-24843.81497	8.54814	292.583	-5.0971	3.76e-12	2.72e-08	1625	Expansin-A8 OS=Arabidopsis thaliana GN=EXPA8 PE=2 SV=1
Cluster-24843.124543	12.3047	327.023	-4.7321	4.41e-12	3.09e-08	3101	--
Cluster-24843.198044	0.292484	90.6769	-8.2762	5.19e-12	3.52e-08	731	Linoleate 9S-lipoxygenase OS=Lens culinaris GN=LOX1.1 PE=2 SV=1
Cluster-24843.119527	399.881	16.8658	4.5674	8.86e-12	5.84e-08	911	--
Cluster-24843.133417	408.354	7506.86	-4.2003	1.24e-11	7.97e-08	552	Expansin-like B1 OS=Arabidopsis thaliana GN=EXLB1 PE=2 SV=2
Cluster-24843.118546	20.5123	443.662	-4.4349	1.48e-11	9.22e-08	1832	Transcription factor bHLH96 OS=Arabidopsis thaliana GN=BHLH96 PE=2 SV=1
Cluster-24843.160083	2.14984	129.554	-5.9132	1.56e-11	9.46e-08	1026	LOB domain-containing protein 29 OS=Arabidopsis thaliana GN=LBD29 PE=2 SV=1
Cluster-24843.94600	0.877451	101.238	-6.8502	1.68e-11	9.95e-08	902	Putative calcium-binding protein CML19 OS=Oryza sativa subsp. japonica GN=CML19 PE=3 SV=1
Cluster-24843.121493	3.31225	153.258	-5.532	1.82e-11	1.05e-07	1111	Thebaine 6-O-demethylase OS=Papaver somniferum GN=T6ODM PE=1 SV=1
Cluster-24843.156961	0	101.174	#NAME?	1.9e-11	1.07e-07	3096	--
Cluster-24843.33049	160.31	3.6845	5.4432	1.97e-11	1.08e-07	2286	--
Cluster-24843.126147	3.04538	145.836	-5.5816	2.13e-11	1.14e-07	1406	ABC transporter G family member 39 OS=Arabidopsis thaliana GN=ABCG39 PE=3 SV=1
Cluster-24843.128624	35.4501	854.987	-4.592	2.61e-11	1.37e-07	1116	Glucan endo-1,3-beta-glucosidase OS=Pisum sativum PE=2 SV=1
Cluster-24843.64033	100.445	0.995709	6.6565	3.77e-11	1.93e-07	1266	--
Cluster-24843.120749	113.41	1.65951	6.0946	5.12e-11	2.57e-07	984	Nascent polypeptide-associated complex subunit alpha-like protein 2 OS=Arabidopsis thaliana GN=At3g49470 PE=2 SV=2
Cluster-24843.104807	2377.3	159.898	3.8941	5.34e-11	2.6e-07	891	Probable non-specific lipid-transfer protein AKCS9 OS=Vigna unguiculata PE=2 SV=1
Cluster-24843.113577	200.433	6.68986	4.905	5.41e-11	2.6e-07	1127	Transketolase, chloroplastic OS=Solanum tuberosum PE=2 SV=1
Cluster-24843.162018	0	67.2041	#NAME?	7.03e-11	3.11e-07	849	--
Cluster-24843.188651	272.551	5.72068	5.5742	7.03e-11	3.11e-07	481	--
Cluster-24843.28224	70.0394	0	Inf	6.92e-11	3.11e-07	912	--
Cluster-24843.66600	303.184	14.022	4.4344	7.15e-11	3.11e-07	1250	--
Cluster-24843.71290	80.1043	0.343093	7.8671	7e-11	3.11e-07	1552	--
Cluster-24843.122695	109.786	3717.4	-5.0815	7.43e-11	3.12e-07	1436	14 kDa proline-rich protein DC2.15 OS=Daucus carota PE=2 SV=1
Cluster-49837.1	79.6674	0.343093	7.8592	7.32e-11	3.12e-07	634	--
Cluster-24843.124632	12.8842	291.817	-4.5014	8.4e-11	3.46e-07	474	Pathogenesis-related protein 1C OS=Nicotiana tabacum PE=2 SV=3
Cluster-24843.102184	0	65.8952	#NAME?	9.57e-11	3.88e-07	965	ATP-dependent RNA helicase DHX36 OS=Mus musculus GN=Dhx36 PE=1 SV=2
Cluster-24843.126239	354.824	5916.63	-4.0596	9.87e-11	3.93e-07	1128	Expansin-like B1 OS=Arabidopsis thaliana GN=EXLB1 PE=2 SV=2
Cluster-24843.124352	551.328	7624.27	-3.7896	1.13e-10	4.3e-07	589	Pathogenesis-related protein 1B OS=Nicotiana tabacum PE=2 SV=1
Cluster-24843.135532	114.361	2.03369	5.8133	1.12e-10	4.3e-07	569	Ran-binding protein 1 homolog a OS=Arabidopsis thaliana GN=RANBP1A PE=1 SV=1
Cluster-24843.53602	159.404	4.73077	5.0745	1.14e-10	4.3e-07	1025	Mitochondrial import receptor subunit TOM20 OS=Solanum tuberosum GN=TOM20 PE=1 SV=1
Cluster-24843.169439	132.375	2.98713	5.4697	1.16e-10	4.31e-07	3876	--
Cluster-24843.94732	105.789	1.71546	5.9465	1.44e-10	5.28e-07	1836	--
Cluster-24843.168724	263.31	12.1632	4.4362	1.9e-10	6.86e-07	1720	Polygalacturonase inhibitor OS=Pyrus communis GN=PGIP PE=1 SV=1
Cluster-24843.169832	151.631	0	Inf	1.96e-10	6.98e-07	3444	--
Cluster-24843.155221	64.4161	0	Inf	2.47e-10	8.49e-07	2568	Kanadaptin OS=Homo sapiens GN=SLC4A1AP PE=1 SV=1
Cluster-24843.158167	388.908	21.7428	4.1608	2.44e-10	8.49e-07	1904	Thermospermine synthase ACAULIS5 OS=Arabidopsis thaliana GN=ACL5 PE=1 SV=1
Cluster-24843.123204	1975.62	24853.4	-3.6531	2.51e-10	8.51e-07	921	Putative lipid-transfer protein DIR1 OS=Arabidopsis thaliana GN=DIR1 PE=1 SV=1
Cluster-24843.124345	606.594	0	Inf	2.63e-10	8.68e-07	11420	Pentatricopeptide repeat-containing protein PNM1, mitochondrial OS=Arabidopsis thaliana GN=PNM1 PE=1 SV=1
Cluster-24843.12640	63.6282	0	Inf	2.63e-10	8.68e-07	1112	--
Cluster-24843.54102	270.351	7.05533	5.26	2.76e-10	8.96e-07	1992	--
Cluster-24843.120442	46.2994	677.84	-3.8719	3.17e-10	1.02e-06	1224	36.4 kDa proline-rich protein OS=Solanum lycopersicum GN=TPRP-F1 PE=2 SV=1
Cluster-24843.63564	62.9974	0	Inf	3.49e-10	1.1e-06	1726	--
Cluster-24843.122720	62.6915	0	Inf	3.63e-10	1.12e-06	2263	2,3-bisphosphoglycerate-independent phosphoglycerate mutase OS=Mesembryanthemum crystallinum GN=PGM1 PE=2 SV=1
Cluster-24843.86628	80.0784	0.686185	6.8667	3.64e-10	1.12e-06	832	--
Cluster-24843.82329	1635.13	107.879	3.9219	3.98e-10	1.18e-06	615	Probable non-specific lipid-transfer protein AKCS9 OS=Vigna unguiculata PE=2 SV=1
Cluster-24843.96080	62.0888	0	Inf	3.92e-10	1.18e-06	1368	30 kDa ribonucleoprotein, chloroplastic OS=Nicotiana plumbaginifolia PE=2 SV=1
Cluster-24843.9793	5.7318	158.467	-4.789	3.95e-10	1.18e-06	993	Transcription factor MYB1R1 OS=Solanum tuberosum PE=2 SV=1
Cluster-24843.134884	57.7704	827.35	-3.8401	4.69e-10	1.37e-06	2756	Acetyl-coenzyme A synthetase, chloroplastic/glyoxysomal OS=Arabidopsis thaliana GN=ACS PE=1 SV=1
Cluster-24843.118203	20.2473	747.324	-5.2059	4.89e-10	1.39e-06	836	Kunitz-type trypsin inhibitor-like 2 protein OS=Pisum sativum GN=PIP20-2 PE=3 SV=1
Cluster-24843.96886	6.59888	173.692	-4.7182	4.89e-10	1.39e-06	2166	--
Cluster-24843.36859	60.4604	0	Inf	5.94e-10	1.67e-06	2124	--
Cluster-24843.36174	60.659	0	Inf	6.2e-10	1.72e-06	2800	--
Cluster-24843.164156	60.1045	0	Inf	6.66e-10	1.83e-06	3223	Serine/threonine-protein kinase EDR1 OS=Arabidopsis thaliana GN=EDR1 PE=1 SV=1
Cluster-24843.168725	1307.95	85.0904	3.9422	7.86e-10	2.13e-06	1228	Polygalacturonase inhibitor 1 OS=Arabidopsis thaliana GN=PGIP1 PE=2 SV=1
Cluster-24843.105961	73.3029	0	Inf	8.34e-10	2.24e-06	2053	D-xylose-proton symporter-like 2 OS=Arabidopsis thaliana GN=At5g17010 PE=1 SV=1
Cluster-24843.165679	105.158	2.32332	5.5002	8.47e-10	2.25e-06	1758	Elongation factor 1-alpha OS=Oryza sativa subsp. japonica GN=REFA1 PE=2 SV=2
Cluster-24843.144199	197.709	0	Inf	8.75e-10	2.27e-06	1811	Probable aldo-keto reductase 1 OS=Glycine max GN=AKR1 PE=2 SV=1
Cluster-24843.62151	83.5124	0	Inf	8.7e-10	2.27e-06	3739	Importin subunit alpha-1a OS=Oryza sativa subsp. japonica GN=Os01g0253300 PE=1 SV=2
Cluster-24843.31246	104.699	1.68894	5.954	1.42e-09	3.65e-06	725	--
Cluster-24843.152772	157.226	6.45162	4.607	1.52e-09	3.87e-06	1688	Thermospermine synthase ACAULIS5 OS=Arabidopsis thaliana GN=ACL5 PE=1 SV=1
Cluster-24843.134459	210.952	10.7709	4.2917	1.55e-09	3.89e-06	1671	Elongation factor 1-alpha OS=Oryza sativa subsp. japonica GN=REFA1 PE=2 SV=2
Cluster-24843.97400	2.08204	96.9541	-5.5412	1.57e-09	3.89e-06	947	--
Cluster-24843.138090	56.8688	0	Inf	1.62e-09	3.98e-06	3045	Auxin-responsive protein IAA27 OS=Arabidopsis thaliana GN=IAA27 PE=1 SV=1
Cluster-24843.109593	65.1266	0	Inf	1.77e-09	4.31e-06	1131	Protein QUIRKY OS=Arabidopsis thaliana GN=QKY PE=2 SV=1
Cluster-24843.115163	420.168	4585.28	-3.448	1.87e-09	4.49e-06	860	Basic form of pathogenesis-related protein 1 OS=Nicotiana tabacum PE=3 SV=1
Cluster-24843.135092	55.3441	0	Inf	1.93e-09	4.6e-06	2516	Glucan endo-1,3-beta-glucosidase 2 OS=Arabidopsis thaliana GN=At1g66250 PE=1 SV=2
Cluster-24843.111544	42.2133	705.56	-4.063	2.12e-09	5e-06	847	--
Cluster-24843.15749	55.065	0	Inf	2.16e-09	5.03e-06	1681	Sister-chromatid cohesion protein 3 OS=Arabidopsis thaliana GN=SCC3 PE=1 SV=2
Cluster-24843.123574	55.1583	0	Inf	2.21e-09	5.09e-06	2691	Uncharacterized protein At1g04910 OS=Arabidopsis thaliana GN=At1g04910 PE=2 SV=1
Cluster-24843.132678	2.99415	108.004	-5.1728	2.24e-09	5.11e-06	251	--
Cluster-24843.139614	43.1971	560.561	-3.6979	2.43e-09	5.5e-06	1700	Probable RNA-binding protein ARP1 OS=Arabidopsis thaliana GN=ARP1 PE=2 SV=1
Cluster-24843.109833	24.2753	354.152	-3.8668	2.46e-09	5.52e-06	1209	Miraculin OS=Synsepalum dulcificum PE=1 SV=3
Cluster-24843.134148	4.78353	127.502	-4.7363	2.63e-09	5.83e-06	1289	Expansin-like B1 OS=Arabidopsis thaliana GN=EXLB1 PE=2 SV=2
Cluster-24843.109083	0	62.5036	#NAME?	2.68e-09	5.88e-06	1855	Probable glycosyltransferase At5g03795 OS=Arabidopsis thaliana GN=At5g03795 PE=3 SV=2
Cluster-24843.119161	84.2248	981.499	-3.5427	3.08e-09	6.71e-06	753	--
Cluster-24843.140411	25.9518	567.9	-4.4517	3.12e-09	6.74e-06	1506	Cyanogenic beta-glucosidase (Fragment) OS=Trifolium repens GN=LI PE=1 SV=1
Cluster-24843.132147	75.999	0	Inf	3.59e-09	7.67e-06	1225	Peptidyl-tRNA hydrolase, mitochondrial OS=Arabidopsis thaliana GN=At5g19830 PE=2 SV=1
Cluster-24843.119871	201.782	5.31045	5.2478	4.87e-09	1.03e-05	1237	Putative AC9 transposase OS=Zea mays PE=4 SV=1
Cluster-24843.131257	39.517	494.603	-3.6457	4.89e-09	1.03e-05	4325	Disease resistance protein RPM1 OS=Arabidopsis thaliana GN=RPM1 PE=1 SV=1
Cluster-24843.105299	6.99815	148.167	-4.4041	4.95e-09	1.03e-05	1917	26S protease regulatory subunit 6A homolog OS=Solanum lycopersicum GN=TBP1 PE=2 SV=1
Cluster-24843.45796	140.537	6.082	4.5303	5.07e-09	1.04e-05	597	F-box protein At2g26850 OS=Arabidopsis thaliana GN=At2g26850 PE=2 SV=1
Cluster-24843.122851	1632.38	20501	-3.6506	5.33e-09	1.09e-05	1411	14 kDa proline-rich protein DC2.15 OS=Daucus carota PE=2 SV=1
Cluster-24843.166570	0	49.9062	#NAME?	5.37e-09	1.09e-05	3609	Serine/threonine-protein kinase EDR1 OS=Arabidopsis thaliana GN=EDR1 PE=1 SV=1
Cluster-24843.105993	0	49.3058	#NAME?	6.41e-09	1.29e-05	2662	Proline-rich receptor-like protein kinase PERK10 OS=Arabidopsis thaliana GN=PERK10 PE=2 SV=2
Cluster-24843.137476	3.59853	103.658	-4.8483	7.16e-09	1.41e-05	1714	Transcription factor bHLH25 OS=Arabidopsis thaliana GN=BHLH25 PE=2 SV=2
Cluster-24843.164109	129.639	5.31045	4.6095	7.11e-09	1.41e-05	3440	--
Cluster-24843.126309	0	347.223	#NAME?	8.9e-09	1.74e-05	3556	DNA-directed RNA polymerases IV and V subunit 2 OS=Arabidopsis thaliana GN=NRPD2 PE=1 SV=1
Cluster-24843.133776	20.1582	284.444	-3.8187	9.08e-09	1.76e-05	1789	Peroxidase 50 OS=Arabidopsis thaliana GN=PER50 PE=1 SV=1
Cluster-24843.123800	0	47.9885	#NAME?	9.29e-09	1.79e-05	2091	Polyubiquitin OS=Candida albicans GN=UBI1 PE=1 SV=1
Cluster-24843.10358	62.5312	0	Inf	9.48e-09	1.81e-05	2358	--
Cluster-24843.112549	49.5093	0	Inf	9.66e-09	1.83e-05	3599	Peroxisome biogenesis protein 1 OS=Arabidopsis thaliana GN=PEX1 PE=2 SV=2
Cluster-24843.190298	69.2815	1.00275	6.1104	9.76e-09	1.83e-05	856	--
Cluster-24843.25440	49.1748	0	Inf	1.02e-08	1.89e-05	1321	Binding partner of ACD11 1 OS=Arabidopsis thaliana GN=BPA1 PE=1 SV=1
Cluster-24843.111554	49.3269	0	Inf	1.03e-08	1.9e-05	1596	26S proteasome non-ATPase regulatory subunit 1 homolog A OS=Arabidopsis thaliana GN=RPN2A PE=1 SV=1
Cluster-24843.165588	2117.47	213.19	3.3121	1.13e-08	2.06e-05	729	Endoglucanase 3 OS=Arabidopsis thaliana GN=CEL5 PE=2 SV=2
Cluster-24843.120378	541.235	5158.55	-3.2526	1.2e-08	2.19e-05	454	--
Cluster-24843.115686	72.2986	1.3417	5.7518	1.4e-08	2.53e-05	840	--
Cluster-24843.126803	166.379	9.49097	4.1318	1.43e-08	2.56e-05	2047	--
Cluster-24843.14377	91.2332	2.71117	5.0726	1.45e-08	2.57e-05	1863	--
Cluster-24843.137477	1.51365	74.1844	-5.615	1.48e-08	2.61e-05	1901	Transcription factor bHLH18 OS=Arabidopsis thaliana GN=BHLH18 PE=2 SV=1
Cluster-24843.124120	88.0414	2015.08	-4.5165	1.62e-08	2.83e-05	936	Subtilisin inhibitor CLSI-II OS=Canavalia lineata PE=1 SV=1
Cluster-24843.135338	157.811	0	Inf	1.65e-08	2.87e-05	1480	Protein THYLAKOID FORMATION 1, chloroplastic OS=Arabidopsis thaliana GN=THF1 PE=1 SV=1
Cluster-24843.103310	0.981418	66.0269	-6.072	1.72e-08	2.96e-05	1237	--
Cluster-24843.93089	747.106	71.9627	3.376	1.74e-08	2.97e-05	585	Protein WALLS ARE THIN 1 OS=Arabidopsis thaliana GN=WAT1 PE=1 SV=1
Cluster-24843.122693	264.672	2498.41	-3.2387	1.79e-08	3.05e-05	370	14 kDa proline-rich protein DC2.15 OS=Daucus carota PE=2 SV=1
Cluster-24843.123767	668.888	6247	-3.2233	1.85e-08	3.07e-05	1516	--
Cluster-24843.140398	7.92383	145.229	-4.196	1.83e-08	3.07e-05	367	Cyanogenic beta-glucosidase (Fragment) OS=Trifolium repens GN=LI PE=1 SV=1
Cluster-24843.60342	50.2749	0	Inf	1.84e-08	3.07e-05	3993	Probable LRR receptor-like serine/threonine-protein kinase At4g36180 OS=Arabidopsis thaliana GN=At4g36180 PE=2 SV=1
Cluster-24843.165585	472.615	37.6693	3.6492	1.91e-08	3.14e-05	1190	Endoglucanase 9 OS=Arabidopsis thaliana GN=CEL3 PE=1 SV=1
Cluster-24843.131370	110.414	1079.57	-3.2895	2.03e-08	3.32e-05	2265	Plant cysteine oxidase 1 OS=Arabidopsis thaliana GN=PCO1 PE=1 SV=1
Cluster-24843.135989	87.4701	0	Inf	2.11e-08	3.42e-05	2173	Fimbrin-2 OS=Arabidopsis thaliana GN=FIM2 PE=2 SV=1
Cluster-24843.137188	58.3815	1062.94	-4.1864	2.21e-08	3.57e-05	877	Pathogenesis-related protein PR-1 OS=Medicago truncatula GN=PR-1 PE=2 SV=1
Cluster-24843.154755	81.8251	0	Inf	2.24e-08	3.6e-05	1046	Receptor-like protein kinase HSL1 OS=Arabidopsis thaliana GN=HSL1 PE=2 SV=1
Cluster-24843.146632	1626.51	171.42	3.2462	2.29e-08	3.65e-05	1270	Cytokinin dehydrogenase 3 OS=Arabidopsis thaliana GN=CKX3 PE=1 SV=1
Cluster-24843.181107	69.9179	1.34875	5.696	2.32e-08	3.66e-05	721	39S ribosomal protein L41-A, mitochondrial OS=Xenopus laevis GN=mrpl41-a PE=2 SV=1
Cluster-24843.167709	60.7653	0	Inf	2.37e-08	3.72e-05	2219	Sister chromatid cohesion 1 protein 3 OS=Arabidopsis thaliana GN=SYN3 PE=2 SV=2
Cluster-24843.161682	44.7923	487.321	-3.4435	2.51e-08	3.91e-05	845	1-aminocyclopropane-1-carboxylate oxidase OS=Diospyros kaki GN=DK-ACO1 PE=2 SV=1
Cluster-24843.122780	15.4849	222.752	-3.8465	2.53e-08	3.92e-05	479	--
Cluster-24843.133784	69.247	1.37237	5.657	2.62e-08	4.04e-05	1284	Exosome complex component RRP41 OS=Mus musculus GN=Exosc4 PE=2 SV=3
Cluster-24843.133838	116.979	5.34402	4.4522	2.66e-08	4.06e-05	2555	Peroxisomal fatty acid beta-oxidation multifunctional protein MFP2 OS=Arabidopsis thaliana GN=MFP2 PE=1 SV=1
Cluster-24843.89548	0	44.2605	#NAME?	2.7e-08	4.1e-05	816	--
Cluster-24843.165583	3739.65	411.746	3.1831	2.91e-08	4.39e-05	1108	Endoglucanase 9 OS=Arabidopsis thaliana GN=CEL3 PE=1 SV=1
Cluster-24843.197523	51.0636	0	Inf	2.93e-08	4.39e-05	1456	--
Cluster-24843.194376	0	43.9423	#NAME?	2.98e-08	4.43e-05	8671	Filamin-A OS=Homo sapiens GN=FLNA PE=1 SV=4
Cluster-24843.58739	82.0674	2.35689	5.1219	2.99e-08	4.43e-05	1336	Mitochondrial dicarboxylate/tricarboxylate transporter DTC OS=Arabidopsis thaliana GN=DTC PE=1 SV=1
Cluster-24843.205821	73.3897	1.68189	5.4474	3.01e-08	4.43e-05	727	--
Cluster-24843.123001	741.024	74.077	3.3224	3.1e-08	4.53e-05	1816	Guanine nucleotide-binding protein subunit beta-like protein OS=Medicago sativa GN=GB1 PE=2 SV=1
Cluster-24843.151361	49.4506	518.941	-3.3915	3.14e-08	4.56e-05	846	--
Cluster-24843.128528	10.0224	160.452	-4.0008	3.17e-08	4.57e-05	621	Defensin-like protein 39 OS=Pisum sativum GN=PI39 PE=2 SV=1
Cluster-24843.154760	45.1509	0	Inf	3.23e-08	4.63e-05	4885	ABC transporter C family member 13 OS=Arabidopsis thaliana GN=ABCC13 PE=2 SV=3
Cluster-24843.128564	13.0121	195.138	-3.9066	3.3e-08	4.7e-05	2106	ABC transporter G family member 5 OS=Arabidopsis thaliana GN=ABCG5 PE=2 SV=1
Cluster-24843.110021	44.8509	0	Inf	3.52e-08	4.99e-05	4728	Serine/threonine-protein phosphatase 6 regulatory subunit 3 OS=Gallus gallus GN=PPP6R3 PE=2 SV=1
Cluster-24843.146633	2610.89	294.719	3.1471	3.78e-08	5.31e-05	559	Cytokinin dehydrogenase 7 OS=Oryza sativa subsp. japonica GN=CKX7 PE=3 SV=1
Cluster-24843.57258	1.27239	64.7693	-5.6697	3.97e-08	5.56e-05	905	--
Cluster-24843.82652	44.6499	0	Inf	4.09e-08	5.69e-05	2628	Protein SCAI OS=Homo sapiens GN=SCAI PE=1 SV=2
Cluster-24843.122136	3.76745	94.8246	-4.6536	4.22e-08	5.83e-05	803	--
Cluster-24843.63429	0	153.349	#NAME?	4.51e-08	6.16e-05	1814	Transcriptional corepressor LEUNIG OS=Arabidopsis thaliana GN=LUG PE=1 SV=2
Cluster-24843.93090	265.766	21.9537	3.5976	4.49e-08	6.16e-05	973	Protein WALLS ARE THIN 1 OS=Arabidopsis thaliana GN=WAT1 PE=1 SV=1
Cluster-24843.124149	3.55332	90.7751	-4.6751	4.58e-08	6.22e-05	1047	Xyloglucan endotransglucosylase/hydrolase 2 OS=Glycine max PE=2 SV=1
Cluster-24843.156760	26.2712	301.169	-3.519	4.62e-08	6.23e-05	2434	--
Cluster-24843.150151	24.2061	286.83	-3.5668	4.76e-08	6.39e-05	935	Peroxidase 21 OS=Arabidopsis thaliana GN=PER21 PE=1 SV=1
Cluster-24843.33224	96.5407	0.663806	7.1842	5e-08	6.67e-05	1638	--
Cluster-24843.190419	43.8599	0	Inf	5.23e-08	6.94e-05	1893	--
Cluster-24843.106709	55.9078	0.677897	6.3658	5.35e-08	7.02e-05	2269	Calreticulin-3 OS=Arabidopsis thaliana GN=CRT3 PE=1 SV=2
Cluster-24843.122887	43.4263	740.73	-4.0923	5.36e-08	7.02e-05	2820	Putative ribonuclease H protein At1g65750 OS=Arabidopsis thaliana GN=At1g65750 PE=3 SV=1
Cluster-24843.131659	43.2964	0	Inf	5.73e-08	7.47e-05	1935	Glycerophosphodiester phosphodiesterase GDPDL6 OS=Arabidopsis thaliana GN=GDPDL6 PE=2 SV=1
Cluster-24843.119571	71.7691	677.354	-3.2385	6.38e-08	8.27e-05	610	Xyloglucan endotransglucosylase/hydrolase 2 OS=Glycine max PE=2 SV=1
Cluster-24843.111161	9.16023	146.339	-3.9978	6.77e-08	8.74e-05	721	Syntaxin-121 OS=Arabidopsis thaliana GN=SYP121 PE=1 SV=1
Cluster-24843.111162	4.86808	104.336	-4.4217	6.96e-08	8.88e-05	622	Syntaxin-121 OS=Arabidopsis thaliana GN=SYP121 PE=1 SV=1
Cluster-24843.18386	54.8991	0.686185	6.322	6.96e-08	8.88e-05	635	--
Cluster-24843.149287	3.92567	91.0577	-4.5358	7.21e-08	9.15e-05	1127	--
Cluster-24843.53805	108.238	4.4602	4.601	7.52e-08	9.43e-05	1643	Geraniol 8-hydroxylase OS=Catharanthus roseus GN=CYP76B6 PE=1 SV=1
Cluster-24843.9281	54.5795	0.674995	6.3373	7.51e-08	9.43e-05	1928	--
Cluster-24843.25643	63.9493	1.37237	5.5422	7.61e-08	9.44e-05	1167	Multiple RNA-binding domain-containing protein 1 OS=Ustilago maydis (strain 521 / FGSC 9021) GN=MRD1 PE=3 SV=1
Cluster-24843.72110	42.0575	0	Inf	7.61e-08	9.44e-05	1366	--
Cluster-24843.103255	527.345	54.5707	3.2725	7.74e-08	9.55e-05	5917	Histone acetyltransferase HAC1 OS=Arabidopsis thaliana GN=HAC1 PE=1 SV=2
Cluster-24843.126077	12.1859	168.378	-3.7884	8.8e-08	0.00010808	707	Gibberellin 2-beta-dioxygenase 1 OS=Pisum sativum GN=GA2OX1 PE=1 SV=1
Cluster-24843.61266	41.6771	0	Inf	9.51e-08	0.00011617	5349	Protein PHYLLO, chloroplastic OS=Arabidopsis thaliana GN=PHYLLO PE=2 SV=2
Cluster-24843.123179	436.626	45.3963	3.2658	9.93e-08	0.00012067	3349	Phytohormone-binding protein OS=Medicago truncatula GN=MTR_3g055120 PE=1 SV=1
Cluster-24843.124473	227.194	1903.36	-3.0666	1.01e-07	0.00012094	1858	Probable xyloglucan endotransglucosylase/hydrolase protein 23 OS=Arabidopsis thaliana GN=XTH23 PE=2 SV=1
Cluster-24843.170027	62.4419	1.37237	5.5078	1.01e-07	0.00012094	1307	Putative pentatricopeptide repeat-containing protein At5g65820 OS=Arabidopsis thaliana GN=At5g65820 PE=3 SV=1
Cluster-24843.27952	47.3578	0	Inf	1.01e-07	0.00012094	790	--
Cluster-24843.59552	3171.64	388.57	3.029	1.03e-07	0.00012251	1815	Thermospermine synthase ACAULIS5 OS=Arabidopsis thaliana GN=ACL5 PE=1 SV=1
Cluster-24843.133271	10.6315	154.188	-3.8583	1.06e-07	0.00012505	2177	Vacuolar amino acid transporter 1 OS=Saccharomyces cerevisiae (strain ATCC 204508 / S288c) GN=AVT1 PE=1 SV=1
Cluster-24843.7226	133.087	8.50355	3.9682	1.15e-07	0.00013565	1011	Homeobox protein knotted-1-like 1 OS=Arabidopsis thaliana GN=KNAT1 PE=1 SV=1
Cluster-24843.117516	92.6118	817.409	-3.1418	1.17e-07	0.00013698	1932	3-isopropylmalate dehydratase large subunit OS=Arabidopsis thaliana GN=IIL1 PE=1 SV=1
Cluster-24843.108413	29.356	390.525	-3.7337	1.21e-07	0.00014157	1060	NAD(P)H dehydrogenase (quinone) FQR1 OS=Arabidopsis thaliana GN=FQR1 PE=1 SV=1
Cluster-24843.184151	727.462	83.2205	3.1279	1.27e-07	0.00014718	2074	MATE efflux family protein 5 OS=Arabidopsis thaliana GN=DTXL1 PE=3 SV=1
Cluster-24843.181039	160.985	11.2847	3.8345	1.29e-07	0.00014886	2663	Cytochrome P450 711A1 OS=Arabidopsis thaliana GN=CYP711A1 PE=2 SV=1
Cluster-24843.122842	2151.8	16555.6	-2.9437	1.38e-07	0.00015816	1730	14 kDa proline-rich protein DC2.15 OS=Daucus carota PE=2 SV=1
Cluster-24843.127213	61.2008	1.37237	5.4788	1.4e-07	0.00016005	2116	--
Cluster-24843.124364	0	38.6774	#NAME?	1.5e-07	0.00017074	2359	Xyloglucan endotransglucosylase/hydrolase protein 22 OS=Arabidopsis thaliana GN=XTH22 PE=1 SV=1
Cluster-24843.197828	39.8638	0	Inf	1.52e-07	0.00017188	1738	--
Cluster-24843.74278	39.5294	0	Inf	1.55e-07	0.00017401	3354	Lysine-specific demethylase JMJ25 OS=Arabidopsis thaliana GN=JMJ25 PE=1 SV=1
Cluster-24843.105640	0	90.383	#NAME?	1.58e-07	0.00017705	1647	Thioredoxin-like protein CXXS1 OS=Arabidopsis thaliana GN=CXXS1 PE=2 SV=2
Cluster-24843.110319	107.926	6.05548	4.1557	1.71e-07	0.00019077	1736	--
Cluster-24843.156324	423.849	11.5031	5.2035	1.73e-07	0.00019161	2442	BRCA1-associated RING domain protein 1 OS=Arabidopsis thaliana GN=BARD1 PE=1 SV=1
Cluster-24843.126814	342.042	35.019	3.288	1.76e-07	0.00019413	1404	--
Cluster-24843.88766	1561.76	195.023	3.0015	1.78e-07	0.00019525	560	--
Cluster-24843.48291	39.1341	0	Inf	1.87e-07	0.00020443	1677	Transposon TX1 uncharacterized 149 kDa protein OS=Xenopus laevis PE=3 SV=1
Cluster-24843.122622	249.361	16.9756	3.8767	1.88e-07	0.00020485	1214	Heat shock 70 kDa protein 3 OS=Arabidopsis thaliana GN=HSP70-3 PE=1 SV=1
Cluster-24843.125309	38.9394	0	Inf	2.1e-07	0.00022739	2983	Wall-associated receptor kinase-like 20 OS=Arabidopsis thaliana GN=WAKL20 PE=2 SV=1
Cluster-24843.203489	53.8823	0	Inf	2.12e-07	0.00022884	1572	--
Cluster-24843.168595	11.0794	162.579	-3.8752	2.16e-07	0.00023152	1433	Protein BOBBER 1 OS=Arabidopsis thaliana GN=BOB1 PE=1 SV=1
Cluster-24843.141655	115.481	2043.75	-4.1455	2.36e-07	0.00025018	1511	Polygalacturonase At1g48100 OS=Arabidopsis thaliana GN=At1g48100 PE=2 SV=1
Cluster-24843.163770	0	82.8791	#NAME?	2.36e-07	0.00025018	1832	Fructose-1,6-bisphosphatase, cytosolic OS=Oryza sativa subsp. japonica GN=Os01g0866400 PE=2 SV=2
Cluster-24843.41581	54.6893	0.995709	5.7794	2.36e-07	0.00025018	4116	LINE-1 reverse transcriptase homolog OS=Nycticebus coucang PE=3 SV=1
Cluster-24843.140902	304.644	2335.66	-2.9386	2.38e-07	0.00025092	988	Basic 7S globulin OS=Glycine max GN=BG PE=1 SV=2
Cluster-24843.46191	1154.79	145.071	2.9928	2.45e-07	0.00025653	1940	Mannan endo-1,4-beta-mannosidase 7 OS=Arabidopsis thaliana GN=MAN7 PE=2 SV=1
Cluster-24843.132422	0.292484	58.865	-7.6529	2.5e-07	0.00025994	532	Albumin-2 OS=Pisum sativum PE=2 SV=1
Cluster-24843.45102	44.5714	0	Inf	2.5e-07	0.00025994	1677	--
Cluster-24843.167969	89.7652	4.40633	4.3485	2.53e-07	0.00026174	1564	Nucleotide exchange factor SIL1 OS=Mus musculus GN=Sil1 PE=1 SV=2
Cluster-24843.131077	1258.74	9117.45	-2.8566	2.55e-07	0.00026227	1061	Miraculin OS=Synsepalum dulcificum PE=1 SV=3
Cluster-24843.201188	38.0081	0	Inf	2.57e-07	0.00026395	1493	Histone acetyltransferase HAC1 OS=Arabidopsis thaliana GN=HAC1 PE=1 SV=2
Cluster-24843.120883	38.1134	0	Inf	2.63e-07	0.00026882	1274	Probable serine/threonine-protein kinase At1g54610 OS=Arabidopsis thaliana GN=At1g54610 PE=1 SV=1
Cluster-24843.110532	329.388	8528.23	-4.6944	2.73e-07	0.00027734	2047	Peroxidase 16 OS=Arabidopsis thaliana GN=PER16 PE=1 SV=2
Cluster-24843.34545	274.404	27.6537	3.3108	2.79e-07	0.0002826	789	--
Cluster-24843.116998	37.705	0	Inf	2.83e-07	0.0002851	2950	Shikimate O-hydroxycinnamoyltransferase OS=Nicotiana tabacum GN=HST PE=1 SV=1
Cluster-24843.150445	44.5232	0.343093	7.0198	2.84e-07	0.00028542	730	--
Cluster-24843.122182	35.6769	329.352	-3.2066	2.94e-07	0.00029309	683	Xyloglucan endotransglucosylase/hydrolase 2 OS=Glycine max PE=2 SV=1
Cluster-24843.42541	0	36.4357	#NAME?	2.96e-07	0.00029309	1429	--
Cluster-24843.67409	0	36.4423	#NAME?	2.96e-07	0.00029309	1749	Methionine aminopeptidase 1B, chloroplastic OS=Arabidopsis thaliana GN=MAP1B PE=2 SV=2
Cluster-24843.95498	11.3041	148.261	-3.7132	2.98e-07	0.00029398	1557	--
Cluster-24843.139939	297.675	30.8952	3.2683	3.04e-07	0.00029823	2424	Mitochondrial outer membrane protein porin of 36 kDa OS=Solanum tuberosum PE=1 SV=2
Cluster-24843.121213	38.1966	0	Inf	3.14e-07	0.00030627	1256	Alpha-N-acetylglucosaminidase OS=Homo sapiens GN=NAGLU PE=1 SV=2
Cluster-24843.98017	29.7075	292.903	-3.3015	3.14e-07	0.00030627	1382	NAC transcription factor 29 OS=Arabidopsis thaliana GN=NAC029 PE=2 SV=1
Cluster-24843.167794	2.21915	65.9702	-4.8937	3.17e-07	0.00030696	1217	--
Cluster-24843.102765	227.898	11.6978	4.2841	3.23e-07	0.00030995	858	Probable non-specific lipid-transfer protein AKCS9 OS=Vigna unguiculata PE=2 SV=1
Cluster-24843.126230	22.6787	234.164	-3.3681	3.22e-07	0.00030995	366	Xyloglucan endotransglucosylase/hydrolase 2 OS=Glycine max PE=2 SV=1
Cluster-24843.171945	13.1899	159.722	-3.5981	3.25e-07	0.00030995	1968	Protein ALUMINUM SENSITIVE 3 OS=Arabidopsis thaliana GN=ALS3 PE=1 SV=1
Cluster-24843.52114	37.176	0	Inf	3.24e-07	0.00030995	2439	Sulfate transporter 1.3 OS=Arabidopsis thaliana GN=SULTR1;3 PE=2 SV=1
Cluster-24843.147584	0	36.1208	#NAME?	3.29e-07	0.00031212	1615	--
Cluster-24843.7366	373.885	41.6152	3.1674	3.3e-07	0.00031212	1316	--
Cluster-24843.127759	225.61	21.8833	3.3659	3.4e-07	0.00032074	2546	BAG family molecular chaperone regulator 6 OS=Arabidopsis thaliana GN=BAG6 PE=1 SV=1
Cluster-24843.163615	3.21732	78.1607	-4.6025	3.45e-07	0.00032334	2321	Myosin heavy chain kinase B OS=Dictyostelium discoideum GN=mhkB PE=2 SV=1
Cluster-24843.64661	572.564	69.5681	3.0409	3.54e-07	0.00033079	1302	Floral homeotic protein DEFICIENS OS=Antirrhinum majus GN=DEFA PE=1 SV=1
Cluster-24843.125884	138.464	1055.91	-2.9309	3.66e-07	0.00034106	1451	--
Cluster-24843.113062	2.61711	68.3818	-4.7076	3.71e-07	0.00034186	2094	Protein TPX2 OS=Arabidopsis thaliana GN=TPX2 PE=1 SV=1
Cluster-24843.151676	230.897	22.8194	3.3389	3.71e-07	0.00034186	1337	Putative AC9 transposase OS=Zea mays PE=4 SV=1
Cluster-24843.161769	17.1505	191.415	-3.4804	3.72e-07	0.00034186	460	--
Cluster-24843.48806	4.68107	88.9126	-4.2475	3.81e-07	0.0003492	792	--
Cluster-24843.143103	13.5925	161.968	-3.5748	3.89e-07	0.00035445	944	Heavy metal-associated isoprenylated plant protein 26 OS=Arabidopsis thaliana GN=HIPP26 PE=1 SV=1
Cluster-24843.86268	19.6983	208.693	-3.4052	4.07e-07	0.00036983	1955	Polyamine oxidase 1 OS=Arabidopsis thaliana GN=PAO1 PE=1 SV=1
Cluster-24843.188821	0.327139	44.0085	-7.0717	4.11e-07	0.00037169	864	Cationic peroxidase 1 OS=Arachis hypogaea GN=PNC1 PE=1 SV=2
Cluster-24843.129116	386.227	34.1828	3.4981	4.27e-07	0.00038358	2613	Cleavage stimulation factor subunit 50 OS=Arabidopsis thaliana GN=CSTF50 PE=1 SV=1
Cluster-24843.175771	36.7985	0	Inf	4.27e-07	0.00038358	1493	Putative lipid phosphate phosphatase 3, chloroplastic OS=Arabidopsis thaliana GN=LPP3 PE=2 SV=1
Cluster-24843.129378	6.69665	103.923	-3.9559	4.32e-07	0.00038658	750	Probable envelope ADP,ATP carrier protein, chloroplastic OS=Arabidopsis thaliana GN=EAAC PE=2 SV=2
Cluster-24843.203265	218.48	21.5534	3.3415	4.43e-07	0.00039501	1811	--
Cluster-24843.81048	24.4107	236.429	-3.2758	4.49e-07	0.0003983	3076	Probable cysteine desulfurase OS=Chlamydia pneumoniae GN=csd PE=3 SV=1
Cluster-24843.41084	11.1532	140.964	-3.6598	4.59e-07	0.00040609	2020	--
Cluster-24843.94395	36.1146	0	Inf	4.63e-07	0.00040781	1855	Ankyrin repeat-containing protein At5g02620 OS=Arabidopsis thaliana GN=At5g02620 PE=1 SV=1
Cluster-24843.190927	35.9714	0	Inf	4.75e-07	0.00041539	2399	RAN GTPase-activating protein 2 OS=Arabidopsis thaliana GN=RANGAP2 PE=1 SV=2
Cluster-24843.7541	36.2229	0	Inf	4.73e-07	0.00041539	1850	--
Cluster-24843.148567	0	34.9108	#NAME?	4.98e-07	0.00043408	1436	G-type lectin S-receptor-like serine/threonine-protein kinase At1g11330 OS=Arabidopsis thaliana GN=At1g11330 PE=2 SV=3
Cluster-24843.158101	0	34.8769	#NAME?	5.01e-07	0.00043494	3069	Protein trichome berefringence-like 7 OS=Arabidopsis thaliana GN=TBL7 PE=3 SV=1
Cluster-24843.127562	129.376	963.205	-2.8963	5.16e-07	0.00044573	1295	Metalloendoproteinase 2-MMP OS=Arabidopsis thaliana GN=2MMP PE=1 SV=1
Cluster-24843.172589	0	41.8191	#NAME?	5.18e-07	0.00044573	548	pEARLI1-like lipid transfer protein 2 OS=Arabidopsis thaliana GN=At4g12490 PE=2 SV=1
Cluster-10967.5	3.55484	75.6406	-4.4113	5.22e-07	0.00044805	672	--
Cluster-24843.137170	216.83	1868.58	-3.1073	5.53e-07	0.0004713	1426	Ferritin-3, chloroplastic OS=Vigna unguiculata PE=2 SV=1
Cluster-24843.83905	455.863	55.6265	3.0348	5.52e-07	0.0004713	4467	DNA mismatch repair protein MSH6 OS=Arabidopsis thaliana GN=MSH6 PE=1 SV=2
Cluster-24843.79985	2647.58	376.146	2.8153	5.57e-07	0.00047259	1053	Endoglucanase 17 OS=Arabidopsis thaliana GN=At4g02290 PE=2 SV=1
Cluster-24843.55399	663.742	53.4415	3.6346	5.59e-07	0.000473	1830	Serine carboxypeptidase-like 48 OS=Arabidopsis thaliana GN=SCPL48 PE=2 SV=2
Cluster-24843.137479	0	34.4273	#NAME?	5.71e-07	0.0004809	1988	Transcription factor bHLH25 OS=Arabidopsis thaliana GN=BHLH25 PE=2 SV=2
Cluster-24843.10174	289.16	32.2001	3.1667	6.22e-07	0.00052235	1084	--
Cluster-24843.108102	231.401	6.51876	5.1497	6.49e-07	0.00053842	2673	Pre-rRNA-processing protein TSR1 homolog OS=Pongo abelii GN=TSR1 PE=2 SV=1
Cluster-24843.173086	45.8942	0.677897	6.0811	6.48e-07	0.00053842	847	--
Cluster-24843.44352	57.988	1.69474	5.0966	6.45e-07	0.00053842	2701	Low affinity sulfate transporter 3 OS=Stylosanthes hamata GN=ST3 PE=2 SV=1
Cluster-24843.50603	6.38608	160.065	-4.6476	6.65e-07	0.00054982	1322	Pectinesterase 2 OS=Citrus sinensis GN=PECS-2.1 PE=2 SV=1
Cluster-24843.10814	174.694	16.1332	3.4367	6.87e-07	0.0005666	1842	Protein SHOOT GRAVITROPISM 5 OS=Arabidopsis thaliana GN=SGR5 PE=1 SV=1
Cluster-24843.81896	669.495	50.0027	3.743	6.93e-07	0.00056909	1088	Heavy metal-associated isoprenylated plant protein 26 OS=Arabidopsis thaliana GN=HIPP26 PE=1 SV=1
Cluster-24843.129777	68.212	2.72402	4.6462	7.03e-07	0.00057554	1210	--
Cluster-24843.116781	5.27959	117.779	-4.4795	7.22e-07	0.00058921	1656	--
Cluster-24843.59103	32.5852	287.338	-3.1405	7.39e-07	0.00060057	887	--
Cluster-24843.140408	34.8992	302.675	-3.1165	7.52e-07	0.00060878	1478	Cyanogenic beta-glucosidase (Fragment) OS=Trifolium repens GN=LI PE=1 SV=1
Cluster-24843.147554	136.432	11.0257	3.6292	7.61e-07	0.00061419	984	ERBB-3 BINDING PROTEIN 1 OS=Solanum tuberosum GN=EBP1 PE=2 SV=1
Cluster-24843.92975	9.06682	120.881	-3.7368	7.73e-07	0.00062165	509	Pathogenesis-related protein PR-4B OS=Nicotiana tabacum PE=2 SV=1
Cluster-24843.169105	14.8589	162.048	-3.447	7.76e-07	0.00062199	1058	21 kDa protein OS=Daucus carota PE=2 SV=1
Cluster-24843.32271	978.502	133.913	2.8693	7.95e-07	0.00063522	1049	--
Cluster-24843.121039	101.124	740.754	-2.8729	8.01e-07	0.00063752	866	Peroxidase 2 OS=Oryza sativa subsp. japonica GN=PRX112 PE=2 SV=1
Cluster-24843.47424	393.42	48.4691	3.0209	8.08e-07	0.00064079	2106	--
Cluster-24843.87035	5.50427	91.2806	-4.0517	8.11e-07	0.00064079	1686	Glucomannan 4-beta-mannosyltransferase 9 OS=Arabidopsis thaliana GN=CSLA9 PE=2 SV=1
Cluster-24843.104129	75.5668	3.72843	4.3411	8.53e-07	0.00067176	740	Pentatricopeptide repeat-containing protein At4g21880, mitochondrial OS=Arabidopsis thaliana GN=At4g21880 PE=3 SV=2
Cluster-24843.123340	482.777	3243.56	-2.7481	8.59e-07	0.00067433	556	Probable xyloglucan endotransglucosylase/hydrolase protein 23 OS=Arabidopsis thaliana GN=XTH23 PE=2 SV=1
Cluster-24843.105877	86.0037	641.057	-2.898	9e-07	0.0007023	1318	Ethylene-responsive transcription factor RAP2-1 OS=Arabidopsis thaliana GN=RAP2-1 PE=2 SV=1
Cluster-24843.59180	18.5028	186.896	-3.3364	9.02e-07	0.0007023	2025	Protein SHI RELATED SEQUENCE 1 OS=Arabidopsis thaliana GN=SRS1 PE=1 SV=2
Cluster-24843.77080	63.3714	2.37264	4.7393	9.04e-07	0.0007023	1892	Upstream activation factor subunit spp27 OS=Schizosaccharomyces pombe (strain 972 / ATCC 24843) GN=spp27 PE=1 SV=1
Cluster-24843.124365	22.8315	221.085	-3.2755	9.14e-07	0.00070525	1880	Xyloglucan endotransglucosylase/hydrolase protein 22 OS=Arabidopsis thaliana GN=XTH22 PE=1 SV=1
Cluster-24843.129755	46.0648	378.355	-3.038	9.11e-07	0.00070525	1794	Retrovirus-related Pol polyprotein from transposon TNT 1-94 OS=Nicotiana tabacum PE=2 SV=1
Cluster-24843.93728	263.725	29.8142	3.145	9.18e-07	0.00070629	808	UDP-glycosyltransferase 74D1 OS=Arabidopsis thaliana GN=UGT74D1 PE=1 SV=1
Cluster-24843.192192	4.38725	136.502	-4.9595	9.34e-07	0.0007161	2020	L-ascorbate oxidase homolog OS=Nicotiana tabacum PE=2 SV=1
Cluster-24843.134101	1797.3	261.019	2.7836	9.45e-07	0.00072199	2433	Galactomannan galactosyltransferase 1 OS=Cyamopsis tetragonoloba GN=GMGT1 PE=1 SV=1
Cluster-24843.100274	34.1271	0	Inf	9.78e-07	0.00074056	1637	Plastid division protein PDV1 OS=Arabidopsis thaliana GN=PDV1 PE=1 SV=1
Cluster-24843.112903	110.841	8.20521	3.7558	9.79e-07	0.00074056	3589	Elongation factor 1-gamma 1 OS=Oryza sativa subsp. japonica GN=Os02g0220600 PE=2 SV=1
Cluster-24843.158881	15.4137	163.619	-3.4081	9.78e-07	0.00074056	666	--
Cluster-24843.116260	252.942	28.5065	3.1494	9.84e-07	0.0007421	1286	--
Cluster-24843.138957	240.593	27.3098	3.1391	1e-06	0.00075346	1463	ABC transporter B family member 1 OS=Arabidopsis thaliana GN=ABCB1 PE=1 SV=1
Cluster-24843.51137	22.9277	216.983	-3.2424	1.01e-06	0.00075991	2646	Acid beta-fructofuranosidase OS=Vicia faba GN=VCINV PE=2 SV=1
Cluster-24843.116758	99.3428	6.7628	3.8767	1.03e-06	0.0007665	970	--
Cluster-24843.65023	145.381	12.713	3.5155	1.04e-06	0.00077114	3237	U3 small nucleolar RNA-associated protein 6 homolog OS=Homo sapiens GN=UTP6 PE=2 SV=2
Cluster-24843.95207	20.1398	193.062	-3.2609	1.04e-06	0.00077114	1969	Abscisic acid 8'-hydroxylase 1 OS=Arabidopsis thaliana GN=CYP707A1 PE=2 SV=1
Cluster-26601.0	33.5276	0	Inf	1.05e-06	0.00077479	2126	Transposon Ty3-I Gag-Pol polyprotein OS=Saccharomyces cerevisiae (strain ATCC 204508 / S288c) GN=TY3B-I PE=3 SV=2
Cluster-24843.152995	8.09124	108.467	-3.7447	1.07e-06	0.00078712	2877	Potassium transporter 25 OS=Oryza sativa subsp. japonica GN=HAK25 PE=2 SV=1
Cluster-24843.161528	44.8075	364.184	-3.0229	1.09e-06	0.00080091	1093	--
Cluster-24843.3432	80.3784	4.38063	4.1976	1.09e-06	0.00080091	1190	--
Cluster-24843.123686	66.3335	526.916	-2.9898	1.11e-06	0.00081005	1990	CBL-interacting serine/threonine-protein kinase 25 OS=Arabidopsis thaliana GN=CIPK25 PE=2 SV=1
Cluster-24843.116504	165.84	16.2782	3.3488	1.11e-06	0.00081165	2049	Protein IWS1 homolog OS=Mus musculus GN=Iws1 PE=1 SV=1
Cluster-24843.63500	60.8042	0	Inf	1.16e-06	0.00084438	2867	Endoribonuclease Dicer homolog 3 OS=Arabidopsis thaliana GN=DCL3 PE=1 SV=2
Cluster-24843.154546	263.262	1767.4	-2.7471	1.18e-06	0.00085018	647	--
Cluster-24843.29522	33.5316	0	Inf	1.19e-06	0.00085939	1696	Poly(A)-specific ribonuclease PARN OS=Arabidopsis thaliana GN=PARN PE=1 SV=2
Cluster-24843.120096	34.3218	286.766	-3.0627	1.22e-06	0.00087444	605	Xyloglucan endotransglucosylase/hydrolase 2 OS=Glycine max PE=2 SV=1
Cluster-24843.114251	103.601	743.082	-2.8425	1.25e-06	0.00089029	1554	Probable xyloglucan endotransglucosylase/hydrolase protein 25 OS=Arabidopsis thaliana GN=XTH25 PE=2 SV=2
Cluster-24843.119018	0	114.53	#NAME?	1.25e-06	0.00089029	1490	Geraniol 8-hydroxylase OS=Catharanthus roseus GN=CYP76B6 PE=1 SV=1
Cluster-24843.3914	118.124	9.48102	3.6391	1.24e-06	0.00089029	1740	Protein SHOOT GRAVITROPISM 5 OS=Arabidopsis thaliana GN=SGR5 PE=1 SV=1
Cluster-24843.120549	29.3724	253.661	-3.1104	1.26e-06	0.00089176	526	Asparagine synthetase, root [glutamine-hydrolyzing] OS=Pisum sativum GN=AS2 PE=2 SV=3
Cluster-24843.179150	76.1726	4.00397	4.2498	1.27e-06	0.00089456	2270	--
Cluster-24843.77355	95.617	6.51461	3.8755	1.27e-06	0.00089456	1524	Probable LRR receptor-like serine/threonine-protein kinase At4g30520 OS=Arabidopsis thaliana GN=At4g30520 PE=2 SV=1
Cluster-24843.146174	96.2334	0	Inf	1.28e-06	0.00090084	3564	Zinc finger CCCH domain-containing protein 41 OS=Arabidopsis thaliana GN=At3g27700 PE=1 SV=1
Cluster-24843.157299	18.4348	285.597	-3.9535	1.28e-06	0.00090084	2552	Phosphate transporter PHO1 OS=Arabidopsis thaliana GN=PHO1 PE=2 SV=1
Cluster-24843.140300	22.872	212.391	-3.2151	1.35e-06	0.00094148	935	Ethylene-responsive transcription factor ERF023 OS=Arabidopsis thaliana GN=ERF023 PE=2 SV=1
Cluster-24843.122862	2120.33	32457.3	-3.9362	1.38e-06	0.0009595	1302	14 kDa proline-rich protein DC2.15 OS=Daucus carota PE=2 SV=1
Cluster-24843.103173	25.7946	224.364	-3.1207	1.38e-06	0.00095958	846	Polygalacturonase At1g48100 OS=Arabidopsis thaliana GN=At1g48100 PE=2 SV=1
Cluster-24843.122408	667.944	9067.19	-3.7629	1.41e-06	0.00097865	1353	Peroxidase 12 OS=Arabidopsis thaliana GN=PER12 PE=1 SV=1
Cluster-24843.107200	332.112	41.5133	3	1.42e-06	0.00098428	1350	Triacylglycerol lipase 2 OS=Arabidopsis thaliana GN=LIP2 PE=2 SV=1
Cluster-47633.1	9.16325	115.103	-3.6509	1.44e-06	0.00099189	757	--
Cluster-24843.59101	3.53542	96.4851	-4.7704	1.44e-06	0.00099238	777	--
Cluster-24843.142202	124.797	0	Inf	1.47e-06	0.0010034	2952	Riboflavin biosynthesis protein PYRR, chloroplastic OS=Arabidopsis thaliana GN=PYRR PE=1 SV=1
Cluster-24843.41831	74.8473	3.67207	4.3493	1.47e-06	0.0010034	1196	Omega-3 fatty acid desaturase, endoplasmic reticulum OS=Glycine max GN=FAD3 PE=2 SV=1
Cluster-24843.146178	32.6168	0	Inf	1.48e-06	0.0010068	1282	Protein-S-isoprenylcysteine O-methyltransferase A OS=Arabidopsis thaliana GN=ICMTA PE=1 SV=1
Cluster-24843.124104	2066.17	17041.4	-3.044	1.48e-06	0.001007	1324	Hevein-like preproprotein OS=Arabidopsis thaliana GN=HEL PE=1 SV=1
Cluster-24843.139375	267.699	2212.14	-3.0468	1.51e-06	0.0010192	1113	Miraculin OS=Synsepalum dulcificum PE=1 SV=3
Cluster-24843.199432	50.8899	1.35579	5.2302	1.51e-06	0.0010192	3041	--
Cluster-24843.98065	3.14934	66.4442	-4.399	1.51e-06	0.0010192	1180	--
Cluster-24843.125326	83.9718	604.338	-2.8474	1.54e-06	0.0010289	2062	Cytochrome P450 94A2 OS=Vicia sativa GN=CYP94A2 PE=2 SV=1
Cluster-24843.176563	32.4164	0	Inf	1.54e-06	0.0010289	1087	--
Cluster-24843.114751	83.5126	0	Inf	1.62e-06	0.0010795	2054	Protein RMD5 homolog A OS=Xenopus tropicalis GN=rmnd5a PE=2 SV=1
Cluster-24843.115576	74.7525	685.875	-3.1978	1.63e-06	0.0010843	445	--
Cluster-24843.119768	47.9733	368.576	-2.9417	1.66e-06	0.0011007	535	--
Cluster-24843.154626	3186.2	78.9385	5.335	1.69e-06	0.0011156	703	Lysine--tRNA ligase OS=Oryza sativa subsp. japonica GN=Os03g0586800 PE=2 SV=1
Cluster-24843.116603	203.728	14.5371	3.8088	1.71e-06	0.0011306	1599	60S acidic ribosomal protein P1-1 OS=Arabidopsis thaliana GN=RPP1A PE=2 SV=2
Cluster-24843.120125	33.9431	272.809	-3.0067	1.74e-06	0.0011404	2084	--
Cluster-24843.141573	32.0064	0	Inf	1.74e-06	0.0011404	3274	Histone-lysine N-methyltransferase ATX1 OS=Arabidopsis thaliana GN=ATX1 PE=1 SV=2
Cluster-24843.107386	24.2013	211.448	-3.1272	1.76e-06	0.0011496	694	--
Cluster-24843.113731	68.905	504.517	-2.8722	1.76e-06	0.0011496	1102	--
Cluster-24843.123758	5008.03	786.376	2.671	1.77e-06	0.0011503	626	--
Cluster-24843.142291	107.972	754.954	-2.8057	1.77e-06	0.0011503	1071	Alpha-dioxygenase 1 OS=Arabidopsis thaliana GN=DOX1 PE=1 SV=1
Cluster-24843.74584	374.981	48.9071	2.9387	1.8e-06	0.0011579	1327	Protein ABIL3 OS=Arabidopsis thaliana GN=ABIL3 PE=2 SV=1
Cluster-24843.88263	54.1475	0.677897	6.3197	1.79e-06	0.0011579	1209	--
Cluster-24843.142709	19.2085	181.639	-3.2413	1.88e-06	0.0012073	1378	ABC transporter G family member 11 OS=Arabidopsis thaliana GN=ABCG11 PE=1 SV=1
Cluster-24843.60108	0	30.9226	#NAME?	1.93e-06	0.0012372	2678	Uncharacterized mitochondrial protein AtMg00310 OS=Arabidopsis thaliana GN=AtMg00310 PE=4 SV=1
Cluster-24843.41652	31.7891	0	Inf	1.98e-06	0.001263	732	--
Cluster-24843.178988	503.784	71.9429	2.8079	2e-06	0.0012733	588	--
Cluster-24843.37996	292.89	36.8412	2.991	2.05e-06	0.0012952	2690	--
Cluster-24843.67282	33.7517	0	Inf	2.04e-06	0.0012952	2058	Uncharacterized CRM domain-containing protein At3g25440, chloroplastic OS=Arabidopsis thaliana GN=At3g25440 PE=2 SV=1
Cluster-24843.92678	190.86	21.4026	3.1567	2.05e-06	0.0012952	650	--
Cluster-24843.99643	911.456	138.062	2.7229	2.05e-06	0.0012952	1373	Protein E6 OS=Gossypium hirsutum GN=E6 PE=2 SV=1
Cluster-24843.155116	76.0141	4.35701	4.1249	2.08e-06	0.0013093	974	UDP-glycosyltransferase 74F2 OS=Arabidopsis thaliana GN=UGT74F2 PE=1 SV=1
Cluster-24843.83013	31.7316	0	Inf	2.09e-06	0.0013093	1563	Putative Myb family transcription factor At1g14600 OS=Arabidopsis thaliana GN=At1g14600 PE=2 SV=2
Cluster-24843.130964	32.621	0	Inf	2.13e-06	0.0013327	1211	Uncharacterized RNA-binding protein C1827.05c OS=Schizosaccharomyces pombe (strain 972 / ATCC 24843) GN=SPCC1827.05c PE=3 SV=1
Cluster-24843.93313	29.4012	324.473	-3.4642	2.14e-06	0.0013362	2662	Basic leucine zipper 61 OS=Arabidopsis thaliana GN=BZIP61 PE=1 SV=1
Cluster-24843.92649	6.42391	91.0129	-3.8245	2.21e-06	0.0013758	978	Probable isoaspartyl peptidase/L-asparaginase 2 OS=Arabidopsis thaliana GN=At3g16150 PE=2 SV=2
Cluster-24843.132644	876.982	58.1353	3.9151	2.23e-06	0.0013864	1836	Expansin-A8 OS=Arabidopsis thaliana GN=EXPA8 PE=2 SV=1
Cluster-24390.0	58.1709	1.65951	5.1315	2.26e-06	0.0013955	759	--
Cluster-24843.69850	17.3238	232.931	-3.7491	2.28e-06	0.0014043	577	Putative lipid-transfer protein DIR1 OS=Arabidopsis thaliana GN=DIR1 PE=1 SV=1
Cluster-24843.198046	0.903065	52.336	-5.8568	2.35e-06	0.0014459	711	Linoleate 9S-lipoxygenase OS=Lens culinaris GN=LOX1.1 PE=2 SV=1
Cluster-24843.107432	10261.1	1675.71	2.6143	2.41e-06	0.0014746	1373	Cytokinin dehydrogenase 3 OS=Arabidopsis thaliana GN=CKX3 PE=1 SV=1
Cluster-24843.125031	141.198	918.332	-2.7013	2.4e-06	0.0014746	687	14 kDa proline-rich protein DC2.15 OS=Daucus carota PE=2 SV=1
Cluster-24843.145604	104.907	8.3846	3.6452	2.47e-06	0.0015086	1428	--
Cluster-24843.127187	459.279	2802.06	-2.609	2.64e-06	0.0016064	2704	Phosphoenolpyruvate carboxykinase [ATP] OS=Arabidopsis thaliana GN=PCKA PE=1 SV=1
Cluster-24843.149681	2444.45	396.991	2.6223	2.66e-06	0.0016144	782	Endoglucanase 17 OS=Arabidopsis thaliana GN=At4g02290 PE=2 SV=1
Cluster-24843.197186	69.0401	3.74045	4.2062	2.66e-06	0.0016144	1496	--
Cluster-24843.191710	159.41	16.9648	3.2321	2.67e-06	0.0016159	1411	--
Cluster-24843.140400	61.3901	428.033	-2.8016	2.69e-06	0.0016241	1517	Cyanogenic beta-glucosidase (Fragment) OS=Trifolium repens GN=LI PE=1 SV=1
Cluster-24843.82134	144.454	14.5719	3.3094	2.7e-06	0.0016254	1344	Peroxidase 72 OS=Arabidopsis thaliana GN=PER72 PE=1 SV=1
Cluster-24843.165223	82.0248	5.33158	3.9434	2.73e-06	0.0016389	1195	Dof zinc finger protein DOF5.6 OS=Arabidopsis thaliana GN=DOF5.6 PE=2 SV=2
Cluster-24843.205822	36.2304	0.343093	6.7225	2.75e-06	0.0016452	627	--
Cluster-24843.118942	17.5709	174.509	-3.312	2.77e-06	0.0016496	1845	Shikimate O-hydroxycinnamoyltransferase OS=Nicotiana tabacum GN=HST PE=1 SV=1
Cluster-24843.31192	6.13294	86.9198	-3.825	2.81e-06	0.0016692	1946	--
Cluster-24843.93318	5.95346	84.6185	-3.8292	2.82e-06	0.0016747	872	Basic leucine zipper 34 OS=Arabidopsis thaliana GN=BZIP34 PE=1 SV=1
Cluster-24843.100811	160.475	8.50106	4.2386	2.85e-06	0.0016837	1567	Probable metal-nicotianamine transporter YSL12 OS=Oryza sativa subsp. japonica GN=YSL12 PE=2 SV=2
Cluster-24843.96680	267.456	14.4699	4.2082	2.86e-06	0.0016887	562	--
Cluster-24843.144363	24.244	209.289	-3.1098	2.87e-06	0.0016924	1477	Uncharacterized membrane protein At4g09580 OS=Arabidopsis thaliana GN=At4g09580 PE=1 SV=1
Cluster-24843.106810	284.85	37.4157	2.9285	2.9e-06	0.0016981	3646	Exocyst complex component SEC3A OS=Arabidopsis thaliana GN=SEC3A PE=1 SV=1
Cluster-8374.1	44.4586	1.02928	5.4328	2.89e-06	0.0016981	918	--
Cluster-24843.131375	80.2385	541.765	-2.7553	2.91e-06	0.0017018	2269	Plant cysteine oxidase 2 OS=Arabidopsis thaliana GN=PCO2 PE=1 SV=1
Cluster-24843.121784	95.4881	7.54804	3.6611	2.92e-06	0.0017036	2055	Probable LRR receptor-like serine/threonine-protein kinase At1g51820 OS=Arabidopsis thaliana GN=At1g51820 PE=2 SV=1
Cluster-24843.165582	268.162	14.2735	4.2317	2.95e-06	0.0017165	737	Endoglucanase 3 OS=Arabidopsis thaliana GN=CEL5 PE=2 SV=2
Cluster-24843.81614	3.68157	67.9558	-4.2062	2.96e-06	0.0017165	549	--
Cluster-24843.125957	14.7743	143.299	-3.2779	3.05e-06	0.0017615	254	--
Cluster-34007.1	0.610581	124.931	-7.6767	3.07e-06	0.0017706	1072	--
Cluster-24843.127638	74.7498	511.443	-2.7744	3.11e-06	0.0017895	3154	--
Cluster-24843.144100	30.5632	0	Inf	3.13e-06	0.0017895	2251	--
Cluster-24843.158839	0	29.4993	#NAME?	3.13e-06	0.0017895	1052	Polyamine oxidase 1 OS=Arabidopsis thaliana GN=PAO1 PE=1 SV=1
Cluster-24843.81617	22.3019	191.576	-3.1027	3.12e-06	0.0017895	1296	--
Cluster-14109.0	30.2922	0	Inf	3.16e-06	0.0017943	3011	--
Cluster-24843.100220	234.932	1469.16	-2.6447	3.19e-06	0.0017943	1159	Plasma membrane-associated cation-binding protein 1 OS=Arabidopsis thaliana GN=PCAP1 PE=1 SV=1
Cluster-24843.109927	0	29.4628	#NAME?	3.15e-06	0.0017943	1120	GDSL esterase/lipase At1g54790 OS=Arabidopsis thaliana GN=At1g54790 PE=2 SV=1
Cluster-24843.125201	275.452	33.5733	3.0364	3.17e-06	0.0017943	3314	Myosin-binding protein 3 OS=Arabidopsis thaliana GN=MYOB3 PE=1 SV=1
Cluster-24843.171946	33.7295	262.411	-2.9597	3.2e-06	0.0017943	3047	Protein ALUMINUM SENSITIVE 3 OS=Arabidopsis thaliana GN=ALS3 PE=1 SV=1
Cluster-24843.184171	2268.51	371.89	2.6088	3.2e-06	0.0017943	2202	Cytokinin dehydrogenase 3 OS=Arabidopsis thaliana GN=CKX3 PE=1 SV=1
Cluster-24843.82820	8.91278	103.498	-3.5376	3.2e-06	0.0017943	1278	--
Cluster-24843.926	301.302	40.1844	2.9065	3.17e-06	0.0017943	794	--
Cluster-24843.122774	31.3176	976.833	-4.9631	3.22e-06	0.0017966	853	Snakin-2 OS=Solanum tuberosum GN=SN2 PE=1 SV=1
Cluster-24843.124005	30.4126	0	Inf	3.22e-06	0.0017966	2811	MATE efflux family protein 4, chloroplastic OS=Arabidopsis thaliana GN=DTX46 PE=2 SV=1
Cluster-24843.141686	35.4271	0.338948	6.7076	3.28e-06	0.0018207	2855	PLASMODESMATA CALLOSE-BINDING PROTEIN 3 OS=Arabidopsis thaliana GN=PDCB3 PE=1 SV=1
Cluster-24843.60081	2.16792	150.742	-6.1196	3.28e-06	0.0018207	1317	Vestitone reductase OS=Medicago sativa PE=1 SV=1
Cluster-24843.51911	512.663	67.0486	2.9347	3.32e-06	0.0018371	1583	Thermospermine synthase ACAULIS5 OS=Arabidopsis thaliana GN=ACL5 PE=1 SV=1
Cluster-24843.123131	0	49.7578	#NAME?	3.43e-06	0.001893	2698	Probable WRKY transcription factor 11 OS=Arabidopsis thaliana GN=WRKY11 PE=2 SV=2
Cluster-24843.116761	53.0705	2.02664	4.7107	3.47e-06	0.0019098	1343	--
Cluster-24843.37360	0	29.2279	#NAME?	3.49e-06	0.0019156	804	L-type lectin-domain containing receptor kinase IV.1 OS=Arabidopsis thaliana GN=LECRK41 PE=2 SV=1
Cluster-24843.113967	384.08	53.7596	2.8368	3.54e-06	0.0019416	1008	--
Cluster-24843.123133	2221.06	13063.9	-2.5563	3.59e-06	0.0019646	820	Cysteine proteinase inhibitor 5 OS=Arabidopsis thaliana GN=CYS5 PE=2 SV=2
Cluster-24843.176454	58.9318	2.71117	4.4421	3.67e-06	0.0020007	1321	--
Cluster-24843.151408	85.8596	3.43093	4.6453	3.7e-06	0.0020084	2827	ESF1 homolog OS=Rattus norvegicus GN=Esf1 PE=1 SV=1
Cluster-24843.89918	78.9352	534.56	-2.7596	3.7e-06	0.0020084	921	--
Cluster-24843.109899	31.2192	0	Inf	3.75e-06	0.0020293	1302	Random slug protein 5 OS=Dictyostelium discoideum GN=rsc5 PE=2 SV=1
Cluster-24843.149106	178.798	20.9808	3.0912	3.76e-06	0.0020321	1930	Abscisic acid 8'-hydroxylase 3 OS=Oryza sativa subsp. japonica GN=CYP707A7 PE=2 SV=1
Cluster-24843.130390	0	38.6252	#NAME?	3.77e-06	0.0020339	2080	Uclacyanin-3 OS=Arabidopsis thaliana GN=UCC3 PE=2 SV=1
Cluster-24843.67926	17.4231	297.093	-4.0918	3.84e-06	0.002068	544	--
Cluster-24843.127440	177.534	1099.15	-2.6302	3.87e-06	0.0020749	2035	Fasciclin-like arabinogalactan protein 2 OS=Arabidopsis thaliana GN=FLA2 PE=1 SV=1
Cluster-24843.182808	39.3692	0.670851	5.8749	3.87e-06	0.0020749	988	--
Cluster-24843.110835	2.33987	64.1317	-4.7765	3.96e-06	0.0021164	704	--
Cluster-24843.181313	29.8095	0	Inf	3.97e-06	0.0021164	551	--
Cluster-24843.108719	177.429	2.05856	6.4295	3.99e-06	0.0021201	4227	LINE-1 reverse transcriptase homolog OS=Nycticebus coucang PE=3 SV=1
Cluster-24843.177016	29.4676	0	Inf	4.06e-06	0.0021567	2468	--
Cluster-24843.12268	38.994	0.682041	5.8373	4.08e-06	0.0021607	651	--
Cluster-24843.91557	8.29766	97.284	-3.5514	4.11e-06	0.0021715	2050	Protein ENHANCED DISEASE RESISTANCE 2 OS=Arabidopsis thaliana GN=EDR2 PE=2 SV=1
Cluster-24843.158525	55.7384	2.32332	4.5844	4.18e-06	0.0022014	1337	WD-40 repeat-containing protein MSI2 OS=Arabidopsis thaliana GN=MSI2 PE=2 SV=1
Cluster-24843.83009	2.46794	55.9671	-4.5032	4.22e-06	0.0022187	2673	Sperm-associated antigen 1A OS=Danio rerio GN=spag1a PE=2 SV=1
Cluster-24843.138298	148.842	16.3238	3.1887	4.32e-06	0.0022661	4265	--
Cluster-24843.178963	68.7896	4.09639	4.0698	4.47e-06	0.0023401	2087	--
Cluster-24843.158467	29.6057	0	Inf	4.53e-06	0.0023641	1064	Serpin-ZX OS=Arabidopsis thaliana GN=At1g47710 PE=1 SV=1
Cluster-24843.111281	11.1728	116.738	-3.3852	4.54e-06	0.002367	874	UDP-glucose flavonoid 3-O-glucosyltransferase 7 OS=Fragaria ananassa GN=GT7 PE=1 SV=1
Cluster-24843.62789	254.707	34.3631	2.8899	4.56e-06	0.0023683	1572	Protein ABIL3 OS=Arabidopsis thaliana GN=ABIL3 PE=2 SV=1
Cluster-24843.133419	23.1653	185.336	-3.0001	4.6e-06	0.0023868	1311	Expansin-like B1 OS=Arabidopsis thaliana GN=EXLB1 PE=2 SV=2
Cluster-24843.154593	3.18098	60.3887	-4.2467	4.62e-06	0.0023891	3540	--
Cluster-24843.50182	407.677	2425.23	-2.5726	4.63e-06	0.0023891	1123	BURP domain-containing protein 17 OS=Oryza sativa subsp. japonica GN=BURP17 PE=2 SV=1
Cluster-24843.77208	147.175	16.2695	3.1773	4.65e-06	0.0023927	1759	DNA polymerase epsilon subunit 2 OS=Gallus gallus GN=POLE2 PE=2 SV=1
Cluster-24843.82962	0	28.2889	#NAME?	4.65e-06	0.0023927	348	Linoleate 9S-lipoxygenase OS=Lens culinaris GN=LOX1.1 PE=2 SV=1
Cluster-24843.143532	20.1006	212.884	-3.4048	4.67e-06	0.0023931	501	Probable disease resistance protein At5g66900 OS=Arabidopsis thaliana GN=At5g66900 PE=3 SV=1
Cluster-24843.48839	0.954293	42.3888	-5.4731	4.68e-06	0.0023931	751	--
Cluster-24843.140393	701.779	111.332	2.6561	4.74e-06	0.0024209	3511	--
Cluster-24843.122978	3398.32	19660.9	-2.5324	4.83e-06	0.0024591	607	--
Cluster-24843.165587	1196.59	179.957	2.7332	4.85e-06	0.0024591	1549	Endoglucanase 9 OS=Arabidopsis thaliana GN=CEL3 PE=1 SV=1
Cluster-24843.57498	60.6696	3.04307	4.3174	4.85e-06	0.0024591	1298	VAN3-binding protein OS=Arabidopsis thaliana GN=VAB PE=1 SV=1
Cluster-24843.147717	57.4784	2.65522	4.4361	4.94e-06	0.0025026	2938	--
Cluster-24843.138589	30.2498	230.752	-2.9313	4.97e-06	0.0025121	1372	Non-specific lipid-transfer protein-like protein At5g64080 OS=Arabidopsis thaliana GN=At5g64080 PE=1 SV=1
Cluster-24843.46193	261.943	35.4172	2.8867	5.04e-06	0.002541	873	Mannan endo-1,4-beta-mannosidase 7 OS=Arabidopsis thaliana GN=MAN7 PE=2 SV=1
Cluster-24843.112665	0.318098	43.448	-7.0937	5.09e-06	0.0025574	689	Protein MOTHER of FT and TF 1 OS=Arabidopsis thaliana GN=MFT PE=1 SV=1
Cluster-24843.116931	45.1856	743.078	-4.0396	5.1e-06	0.0025574	790	Chemocyanin OS=Lilium longiflorum PE=1 SV=1
Cluster-24843.99951	518.718	79.7194	2.7019	5.12e-06	0.002563	1208	Uncharacterized protein At1g66480 OS=Arabidopsis thaliana GN=At1g66480 PE=2 SV=1
Cluster-24843.148741	8.06865	95.0629	-3.5585	5.16e-06	0.0025762	560	TMV resistance protein N OS=Nicotiana glutinosa GN=N PE=1 SV=1
Cluster-24843.117091	143.598	877.356	-2.6111	5.19e-06	0.0025876	1180	Non-specific lipid-transfer protein-like protein At5g64080 OS=Arabidopsis thaliana GN=At5g64080 PE=1 SV=1
Cluster-24843.186068	0	27.9707	#NAME?	5.23e-06	0.0025925	1794	--
Cluster-24843.203267	454.619	69.0911	2.7181	5.22e-06	0.0025925	1795	--
Cluster-24843.99877	5.1619	98.5514	-4.2549	5.23e-06	0.0025925	921	Kunitz-type trypsin inhibitor-like 1 protein OS=Pisum sativum GN=PIP20-1 PE=1 SV=2
Cluster-24843.147866	84.4927	6.30616	3.744	5.29e-06	0.0026164	2666	Probable plastid-lipid-associated protein 10, chloroplastic OS=Arabidopsis thaliana GN=PAP10 PE=2 SV=1
Cluster-24843.106835	29.2642	0	Inf	5.31e-06	0.0026174	709	Probable mannitol dehydrogenase OS=Fragaria ananassa GN=CAD PE=2 SV=1
Cluster-24843.176369	57.6193	408.626	-2.8262	5.46e-06	0.0026853	3216	Copia protein OS=Drosophila melanogaster GN=GIP PE=1 SV=3
Cluster-24843.34656	28.287	217.666	-2.9439	5.49e-06	0.0026853	861	--
Cluster-24843.35631	0.292484	32.8146	-6.8098	5.49e-06	0.0026853	633	--
Cluster-24843.94137	3.61377	120.356	-5.0577	5.49e-06	0.0026853	1199	ABC transporter B family member 5 OS=Arabidopsis thaliana GN=ABCB5 PE=3 SV=1
Cluster-24843.107992	22.4874	184.81	-3.0389	5.53e-06	0.0026964	1563	Peroxidase 3 OS=Arabidopsis thaliana GN=PER3 PE=2 SV=1
Cluster-24843.168003	150.492	16.9416	3.151	5.54e-06	0.0026996	1142	--
Cluster-24843.160594	33.7852	0.343093	6.6217	5.57e-06	0.0027084	291	--
Cluster-24843.161049	8.39579	96.2206	-3.5186	5.63e-06	0.002731	3555	D-glycerate 3-kinase, chloroplastic OS=Arabidopsis thaliana GN=GLYK PE=1 SV=2
Cluster-24843.114372	27.066	231.961	-3.0993	5.72e-06	0.0027627	886	Peroxidase 22 OS=Arabidopsis thaliana GN=PER22 PE=1 SV=2
Cluster-24843.15798	80.526	3.04183	4.7264	5.71e-06	0.0027627	605	DEAD-box ATP-dependent RNA helicase 10 OS=Arabidopsis thaliana GN=RH10 PE=2 SV=2
Cluster-24843.112357	4.58615	70.8277	-3.949	5.82e-06	0.0027966	1276	--
Cluster-24843.139915	238.106	32.1433	2.889	5.82e-06	0.0027966	1952	Tubulin gamma-1 chain OS=Arabidopsis thaliana GN=TUBG1 PE=1 SV=1
Cluster-24843.107963	627.12	100.493	2.6416	5.84e-06	0.0028033	1620	--
Cluster-24843.124574	92.458	844.785	-3.1917	5.86e-06	0.0028047	552	CASP-like protein 1D2 OS=Glycine max PE=2 SV=1
Cluster-24843.30562	8.34589	93.9097	-3.4921	5.98e-06	0.0028595	1112	--
Cluster-24843.180999	630.746	101.021	2.6424	6.16e-06	0.0029381	1138	HVA22-like protein c OS=Arabidopsis thaliana GN=HVA22C PE=2 SV=1
Cluster-24843.169279	0	35.5411	#NAME?	6.18e-06	0.0029382	909	Unknown seed protein 30.1 OS=Vicia faba PE=2 SV=1
Cluster-24843.32495	0.954293	44.6819	-5.5491	6.19e-06	0.0029382	452	--
Cluster-24843.106482	45.288	311.563	-2.7823	6.23e-06	0.0029534	1244	--
Cluster-24843.135016	7.67807	127.762	-4.0566	6.36e-06	0.0030069	1401	Ethylene-responsive transcription factor 1B OS=Arabidopsis thaliana GN=ERF1B PE=1 SV=2
Cluster-24843.98382	21.6762	197.154	-3.1851	6.4e-06	0.0030206	945	--
Cluster-24843.184464	3.28663	61.1723	-4.2182	6.43e-06	0.0030302	865	--
Cluster-24843.163299	28.287	0	Inf	6.46e-06	0.003036	1506	Chloroplast processing peptidase OS=Arabidopsis thaliana GN=PLSP1 PE=2 SV=2
Cluster-24843.54555	0	27.4113	#NAME?	6.53e-06	0.0030644	1526	--
Cluster-24843.122783	296.421	1748.08	-2.5601	6.59e-06	0.0030846	496	--
Cluster-24843.175159	28.1257	0	Inf	6.67e-06	0.0031185	1959	Protein NSP-INTERACTING KINASE 2 OS=Arabidopsis thaliana GN=NIK2 PE=1 SV=1
Cluster-24843.154547	37.4666	265.185	-2.8233	6.75e-06	0.003149	601	--
Cluster-24843.174752	83.137	6.40023	3.6993	6.8e-06	0.0031636	1047	Protein ABIL3 OS=Arabidopsis thaliana GN=ABIL3 PE=2 SV=1
Cluster-24843.144027	79.7677	692.599	-3.1181	6.82e-06	0.0031652	2730	Polygalacturonase At1g48100 OS=Arabidopsis thaliana GN=At1g48100 PE=2 SV=1
Cluster-24843.126548	183.962	1092.76	-2.5705	6.84e-06	0.0031723	1974	Cytochrome P450 83B1 OS=Arabidopsis thaliana GN=CYP83B1 PE=1 SV=1
Cluster-24843.45809	28.6943	0	Inf	6.9e-06	0.0031928	1384	--
Cluster-24843.144435	53.343	352.277	-2.7233	7.08e-06	0.0032666	4321	LRR receptor-like serine/threonine-protein kinase FLS2 OS=Arabidopsis thaliana GN=FLS2 PE=1 SV=1
Cluster-24843.167996	104.139	3.73506	4.8012	7.31e-06	0.0033672	827	--
Cluster-24843.19957	44.0215	1.37237	5.0035	7.41e-06	0.0034076	636	--
Cluster-24843.82040	134.418	14.876	3.1757	7.54e-06	0.0034593	919	Peroxidase 72 OS=Arabidopsis thaliana GN=PER72 PE=1 SV=1
Cluster-24843.121331	120.592	961.087	-2.9945	7.55e-06	0.0034595	1605	Hydroquinone glucosyltransferase OS=Rauvolfia serpentina GN=AS PE=1 SV=1
Cluster-24843.145481	0	26.9161	#NAME?	7.61e-06	0.0034783	1922	Transcription factor bHLH25 OS=Arabidopsis thaliana GN=BHLH25 PE=2 SV=2
Cluster-24843.54761	301.562	7.0918	5.4102	7.69e-06	0.0035062	1256	--
Cluster-24843.145303	37.0749	262.071	-2.8214	7.71e-06	0.0035091	1534	Cysteine synthase OS=Citrullus lanatus PE=1 SV=1
Cluster-24843.126831	189.675	1096.56	-2.5314	7.81e-06	0.0035488	836	Probable aquaporin TIP-type OS=Medicago sativa GN=MCP1 PE=2 SV=2
Cluster-24843.48735	403.077	62.7534	2.6833	7.86e-06	0.0035647	1906	--
Cluster-24843.199830	36.7596	0.686185	5.7434	7.89e-06	0.0035713	2616	LINE-1 retrotransposable element ORF2 protein OS=Homo sapiens PE=1 SV=1
Cluster-24843.82116	3.82924	62.1891	-4.0215	8.03e-06	0.0036269	669	ABC transporter C family member 10 OS=Arabidopsis thaliana GN=ABCC10 PE=2 SV=2
Cluster-24843.90950	70.2266	441.183	-2.6513	8.08e-06	0.0036436	658	--
Cluster-24843.22095	4.27407	66.5569	-3.9609	8.25e-06	0.0037098	1546	--
Cluster-24843.139051	37.1265	0	Inf	8.36e-06	0.0037473	1295	--
Cluster-24843.60096	0	26.7322	#NAME?	8.36e-06	0.0037473	1725	--
Cluster-24843.83038	172.656	21.6434	2.9959	8.38e-06	0.0037498	1967	Protein WALLS ARE THIN 1 OS=Arabidopsis thaliana GN=WAT1 PE=1 SV=1
Cluster-24843.54256	0	52.8502	#NAME?	8.46e-06	0.003776	1550	Zinc finger protein ZAT12 OS=Arabidopsis thaliana GN=ZAT12 PE=2 SV=1
Cluster-24843.123770	1774.66	9754.98	-2.4586	8.49e-06	0.0037804	1677	Basic 7S globulin OS=Glycine max GN=BG PE=1 SV=2
Cluster-24843.8858	0	26.6439	#NAME?	8.5e-06	0.0037804	2965	Serine/arginine-rich splicing factor 1 OS=Homo sapiens GN=SRSF1 PE=1 SV=2
Cluster-24843.85143	24.8512	189.658	-2.932	8.59e-06	0.0038123	2043	Putative RING-H2 finger protein ATL53 OS=Arabidopsis thaliana GN=ATL53 PE=3 SV=2
Cluster-24843.131544	34.1737	236.82	-2.7928	8.79e-06	0.0038926	1015	--
Cluster-24843.184140	27.2754	0	Inf	9.11e-06	0.0040296	2639	Gibberellin 2-beta-dioxygenase 2 OS=Pisum sativum GN=GA2OX2 PE=2 SV=1
Cluster-24843.123061	1307.27	230.983	2.5007	9.19e-06	0.0040566	358	--
Cluster-24843.107137	0	32.8995	#NAME?	9.23e-06	0.0040676	674	Probable disease resistance protein At5g66900 OS=Arabidopsis thaliana GN=At5g66900 PE=3 SV=1
Cluster-24843.139738	175.113	1012.07	-2.5309	9.34e-06	0.0041082	2999	Mitogen-activated protein kinase kinase kinase NPK1 OS=Nicotiana tabacum GN=NPK1 PE=1 SV=1
Cluster-24843.165692	0	26.4276	#NAME?	9.4e-06	0.0041235	1274	--
Cluster-24843.21484	3.17496	56.6006	-4.156	9.43e-06	0.0041302	1048	--
Cluster-24843.161091	609.202	4227.66	-2.7949	9.45e-06	0.0041328	2363	--
Cluster-24843.143069	145.641	955.701	-2.7141	9.51e-06	0.0041406	1736	Protein trichome birefringence-like 38 OS=Arabidopsis thaliana GN=TBL38 PE=2 SV=1
Cluster-24843.203283	144.667	17.2043	3.0719	9.5e-06	0.0041406	2158	ATP-dependent Clp protease ATP-binding subunit ClpE OS=Bacillus subtilis (strain 168) GN=clpE PE=1 SV=1
Cluster-24843.2364	27.0464	0	Inf	9.56e-06	0.0041467	1347	--
Cluster-24843.87242	94.0142	8.70698	3.4326	9.54e-06	0.0041467	1263	--
Cluster-24843.127290	36.0285	0.677897	5.7319	9.59e-06	0.0041534	766	--
Cluster-24843.4876	48.3187	1.99142	4.6007	9.66e-06	0.0041746	648	--
Cluster-24843.145822	0	110.824	#NAME?	9.72e-06	0.0041925	1129	Protein QUIRKY OS=Arabidopsis thaliana GN=QKY PE=2 SV=1
Cluster-24843.72226	0.877451	38.0111	-5.437	9.8e-06	0.0042219	1643	Expansin-A11 OS=Arabidopsis thaliana GN=EXPA11 PE=2 SV=1
Cluster-24843.203445	27.0764	0	Inf	9.94e-06	0.0042736	3087	TPR and ankyrin repeat-containing protein 1 OS=Homo sapiens GN=TRANK1 PE=2 SV=4
Cluster-24843.75345	150.911	18.309	3.0431	1e-05	0.0042893	3050	--
Cluster-24843.106095	6.72712	94.4856	-3.812	1.01e-05	0.0043235	2798	Transmembrane 9 superfamily member 1 OS=Arabidopsis thaliana GN=TMN1 PE=1 SV=1
Cluster-24843.182385	1318.13	234.066	2.4935	1.01e-05	0.0043235	1459	Expansin-B3 OS=Arabidopsis thaliana GN=EXPB3 PE=2 SV=2
Cluster-24843.187745	444.117	71.2603	2.6398	1.01e-05	0.0043235	1423	Adenine/guanine permease AZG1 OS=Arabidopsis thaliana GN=AZG1 PE=2 SV=1
Cluster-24843.162889	0	58.0065	#NAME?	1.02e-05	0.0043586	385	--
Cluster-24843.172604	63.9773	4.11711	3.9579	1.03e-05	0.0043586	3369	Retrovirus-related Pol polyprotein from transposon TNT 1-94 OS=Nicotiana tabacum PE=2 SV=1
Cluster-24843.30791	203.024	27.3632	2.8913	1.03e-05	0.0043837	1036	--
Cluster-24843.185283	536.443	88.9809	2.5919	1.04e-05	0.0044022	2547	Adenine/guanine permease AZG1 OS=Arabidopsis thaliana GN=AZG1 PE=2 SV=1
Cluster-24843.73350	159.653	20.2425	2.9795	1.04e-05	0.0044022	5652	Sodium/hydrogen exchanger 2 OS=Arabidopsis thaliana GN=NHX2 PE=2 SV=2
Cluster-24843.104317	138.894	16.0722	3.1113	1.05e-05	0.0044199	987	Probable transposase-like protein At4g04430 OS=Arabidopsis thaliana GN=At4g04430 PE=3 SV=1
Cluster-24843.95052	0	26.1011	#NAME?	1.06e-05	0.0044718	3680	Protein transport protein Sec24-like At4g32640 OS=Arabidopsis thaliana GN=At4g32640 PE=2 SV=3
Cluster-24843.148632	0	60.6808	#NAME?	1.07e-05	0.0044749	1479	--
Cluster-24843.76995	1.59049	125.559	-6.3028	1.07e-05	0.0044749	1060	Defensin-like protein 230 OS=Pisum sativum GN=PI230 PE=2 SV=1
Cluster-24843.197592	42.1991	1.34999	4.9662	1.09e-05	0.0045462	835	--
Cluster-24843.23585	9.6471	98.5137	-3.3522	1.09e-05	0.004547	1107	--
Cluster-24843.32620	467.314	43.6695	3.4197	1.09e-05	0.004547	745	--
Cluster-24843.35518	106.488	10.836	3.2968	1.09e-05	0.004547	1626	Probable serine/threonine-protein kinase At1g09600 OS=Arabidopsis thaliana GN=At1g09600 PE=3 SV=1
Cluster-24843.169413	12.8599	118.784	-3.2074	1.1e-05	0.0045649	403	--
Cluster-24843.47854	125.454	14.1969	3.1435	1.15e-05	0.0047542	1026	--
Cluster-24843.53787	75.3979	477.185	-2.662	1.15e-05	0.0047542	643	--
Cluster-24843.132070	588.96	3123.52	-2.4069	1.18e-05	0.0048849	1863	L-ascorbate oxidase homolog OS=Brassica napus GN=Bp10 PE=2 SV=1
Cluster-24843.96692	75.9105	6.16448	3.6222	1.19e-05	0.0048981	848	Expansin-A4 OS=Arabidopsis thaliana GN=EXPA4 PE=1 SV=1
Cluster-24843.31655	261.933	39.4626	2.7306	1.2e-05	0.0049166	2040	Protein S-acyltransferase 18 OS=Arabidopsis thaliana GN=PAT18 PE=2 SV=2
Cluster-24843.93842	8.17848	113.901	-3.7998	1.19e-05	0.0049166	1548	--
Cluster-24843.124617	139.164	7.54804	4.2045	1.2e-05	0.0049294	1729	Mediator of RNA polymerase II transcription subunit 8 OS=Arabidopsis thaliana GN=MED8 PE=1 SV=1
Cluster-24843.65068	233.076	33.7664	2.7871	1.2e-05	0.0049294	1520	Myb family transcription factor APL OS=Arabidopsis thaliana GN=APL PE=2 SV=2
Cluster-24843.72434	91.0719	8.50686	3.4203	1.2e-05	0.0049302	884	--
Cluster-24843.203151	26.5758	0	Inf	1.21e-05	0.0049441	1206	--
Cluster-24843.186603	0.903065	41.6807	-5.5284	1.22e-05	0.0049714	957	--
Cluster-24843.179680	9396.91	1774.34	2.4049	1.26e-05	0.0051319	1730	--
Cluster-24843.161981	26.2985	0	Inf	1.28e-05	0.0052028	2779	Splicing factor U2AF 65 kDa subunit OS=Homo sapiens GN=U2AF2 PE=1 SV=4
Cluster-24843.196670	112.454	12.1139	3.2146	1.28e-05	0.0052028	1391	Probable calcium-binding protein CML11 OS=Oryza sativa subsp. japonica GN=CML11 PE=2 SV=1
Cluster-24843.155688	127.887	14.9887	3.0929	1.29e-05	0.0052266	996	Aldehyde dehydrogenase family 2 member C4 OS=Arabidopsis thaliana GN=ALDH2C4 PE=1 SV=2
Cluster-24843.129038	26.4777	0	Inf	1.29e-05	0.0052318	1342	--
Cluster-24843.101872	62.4081	4.07981	3.9352	1.31e-05	0.0052655	3291	--
Cluster-24843.71262	4.09477	63.9444	-3.965	1.31e-05	0.0052655	3514	mRNA-capping enzyme OS=Homo sapiens GN=RNGTT PE=1 SV=1
Cluster-24843.181462	26.4069	0	Inf	1.31e-05	0.0052817	3543	Pentatricopeptide repeat-containing protein At5g39710 OS=Arabidopsis thaliana GN=EMB2745 PE=2 SV=1
Cluster-24843.102071	0.318098	30.0122	-6.5599	1.33e-05	0.0053509	681	Transcription factor MYB48 OS=Arabidopsis thaliana GN=MYB48 PE=2 SV=1
Cluster-24843.117549	340.29	1832.9	-2.4293	1.34e-05	0.0053512	1149	Protein YLS9 OS=Arabidopsis thaliana GN=YLS9 PE=2 SV=1
Cluster-24843.168146	26.2622	0	Inf	1.35e-05	0.0054093	2159	Ubiquitin carboxyl-terminal hydrolase 12 OS=Arabidopsis thaliana GN=UBP12 PE=1 SV=2
Cluster-24843.32871	40.321	1.01809	5.3076	1.35e-05	0.0054093	925	--
Cluster-24843.132915	35.1221	0.677897	5.6952	1.36e-05	0.0054117	2004	Microtubule-associated protein 70-4 OS=Arabidopsis thaliana GN=MAP70.4 PE=1 SV=1
Cluster-24843.179291	316.166	49.859	2.6648	1.36e-05	0.0054117	915	Basic blue protein OS=Arabidopsis thaliana GN=ARPN PE=2 SV=2
Cluster-24843.69159	0	37.0531	#NAME?	1.37e-05	0.005428	588	--
Cluster-24843.138240	518.55	89.3037	2.5377	1.38e-05	0.0054704	754	MLP-like protein 423 OS=Arabidopsis thaliana GN=MLP423 PE=2 SV=1
Cluster-24843.51403	431.859	71.9502	2.5855	1.38e-05	0.0054704	2525	Probable inactive receptor kinase At5g58300 OS=Arabidopsis thaliana GN=At5g58300 PE=2 SV=1
Cluster-24843.43284	26.363	0	Inf	1.39e-05	0.0054914	2511	Activating signal cointegrator 1 complex subunit 2 OS=Mus musculus GN=Ascc2 PE=2 SV=1
Cluster-24843.117477	47.4156	547.704	-3.53	1.39e-05	0.0055014	816	Peroxidase 51 OS=Arabidopsis thaliana GN=PER51 PE=2 SV=1
Cluster-24843.183590	89.8297	8.39455	3.4197	1.41e-05	0.0055472	1062	Inorganic pyrophosphatase 1 OS=Arabidopsis thaliana GN=PS2 PE=1 SV=1
Cluster-24843.112468	94.7182	9.32271	3.3448	1.42e-05	0.0055807	901	Peptidyl-prolyl cis-trans isomerase FKBP62 OS=Arabidopsis thaliana GN=FKBP62 PE=1 SV=2
Cluster-24843.43771	2101.59	394.786	2.4123	1.42e-05	0.0055807	1915	Probable pectate lyase 12 OS=Arabidopsis thaliana GN=At3g53190 PE=2 SV=2
Cluster-24843.77358	5.03984	144.267	-4.8392	1.43e-05	0.0056215	1765	Probable sarcosine oxidase OS=Arabidopsis thaliana GN=At2g24580 PE=2 SV=1
Cluster-24843.142117	287.669	1565.6	-2.4442	1.44e-05	0.0056236	1264	Ribosome biogenesis protein NSA2 homolog OS=Dictyostelium discoideum GN=nsa2 PE=3 SV=1
Cluster-24843.87441	0	182.136	#NAME?	1.45e-05	0.0056641	2905	Uncharacterized protein At1g04910 OS=Arabidopsis thaliana GN=At1g04910 PE=2 SV=1
Cluster-24843.131139	0	36.8745	#NAME?	1.46e-05	0.0056766	1641	Probable receptor-like protein kinase At5g15080 OS=Arabidopsis thaliana GN=At5g15080 PE=2 SV=1
Cluster-24843.143603	12.1753	110.578	-3.183	1.46e-05	0.0056804	1770	NAC domain-containing protein 100 OS=Arabidopsis thaliana GN=NAC100 PE=2 SV=1
Cluster-24843.10658	34.5887	0.682041	5.6643	1.47e-05	0.0056982	1055	--
Cluster-24843.119956	461.934	77.9564	2.5669	1.47e-05	0.0056982	1737	--
Cluster-24843.22182	51.4551	1.35994	5.2417	1.47e-05	0.0056982	632	--
Cluster-24843.47853	101.449	10.495	3.273	1.47e-05	0.0056982	642	--
Cluster-24843.131079	328.487	2311.07	-2.8147	1.49e-05	0.0057672	858	Miraculin OS=Synsepalum dulcificum PE=1 SV=3
Cluster-24843.63478	6.14216	76.8451	-3.6451	1.54e-05	0.0059102	1753	Vacuolar protein sorting-associated protein 2 homolog 3 OS=Arabidopsis thaliana GN=VPS2.3 PE=2 SV=1
Cluster-24843.78151	55.3577	475.673	-3.1031	1.53e-05	0.0059102	2798	Probable LRR receptor-like serine/threonine-protein kinase At1g14390 OS=Arabidopsis thaliana GN=At1g14390 PE=2 SV=1
Cluster-24843.122554	4001.7	20492.3	-2.3564	1.55e-05	0.0059357	1390	36.4 kDa proline-rich protein OS=Solanum lycopersicum GN=TPRP-F1 PE=2 SV=1
Cluster-24843.51404	459.601	78.7193	2.5456	1.55e-05	0.0059357	2311	Probable inactive receptor kinase At5g58300 OS=Arabidopsis thaliana GN=At5g58300 PE=2 SV=1
Cluster-24843.97576	0	25.0465	#NAME?	1.56e-05	0.0059686	3327	GPI ethanolamine phosphate transferase 2 OS=Homo sapiens GN=PIGG PE=1 SV=1
Cluster-24843.203264	237.327	35.5187	2.7402	1.57e-05	0.0059972	1673	--
Cluster-24843.120683	226.829	1218.15	-2.425	1.59e-05	0.0060702	2189	L-ascorbate oxidase homolog OS=Nicotiana tabacum PE=2 SV=1
Cluster-24843.144758	0	24.9135	#NAME?	1.6e-05	0.0060978	307	ABC transporter B family member 11 OS=Arabidopsis thaliana GN=ABCB11 PE=2 SV=1
Cluster-24843.125399	1008.87	5199.65	-2.3657	1.62e-05	0.0061643	632	Probable aquaporin TIP-type OS=Medicago truncatula GN=AQP1 PE=1 SV=1
Cluster-24843.54620	30.3705	0.338948	6.4855	1.63e-05	0.0061866	1335	Putative ribonuclease H protein At1g65750 OS=Arabidopsis thaliana GN=At1g65750 PE=3 SV=1
Cluster-24843.111681	28.9051	200.518	-2.7943	1.64e-05	0.0062015	531	--
Cluster-24843.27913	65.7246	4.71129	3.8022	1.64e-05	0.0062015	817	Protein ABIL3 OS=Arabidopsis thaliana GN=ABIL3 PE=2 SV=1
Cluster-24843.103206	30.518	0.343093	6.4749	1.66e-05	0.006263	856	--
Cluster-24843.171024	58.3168	3.77402	3.9497	1.67e-05	0.0062837	1290	F-box protein At2g26850 OS=Arabidopsis thaliana GN=At2g26850 PE=2 SV=1
Cluster-24843.122869	1153.27	215.328	2.4211	1.68e-05	0.0063263	2626	D-3-phosphoglycerate dehydrogenase 2, chloroplastic OS=Arabidopsis thaliana GN=PGDH2 PE=1 SV=2
Cluster-24843.160781	131.35	15.7926	3.0561	1.69e-05	0.0063556	1407	--
Cluster-24843.203135	40.8403	1.32761	4.9431	1.69e-05	0.0063556	911	Probable inactive receptor kinase At5g58300 OS=Arabidopsis thaliana GN=At5g58300 PE=2 SV=1
Cluster-24843.51649	0	38.6111	#NAME?	1.7e-05	0.0063556	1509	Probable xyloglucan endotransglucosylase/hydrolase protein 23 OS=Arabidopsis thaliana GN=XTH23 PE=2 SV=1
Cluster-24843.108769	1929.59	362.391	2.4127	1.71e-05	0.0063892	919	Ripening-related protein grip22 OS=Vitis vinifera GN=grip22 PE=2 SV=1
Cluster-24843.181138	25.3776	0	Inf	1.71e-05	0.0063892	1292	--
Cluster-24843.34970	3.49907	58.4031	-4.061	1.72e-05	0.0064001	1775	--
Cluster-24843.134463	2.22668	46.6783	-4.3898	1.74e-05	0.0064662	4103	ABC transporter G family member 24 OS=Arabidopsis thaliana GN=ABCG24 PE=2 SV=2
Cluster-24843.151887	217.118	32.1478	2.7557	1.74e-05	0.0064662	878	Putative pectate lyase 11 OS=Arabidopsis thaliana GN=At3g27400 PE=3 SV=2
Cluster-24843.109581	2490.06	231.064	3.4298	1.75e-05	0.006489	648	Probable non-specific lipid-transfer protein AKCS9 OS=Vigna unguiculata PE=2 SV=1
Cluster-24843.111139	25.4768	0	Inf	1.75e-05	0.006489	921	Epoxide hydrolase 4 OS=Mus musculus GN=Ephx4 PE=2 SV=2
Cluster-24843.145823	181.722	991.004	-2.4472	1.75e-05	0.006489	3028	WAT1-related protein At4g30420 OS=Arabidopsis thaliana GN=At4g30420 PE=3 SV=1
Cluster-24843.62762	0.654279	32.7383	-5.6449	1.78e-05	0.0065709	1380	--
Cluster-24843.115927	117.693	649.284	-2.4638	1.79e-05	0.0065996	1328	Abscisic acid receptor PYL4 OS=Arabidopsis thaliana GN=PYL4 PE=1 SV=1
Cluster-24843.185188	329.227	23.8631	3.7862	1.8e-05	0.0066265	1775	--
Cluster-24843.99080	10.8487	125.252	-3.5292	1.8e-05	0.0066265	2157	Primary amine oxidase OS=Pisum sativum PE=1 SV=1
Cluster-24843.135083	165.183	933.794	-2.499	1.82e-05	0.0066355	554	Protein YLS9 OS=Arabidopsis thaliana GN=YLS9 PE=2 SV=1
Cluster-24843.166166	54.8097	329.754	-2.5889	1.82e-05	0.0066355	1161	--
Cluster-24843.18429	37.0011	1.02099	5.1795	1.82e-05	0.0066355	996	Sister-chromatid cohesion protein 3 OS=Arabidopsis thaliana GN=SCC3 PE=1 SV=2
Cluster-24843.35281	29.9982	0.343093	6.4501	1.82e-05	0.0066355	589	--
Cluster-24843.98368	31.5118	0	Inf	1.81e-05	0.0066355	1476	Kinesin-like calmodulin-binding protein OS=Arabidopsis thaliana GN=KCBP PE=1 SV=1
Cluster-40846.0	0	24.5828	#NAME?	1.81e-05	0.0066355	649	--
Cluster-24843.57326	158.418	20.8001	2.9291	1.83e-05	0.0066574	1013	Metacaspase-7 OS=Arabidopsis thaliana GN=AMC7 PE=1 SV=1
Cluster-24843.71837	58.2575	3.70149	3.9763	1.86e-05	0.0067246	692	Plasma membrane ATPase 4 OS=Nicotiana plumbaginifolia GN=PMA4 PE=2 SV=1
Cluster-24843.91057	263.439	14.1637	4.2172	1.86e-05	0.0067246	843	Probable receptor-like protein kinase At5g39020 OS=Arabidopsis thaliana GN=At5g39020 PE=2 SV=1
Cluster-24843.126648	2.28998	57.1579	-4.6415	1.87e-05	0.0067517	1256	NADH--cytochrome b5 reductase 1 OS=Arabidopsis thaliana GN=CBR1 PE=1 SV=1
Cluster-24843.102038	0.318098	28.9792	-6.5094	1.87e-05	0.0067576	778	ABC transporter C family member 10 OS=Arabidopsis thaliana GN=ABCC10 PE=2 SV=2
Cluster-24843.31029	255.432	39.7344	2.6845	1.88e-05	0.0067909	2377	Adenine/guanine permease AZG2 OS=Arabidopsis thaliana GN=AZG2 PE=2 SV=1
Cluster-24843.127379	21.8826	163.298	-2.8996	1.89e-05	0.0068133	751	--
Cluster-24843.194640	37.186	1.01685	5.1926	1.92e-05	0.006905	1023	--
Cluster-24843.56054	444.489	77.1057	2.5272	1.94e-05	0.00697	853	--
Cluster-26200.0	45.7883	2.05856	4.4753	1.94e-05	0.00697	1782	--
Cluster-24843.124068	35.8812	0	Inf	1.96e-05	0.006996	4480	DEAD-box ATP-dependent RNA helicase 3, chloroplastic OS=Arabidopsis thaliana GN=RH3 PE=1 SV=2
Cluster-24843.126168	31.7251	204.78	-2.6904	1.96e-05	0.006996	2385	Pyruvate kinase, cytosolic isozyme OS=Glycine max PE=2 SV=1
Cluster-24843.129055	27.8472	259.715	-3.2213	1.96e-05	0.006996	1292	Peroxidase 50 OS=Arabidopsis thaliana GN=PER50 PE=1 SV=1
Cluster-24843.37367	19.3535	158.305	-3.032	1.96e-05	0.006996	561	--
Cluster-24843.14268	100.425	10.7709	3.2209	1.97e-05	0.0070047	3041	Transposon TX1 uncharacterized 149 kDa protein OS=Xenopus laevis PE=3 SV=1
Cluster-24843.125715	25.1452	0	Inf	1.97e-05	0.0070065	2293	--
Cluster-24843.48027	17.2321	137.912	-3.0006	1.98e-05	0.007023	1178	Protein YLS9 OS=Arabidopsis thaliana GN=YLS9 PE=2 SV=1
Cluster-24843.101972	297.879	33.0901	3.1703	1.98e-05	0.007026	639	L-ascorbate oxidase homolog OS=Nicotiana tabacum PE=2 SV=1
Cluster-24843.51037	48.1266	2.3515	4.3552	2.02e-05	0.0071558	747	--
Cluster-24843.118544	0	24.3048	#NAME?	2.04e-05	0.0071882	1928	Transcription factor bHLH96 OS=Arabidopsis thaliana GN=BHLH96 PE=2 SV=1
Cluster-24843.87473	101.832	572.861	-2.492	2.06e-05	0.0072731	1738	Serine/threonine-protein kinase WAG1 OS=Arabidopsis thaliana GN=WAG1 PE=2 SV=1
Cluster-24843.169562	220.754	33.6644	2.7131	2.07e-05	0.0072806	2038	Tetrahydrocannabinolic acid synthase OS=Cannabis sativa PE=1 SV=1
Cluster-24843.132668	4.67974	65.1568	-3.7994	2.08e-05	0.0073097	1215	Aldose 1-epimerase OS=Sus scrofa GN=GALM PE=2 SV=1
Cluster-24843.3371	215.765	32.7226	2.7211	2.1e-05	0.0073516	1615	--
Cluster-24843.169489	1.96284	141.03	-6.1669	2.11e-05	0.0073894	4138	Mediator of RNA polymerase II transcription subunit 25 OS=Arabidopsis thaliana GN=MED25 PE=1 SV=1
Cluster-24843.75593	70.7869	5.71115	3.6316	2.11e-05	0.0073894	563	BTB/POZ domain-containing protein At5g48800 OS=Arabidopsis thaliana GN=At5g48800 PE=2 SV=1
Cluster-24843.19430	2.08204	51.997	-4.6424	2.13e-05	0.0074287	1116	--
Cluster-24843.132285	24.9823	0	Inf	2.14e-05	0.0074666	2670	Probable beta-D-xylosidase 6 OS=Arabidopsis thaliana GN=BXL6 PE=2 SV=1
Cluster-24843.196763	65.9163	5.11323	3.6883	2.16e-05	0.0074968	1404	Protein IQ-DOMAIN 1 OS=Arabidopsis thaliana GN=IQD1 PE=1 SV=1
Cluster-24843.201957	25.1735	0	Inf	2.16e-05	0.0074968	2536	Aspartic proteinase-like protein 1 OS=Arabidopsis thaliana GN=At5g10080 PE=1 SV=1
Cluster-24843.123300	133.508	948.112	-2.8281	2.18e-05	0.0075582	2217	--
Cluster-24843.147348	11.934	104.832	-3.1349	2.18e-05	0.0075584	1707	Cyclin-D-binding Myb-like transcription factor 1 OS=Mus musculus GN=Dmtf1 PE=1 SV=2
Cluster-24843.123711	125.982	683.455	-2.4396	2.19e-05	0.0075936	1538	Xyloglucan endotransglucosylase/hydrolase 2 OS=Glycine max PE=2 SV=1
Cluster-24843.130873	25.071	0	Inf	2.2e-05	0.007615	4006	Kinesin-like protein NACK1 OS=Nicotiana tabacum GN=NACK1 PE=1 SV=1
Cluster-24843.64236	20.1624	148.425	-2.88	2.23e-05	0.0076961	1091	--
Cluster-24843.180923	26.6451	0	Inf	2.25e-05	0.0077537	3675	Pentatricopeptide repeat-containing protein At1g62260, mitochondrial OS=Arabidopsis thaliana GN=PCMP-E10 PE=2 SV=1
Cluster-24843.111643	45.0074	2.05856	4.4505	2.28e-05	0.0078373	3087	Myb family transcription factor APL OS=Arabidopsis thaliana GN=APL PE=2 SV=2
Cluster-24843.126614	165.134	891.965	-2.4333	2.29e-05	0.0078545	640	Pathogenesis-related protein PR-4A OS=Nicotiana tabacum PE=2 SV=1
Cluster-24843.66992	24.6297	0	Inf	2.31e-05	0.0079237	764	50S ribosomal protein L31, chloroplastic OS=Arabidopsis thaliana GN=RPL31 PE=2 SV=1
Cluster-24843.155159	36.0618	1.01685	5.1483	2.34e-05	0.0080186	1227	Pre-mRNA-splicing factor 38B OS=Danio rerio GN=prpf38b PE=2 SV=1
Cluster-24843.88500	7.3238	93.1814	-3.6694	2.35e-05	0.0080186	643	Abscisic acid receptor PYL4 OS=Arabidopsis thaliana GN=PYL4 PE=1 SV=1
Cluster-24843.60111	0	23.8685	#NAME?	2.36e-05	0.0080623	2060	Transcriptional corepressor LEUNIG OS=Arabidopsis thaliana GN=LUG PE=1 SV=2
Cluster-24843.136127	248.616	1364.19	-2.456	2.37e-05	0.0080713	1134	--
Cluster-24843.30259	12.4256	107.196	-3.1089	2.37e-05	0.0080713	537	Glu S.griseus protease inhibitor OS=Momordica charantia PE=1 SV=1
Cluster-24843.43150	395.288	67.8683	2.5421	2.38e-05	0.0080856	851	WAT1-related protein At5g07050 OS=Arabidopsis thaliana GN=At5g07050 PE=2 SV=1
Cluster-24843.71152	344.161	58.8237	2.5486	2.39e-05	0.0081107	3342	Myosin-binding protein 3 OS=Arabidopsis thaliana GN=MYOB3 PE=1 SV=1
Cluster-24843.137478	149.148	794.189	-2.4127	2.41e-05	0.0081606	1426	Hydrophobic protein RCI2B OS=Arabidopsis thaliana GN=RCI2B PE=2 SV=1
Cluster-24843.55959	747.263	139.92	2.417	2.44e-05	0.0082458	3323	Auxin response factor 4 OS=Arabidopsis thaliana GN=ARF4 PE=1 SV=1
Cluster-24843.71886	230.174	36.1916	2.669	2.46e-05	0.008313	904	--
Cluster-24843.88090	75.813	433.04	-2.514	2.46e-05	0.008313	2418	Enoyl-CoA delta isomerase 2, peroxisomal OS=Arabidopsis thaliana GN=ECI2 PE=1 SV=1
Cluster-24843.53795	122.665	15.0774	3.0243	2.51e-05	0.0084734	2046	--
Cluster-24843.104098	23.2426	322.595	-3.7949	2.54e-05	0.0085519	1437	Ferritin-3, chloroplastic OS=Vigna unguiculata PE=2 SV=1
Cluster-24843.122707	11.8271	103.308	-3.1268	2.59e-05	0.0087104	304	--
Cluster-24843.108984	29.8063	642.22	-4.4294	2.6e-05	0.0087243	639	Fasciclin-like arabinogalactan protein 6 OS=Arabidopsis thaliana GN=FLA6 PE=2 SV=2
Cluster-24843.55508	41.7089	1.70717	4.6107	2.6e-05	0.0087243	1308	BES1/BZR1 homolog protein 4 OS=Arabidopsis thaliana GN=BEH4 PE=1 SV=1
Cluster-24843.132420	0	23.6182	#NAME?	2.64e-05	0.0088246	438	Albumin-2 OS=Pisum sativum PE=2 SV=1
Cluster-24843.58563	402.354	70.8331	2.506	2.7e-05	0.0090065	1366	Nucleobase-ascorbate transporter 6 OS=Arabidopsis thaliana GN=NAT6 PE=2 SV=2
Cluster-24843.170802	32.8984	209.291	-2.6694	2.71e-05	0.0090272	2124	Serine/threonine-protein kinase CDL1 OS=Arabidopsis thaliana GN=CDL1 PE=1 SV=1
Cluster-24843.118978	311.881	1586.19	-2.3465	2.78e-05	0.0092409	1192	Zinc finger protein ZAT11 OS=Arabidopsis thaliana GN=ZAT11 PE=2 SV=1
Cluster-24843.167799	64.8124	5.11282	3.6641	2.77e-05	0.0092409	2749	Pyrimidine-specific ribonucleoside hydrolase RihA OS=Shewanella woodyi (strain ATCC 51908 / MS32) GN=rihA PE=3 SV=1
Cluster-24843.84672	812.284	154.417	2.3952	2.78e-05	0.0092409	1858	--
Cluster-24843.63702	597.805	111.416	2.4237	2.79e-05	0.0092641	1158	Expansin-B3 OS=Arabidopsis thaliana GN=EXPB3 PE=2 SV=2
Cluster-24843.96351	17.5425	222.651	-3.6659	2.86e-05	0.0094683	3606	--
Cluster-24843.111128	1181.71	231.505	2.3518	2.88e-05	0.0094974	2608	Cytochrome P450 90B1 OS=Arabidopsis thaliana GN=CYP90B1 PE=1 SV=2
Cluster-24843.145868	38.2327	1.34585	4.8282	2.88e-05	0.0094974	776	--
Cluster-24843.113148	163.693	23.4798	2.8015	2.91e-05	0.009607	3050	U3 small nucleolar RNA-associated protein 14 OS=Saccharomyces cerevisiae (strain ATCC 204508 / S288c) GN=UTP14 PE=1 SV=1
Cluster-24843.163735	109.953	590.895	-2.426	2.93e-05	0.0096602	3849	U3 small nucleolar RNA-associated protein 6 homolog OS=Mus musculus GN=Utp6 PE=2 SV=1
Cluster-24843.43538	143.757	19.5898	2.8755	2.95e-05	0.0096911	1249	21 kDa protein OS=Daucus carota PE=2 SV=1
Cluster-24843.190426	103.121	10.6209	3.2794	2.95e-05	0.0096951	1320	LOB domain-containing protein 4 OS=Arabidopsis thaliana GN=LBD4 PE=2 SV=1
Cluster-24843.101877	943.63	150.323	2.6502	3.05e-05	0.0099853	879	--
Cluster-24843.155803	0	23.2051	#NAME?	3.05e-05	0.0099853	2015	Ultraviolet-B receptor UVR8 OS=Arabidopsis thaliana GN=UVR8 PE=1 SV=1
Cluster-24843.87544	4.50779	60.8507	-3.7548	3.09e-05	0.010088	2649	Putative RING-H2 finger protein ATL53 OS=Arabidopsis thaliana GN=ATL53 PE=3 SV=2
Cluster-24843.47422	763.509	147.001	2.3768	3.1e-05	0.010105	1432	--
Cluster-24843.185491	204.012	1038.06	-2.3472	3.13e-05	0.010197	1705	--
Cluster-24843.138576	124.19	16.2695	2.9323	3.15e-05	0.010246	4633	Transcription factor GTE10 OS=Arabidopsis thaliana GN=GTE10 PE=1 SV=2
Cluster-24843.84077	91.87	10.1026	3.1849	3.17e-05	0.010297	1664	Mechanosensitive ion channel protein 1, mitochondrial OS=Arabidopsis thaliana GN=MSL1 PE=2 SV=1
Cluster-24843.121857	428.914	77.3004	2.4721	3.19e-05	0.010366	1627	Aquaporin PIP2-7 OS=Arabidopsis thaliana GN=PIP2-7 PE=1 SV=2
Cluster-24843.72888	273.911	46.2822	2.5652	3.2e-05	0.010377	422	Homeobox-leucine zipper protein HOX33 OS=Oryza sativa subsp. japonica GN=HOX33 PE=2 SV=1
Cluster-24843.170681	32.0482	0.686185	5.5455	3.22e-05	0.010435	936	--
Cluster-24843.80842	2.80563	48.4331	-4.1096	3.23e-05	0.010439	892	--
Cluster-24843.123004	38.0972	236.505	-2.6341	3.24e-05	0.010454	637	--
Cluster-13793.0	1.48803	39.0867	-4.7152	3.26e-05	0.010502	2360	Putative late blight resistance protein homolog R1B-12 OS=Solanum demissum GN=R1B-12 PE=3 SV=2
Cluster-24843.32658	83.9992	8.31995	3.3357	3.27e-05	0.010531	2541	--
Cluster-24843.169760	28.439	0.331903	6.421	3.3e-05	0.010624	1757	Probable galacturonosyltransferase-like 1 OS=Arabidopsis thaliana GN=GATL1 PE=2 SV=1
Cluster-24843.124178	123.469	705.983	-2.5155	3.33e-05	0.010692	2360	Beta-glucosidase BoGH3B OS=Bacteroides ovatus (strain ATCC 8483 / DSM 1896 / JCM 5824 / NCTC 11153) GN=BACOVA_02659 PE=1 SV=1
Cluster-24843.89416	45.9947	2.38507	4.2694	3.35e-05	0.010733	1026	--
Cluster-24843.131988	755.18	146.136	2.3695	3.38e-05	0.010827	2055	Patellin-6 OS=Arabidopsis thaliana GN=PATL6 PE=2 SV=1
Cluster-24843.142121	101.834	10.9454	3.2178	3.41e-05	0.010912	1076	Reticulon-like protein B18 OS=Arabidopsis thaliana GN=RTNLB18 PE=2 SV=2
Cluster-24843.160954	89.3764	9.68113	3.2066	3.43e-05	0.010945	3765	DNA polymerase I A, chloroplastic/mitochondrial OS=Arabidopsis thaliana GN=POLIA PE=2 SV=1
Cluster-24843.140475	26.76	0	Inf	3.44e-05	0.010981	4268	Photosystem II reaction center protein K OS=Eucalyptus globulus subsp. globulus GN=psbK PE=3 SV=1
Cluster-24843.123301	0	56.8729	#NAME?	3.5e-05	0.011137	1002	Snakin-2 OS=Solanum tuberosum GN=SN2 PE=1 SV=1
Cluster-24843.107888	115.531	14.4935	2.9948	3.54e-05	0.011222	1396	Pectin acetylesterase 8 OS=Arabidopsis thaliana GN=PAE8 PE=2 SV=1
Cluster-24843.72920	88.0205	9.39399	3.228	3.54e-05	0.011222	734	--
Cluster-44317.0	34.6265	1.02513	5.078	3.53e-05	0.011222	5089	LINE-1 reverse transcriptase homolog OS=Nycticebus coucang PE=3 SV=1
Cluster-24843.121866	457.786	84.275	2.4415	3.55e-05	0.011227	1694	Expansin-A8 OS=Arabidopsis thaliana GN=EXPA8 PE=2 SV=1
Cluster-24843.151840	3.5098	54.3125	-3.9518	3.57e-05	0.011288	3538	Probable ADP,ATP carrier protein At5g56450 OS=Arabidopsis thaliana GN=At5g56450 PE=2 SV=1
Cluster-24843.139863	21.2677	320.812	-3.915	3.6e-05	0.011331	644	Defensin-like protein 19 OS=Arabidopsis thaliana GN=PDF1.4 PE=3 SV=2
Cluster-24843.24680	1.46242	38.6475	-4.7239	3.6e-05	0.011331	1282	--
Cluster-24843.2898	56.4533	4.11711	3.7774	3.6e-05	0.011331	1951	B3 domain-containing transcription factor VRN1 OS=Arabidopsis thaliana GN=VRN1 PE=1 SV=1
Cluster-24843.149604	23.6615	0	Inf	3.62e-05	0.01137	2123	Ubiquitin-like-specific protease ESD4 OS=Arabidopsis thaliana GN=ESD4 PE=1 SV=1
Cluster-24843.114897	37.6113	1.37237	4.7764	3.64e-05	0.011412	2134	Formin-like protein 6 OS=Arabidopsis thaliana GN=FH6 PE=2 SV=1
Cluster-24843.197567	63.0908	4.97854	3.6636	3.64e-05	0.011412	4257	Retrovirus-related Pol polyprotein from transposon TNT 1-94 OS=Nicotiana tabacum PE=2 SV=1
Cluster-24843.70524	34.9205	216.979	-2.6354	3.64e-05	0.011412	862	Plasma membrane ATPase 4 OS=Nicotiana plumbaginifolia GN=PMA4 PE=2 SV=1
Cluster-24843.120497	26.9739	177.103	-2.7149	3.73e-05	0.011641	1262	Asparagine synthetase, root [glutamine-hydrolyzing] OS=Pisum sativum GN=AS2 PE=2 SV=3
Cluster-24843.69852	8.11386	79.6939	-3.296	3.72e-05	0.011641	640	Putative lipid-transfer protein DIR1 OS=Arabidopsis thaliana GN=DIR1 PE=1 SV=1
Cluster-24843.157256	23.5063	0	Inf	3.74e-05	0.011666	2202	F-box/kelch-repeat protein At3g23880 OS=Arabidopsis thaliana GN=At3g23880 PE=2 SV=1
Cluster-24843.77557	23.4717	0	Inf	3.77e-05	0.011723	2737	Glutamate--tRNA ligase, chloroplastic/mitochondrial OS=Arabidopsis thaliana GN=OVA3 PE=2 SV=1
Cluster-4470.0	31.6366	0.663806	5.5747	3.77e-05	0.011723	680	--
Cluster-24843.108446	1833.67	375.977	2.286	3.89e-05	0.012055	1597	Omega-3 fatty acid desaturase, endoplasmic reticulum OS=Vigna radiata var. radiata GN=ARG1 PE=2 SV=1
Cluster-24843.97622	2.53876	45.3872	-4.1601	3.88e-05	0.012055	555	--
Cluster-24843.130636	10.7206	94.4074	-3.1385	3.9e-05	0.012088	2749	--
Cluster-24843.52152	0	22.5562	#NAME?	3.93e-05	0.012169	1064	--
Cluster-24843.115447	100.77	534.319	-2.4066	3.94e-05	0.012185	3138	NAC domain-containing protein 21/22 OS=Arabidopsis thaliana GN=NAC021 PE=1 SV=2
Cluster-24843.5139	23.4428	0	Inf	3.98e-05	0.012282	2002	LINE-1 retrotransposable element ORF2 protein OS=Mus musculus GN=Pol PE=1 SV=2
Cluster-24843.103376	163.539	819.726	-2.3255	4.04e-05	0.012444	727	--
Cluster-24843.85936	0	82.7923	#NAME?	4.06e-05	0.012492	971	B-box zinc finger protein 24 OS=Arabidopsis thaliana GN=BBX24 PE=1 SV=1
Cluster-24843.91908	5.60824	131.248	-4.5486	4.08e-05	0.012543	1751	3-oxo-Delta(4,5)-steroid 5-beta-reductase OS=Arabidopsis thaliana GN=VEP1 PE=1 SV=1
Cluster-24843.33016	2.17546	42.8603	-4.3003	4.1e-05	0.012575	1291	--
Cluster-24843.128609	357.074	1711.35	-2.2608	4.14e-05	0.012675	1965	--
Cluster-24843.101852	543.616	103.821	2.3885	4.15e-05	0.012689	910	11-oxo-beta-amyrin 30-oxidase OS=Glycyrrhiza uralensis GN=CYP72A154 PE=1 SV=1
Cluster-24843.70161	235.496	31.6141	2.8971	4.18e-05	0.012777	1574	F-box protein FBW2 OS=Arabidopsis thaliana GN=FBW2 PE=1 SV=1
Cluster-24843.118086	39.7047	228.797	-2.5267	4.22e-05	0.012872	1837	Inositol oxygenase 2 OS=Arabidopsis thaliana GN=MIOX2 PE=2 SV=2
Cluster-24843.175953	211.007	33.6341	2.6493	4.23e-05	0.012911	1636	--
Cluster-24843.58618	7.48368	74.968	-3.3245	4.27e-05	0.013007	812	--
Cluster-24843.102190	7.03431	76.807	-3.4488	4.34e-05	0.013209	1827	Transcription factor RAX2 OS=Arabidopsis thaliana GN=RAX2 PE=1 SV=1
Cluster-24843.128154	199.142	985.362	-2.3069	4.39e-05	0.013341	1181	Transcription factor bHLH94 OS=Arabidopsis thaliana GN=BHLH94 PE=2 SV=2
Cluster-24843.113364	0	25.2553	#NAME?	4.42e-05	0.013407	2301	Probable pectinesterase 53 OS=Arabidopsis thaliana GN=PME53 PE=2 SV=1
Cluster-24843.95105	288.314	50.0022	2.5276	4.43e-05	0.013407	1231	11-oxo-beta-amyrin 30-oxidase OS=Glycyrrhiza uralensis GN=CYP72A154 PE=1 SV=1
Cluster-24843.134372	22.4147	368.939	-4.0409	4.45e-05	0.013435	1406	Pathogenesis-related protein PR-1 OS=Medicago truncatula GN=PR-1 PE=2 SV=1
Cluster-24843.23188	8.17848	76.2248	-3.2204	4.44e-05	0.013435	1517	Probable pectinesterase/pectinesterase inhibitor 41 OS=Arabidopsis thaliana GN=PME41 PE=2 SV=2
Cluster-24843.163915	4.38725	64.8456	-3.8856	4.48e-05	0.01352	2652	Scarecrow-like protein 32 OS=Arabidopsis thaliana GN=SCL32 PE=2 SV=1
Cluster-24843.71804	23.0991	0	Inf	4.51e-05	0.013574	2344	Programmed cell death protein 2-like OS=Gallus gallus GN=PDCD2L PE=2 SV=1
Cluster-24843.12739	0	38.6881	#NAME?	4.52e-05	0.013615	2968	F-box protein At3g60790 OS=Arabidopsis thaliana GN=At3g60790 PE=2 SV=3
Cluster-24843.185215	1.5483	37.7421	-4.6074	4.56e-05	0.013713	695	--
Cluster-24843.115956	25.9277	199.389	-2.943	4.58e-05	0.013735	1006	Licodione synthase OS=Glycyrrhiza echinata GN=CYP93B1 PE=1 SV=2
Cluster-24843.39098	122.879	711.734	-2.5341	4.58e-05	0.013739	1310	--
Cluster-24843.128463	379.265	2080.56	-2.4557	4.62e-05	0.013815	643	--
Cluster-24843.140608	24.4728	160.856	-2.7165	4.62e-05	0.013815	1563	Homeobox protein knotted-1-like 10 OS=Oryza sativa subsp. japonica GN=OSH71 PE=2 SV=1
Cluster-24843.100365	22.9665	0	Inf	4.64e-05	0.013831	3304	Protease Do-like 9 OS=Arabidopsis thaliana GN=DEGP9 PE=1 SV=1
Cluster-24843.169759	39.5242	1.65951	4.5739	4.63e-05	0.013831	1413	Probable galacturonosyltransferase-like 1 OS=Arabidopsis thaliana GN=GATL1 PE=2 SV=1
Cluster-24843.121769	60.9281	3.40026	4.1634	4.67e-05	0.013895	290	--
Cluster-24843.160702	6.90642	167.655	-4.6014	4.7e-05	0.013971	1538	--
Cluster-24843.122159	155.494	12.8303	3.5992	4.76e-05	0.014069	536	SNW/SKI-interacting protein OS=Arabidopsis thaliana GN=SKIP PE=1 SV=1
Cluster-24843.136141	86.8719	0	Inf	4.76e-05	0.014069	1484	--
Cluster-24843.143464	183.543	903.116	-2.2988	4.75e-05	0.014069	1619	NAC domain-containing protein 100 OS=Arabidopsis thaliana GN=NAC100 PE=2 SV=1
Cluster-24843.203245	66.583	5.97425	3.4783	4.76e-05	0.014069	2579	--
Cluster-24843.53167	22.8596	0	Inf	4.75e-05	0.014069	658	--
Cluster-24843.51337	4.20007	54.4571	-3.6966	4.77e-05	0.014075	1606	Probable RNA-binding protein ARP1 OS=Arabidopsis thaliana GN=ARP1 PE=2 SV=1
Cluster-24843.98657	773.363	155.165	2.3173	4.81e-05	0.014191	1087	Transcription factor EMB1444 OS=Arabidopsis thaliana GN=EMB1444 PE=2 SV=1
Cluster-24843.129152	23.4628	189.605	-3.0146	4.83e-05	0.014198	4243	WAT1-related protein At4g28040 OS=Arabidopsis thaliana GN=At4g28040 PE=2 SV=1
Cluster-24843.39942	0	27.5368	#NAME?	4.82e-05	0.014198	1201	--
Cluster-24843.193053	50.3011	3.31903	3.9218	4.89e-05	0.014353	2632	--
Cluster-24843.118525	171.701	26.9928	2.6693	4.9e-05	0.014375	444	--
Cluster-24843.122294	1625.08	7534.33	-2.213	4.91e-05	0.014375	1043	Probable aquaporin TIP-type OS=Medicago truncatula GN=AQP1 PE=1 SV=1
Cluster-24843.100602	1.59049	37.4185	-4.5562	4.95e-05	0.014467	2167	Sugar transporter ERD6-like 16 OS=Arabidopsis thaliana GN=At5g18840 PE=2 SV=2
Cluster-24843.150129	39.7099	232.046	-2.5468	4.97e-05	0.014511	1145	Protein trichome birefringence-like 38 OS=Arabidopsis thaliana GN=TBL38 PE=2 SV=1
Cluster-24843.112345	3892.92	827.582	2.2339	4.98e-05	0.014523	3769	Probably inactive leucine-rich repeat receptor-like protein kinase At2g25790 OS=Arabidopsis thaliana GN=At2g25790 PE=2 SV=1
Cluster-24843.155587	11.3779	95.1097	-3.0634	5.02e-05	0.014567	1145	--
Cluster-24843.164917	2.46945	125.836	-5.6712	5.02e-05	0.014567	830	--
Cluster-24843.181512	0	21.9819	#NAME?	5.01e-05	0.014567	1276	--
Cluster-24843.76387	433.202	2051.65	-2.2437	5.02e-05	0.014567	967	Agamous-like MADS-box protein AGL80 OS=Arabidopsis thaliana GN=AGL80 PE=1 SV=1
Cluster-24843.142270	84.6106	9.40601	3.1692	5.06e-05	0.014687	2607	DNA replication licensing factor MCM2 OS=Oryza sativa subsp. indica GN=OsI_36121 PE=3 SV=1
Cluster-24843.173930	7.50479	73.6935	-3.2957	5.13e-05	0.014843	3295	--
Cluster-24843.117803	265.127	1278.4	-2.2696	5.14e-05	0.014862	3309	Sucrose transport protein OS=Spinacia oleracea PE=2 SV=1
Cluster-24843.179085	347.644	64.413	2.4322	5.15e-05	0.014889	2131	Probable pectate lyase 12 OS=Arabidopsis thaliana GN=At3g53190 PE=2 SV=2
Cluster-24843.67354	1.27239	34.8586	-4.7759	5.18e-05	0.014941	317	--
Cluster-24843.64885	50.693	2.40165	4.3997	5.21e-05	0.015	2105	Peptide chain release factor PrfB2, chloroplastic OS=Arabidopsis thaliana GN=PRFB2 PE=3 SV=1
Cluster-24843.105795	32.9622	201.362	-2.6109	5.22e-05	0.015028	1604	Serine/threonine-protein kinase OXI1 OS=Arabidopsis thaliana GN=OXI1 PE=1 SV=1
Cluster-24843.202211	41.222	2.03079	4.3433	5.24e-05	0.015073	485	--
Cluster-24843.116531	58.7163	319.873	-2.4457	5.28e-05	0.015146	1042	NAC domain-containing protein 21/22 OS=Arabidopsis thaliana GN=NAC021 PE=1 SV=2
Cluster-24843.203562	83.1372	9.10436	3.1909	5.29e-05	0.015177	676	--
Cluster-24843.123238	1322.4	6118.3	-2.21	5.32e-05	0.015232	1596	Basic 7S globulin OS=Glycine max GN=BG PE=1 SV=2
Cluster-24843.100645	1.27239	52.5652	-5.3685	5.34e-05	0.015255	668	Peamaclein OS=Prunus persica PE=1 SV=1
Cluster-24843.112098	121.782	622.033	-2.3527	5.34e-05	0.015255	984	--
Cluster-24843.185839	22.4496	147.785	-2.7187	5.39e-05	0.015372	2172	Serine--glyoxylate aminotransferase OS=Arabidopsis thaliana GN=AGT1 PE=1 SV=2
Cluster-24843.38613	45.9286	2.69459	4.0913	5.39e-05	0.015372	626	--
Cluster-24843.71100	883.918	182.866	2.2731	5.4e-05	0.015373	2448	Probable pectate lyase 12 OS=Arabidopsis thaliana GN=At3g53190 PE=2 SV=2
Cluster-24843.32639	174.333	27.6388	2.6571	5.5e-05	0.01564	876	Probable beta-1,3-galactosyltransferase 2 OS=Arabidopsis thaliana GN=B3GALT2 PE=2 SV=1
Cluster-24843.137359	4.66901	60.8391	-3.7038	5.53e-05	0.01567	2822	ABC transporter G family member 5 OS=Arabidopsis thaliana GN=ABCG5 PE=2 SV=1
Cluster-24843.168342	103.749	13.4377	2.9487	5.53e-05	0.01567	4227	Polygalacturonase QRT3 OS=Arabidopsis thaliana GN=QRT3 PE=2 SV=1
Cluster-24843.16463	45.4615	2.70703	4.0699	5.64e-05	0.015963	612	--
Cluster-24843.122984	401.118	1895.03	-2.2401	5.66e-05	0.015993	296	--
Cluster-24843.166023	16.4161	123.131	-2.907	5.66e-05	0.015993	1750	Fructose-1,6-bisphosphatase, cytosolic OS=Oryza sativa subsp. indica GN=OsI_04558 PE=2 SV=2
Cluster-24843.144513	68.9556	362.156	-2.3929	5.68e-05	0.016013	1597	--
Cluster-24843.25852	0.318098	25.7808	-6.3407	5.72e-05	0.016116	1006	--
Cluster-24843.131004	27.4837	174.337	-2.6652	5.75e-05	0.016167	1319	Geraniol 8-hydroxylase OS=Catharanthus roseus GN=CYP76B6 PE=1 SV=1
Cluster-24843.21830	162.662	25.7874	2.6571	5.75e-05	0.016167	1078	Homeobox protein knotted-1-like 1 OS=Arabidopsis thaliana GN=KNAT1 PE=1 SV=1
Cluster-24843.167490	697.583	141.383	2.3028	5.76e-05	0.016176	1267	Ethylene-responsive transcription factor ERF003 OS=Arabidopsis thaliana GN=ERF003 PE=2 SV=1
Cluster-24843.6325	22.1783	0	Inf	5.8e-05	0.016271	1462	--
Cluster-24843.26019	0	21.5592	#NAME?	5.82e-05	0.016285	2127	Protein TIC 62, chloroplastic OS=Pisum sativum GN=TIC62 PE=1 SV=2
Cluster-24843.49167	193.083	6.81461	4.8244	5.82e-05	0.016285	3083	Linoleate 13S-lipoxygenase 3-1, chloroplastic OS=Solanum tuberosum GN=LOX3.1 PE=1 SV=1
Cluster-24843.161134	72.4034	376.689	-2.3792	5.87e-05	0.016386	924	LOB domain-containing protein 12 OS=Arabidopsis thaliana GN=LBD12 PE=2 SV=2
Cluster-24843.59986	307.95	55.8468	2.4631	5.87e-05	0.016386	1464	--
Cluster-24843.85628	68.3325	3.73216	4.1945	5.9e-05	0.016433	379	L-ascorbate oxidase homolog OS=Nicotiana tabacum PE=2 SV=1
Cluster-24843.46147	0.877451	31.7642	-5.1779	5.93e-05	0.016513	521	--
Cluster-24843.145719	46.0114	1133.79	-4.623	6.03e-05	0.016771	2620	Retrovirus-related Pol polyprotein from transposon TNT 1-94 OS=Nicotiana tabacum PE=2 SV=1
Cluster-24843.132856	296.85	1400.77	-2.2384	6.06e-05	0.016827	672	Macrophage migration inhibitory factor homolog OS=Trichinella spiralis PE=1 SV=2
Cluster-24843.115420	15.8796	149.398	-3.2339	6.07e-05	0.016849	1522	ABC transporter G family member 11 OS=Arabidopsis thaliana GN=ABCG11 PE=1 SV=1
Cluster-24843.131985	3319.27	717.396	2.21	6.09e-05	0.016872	3884	Probably inactive leucine-rich repeat receptor-like protein kinase At2g25790 OS=Arabidopsis thaliana GN=At2g25790 PE=2 SV=1
Cluster-24843.54464	61.0141	5.31045	3.5222	6.1e-05	0.016872	1672	Protein CHUP1, chloroplastic OS=Arabidopsis thaliana GN=CHUP1 PE=1 SV=1
Cluster-24843.81397	98.818	8.81266	3.4871	6.14e-05	0.016983	1004	--
Cluster-37644.0	22.3196	0	Inf	6.2e-05	0.017113	1680	Putative F-box/LRR-repeat protein At3g44810 OS=Arabidopsis thaliana GN=At3g44810 PE=3 SV=2
Cluster-24843.87663	53.5917	4.06738	3.7198	6.24e-05	0.017212	1704	Acyl-coenzyme A thioesterase 9, mitochondrial OS=Mus musculus GN=Acot9 PE=1 SV=1
Cluster-24843.110848	82.2623	9.40601	3.1286	6.32e-05	0.017395	1621	Dof zinc finger protein DOF2.1 OS=Arabidopsis thaliana GN=DOF2.1 PE=2 SV=2
Cluster-24843.187051	13.4793	102.209	-2.9227	6.35e-05	0.01742	1146	--
Cluster-24843.47962	1.16993	34.1389	-4.8669	6.34e-05	0.01742	365	--
Cluster-24843.92783	49.7923	0	Inf	6.35e-05	0.01742	2869	Acetyl-CoA acetyltransferase, cytosolic 1 OS=Arabidopsis thaliana GN=AAT1 PE=2 SV=1
Cluster-24843.156628	160.808	25.7356	2.6435	6.38e-05	0.017472	761	Dof zinc finger protein DOF2.1 OS=Arabidopsis thaliana GN=DOF2.1 PE=2 SV=2
Cluster-24843.85565	173.685	0	Inf	6.38e-05	0.017472	3992	5'-3' exoribonuclease 4 OS=Arabidopsis thaliana GN=XRN4 PE=2 SV=1
Cluster-24843.144693	50.4708	273.391	-2.4374	6.41e-05	0.017541	2707	Subtilisin-like protease SBT1.7 OS=Arabidopsis thaliana GN=SBT1.7 PE=1 SV=1
Cluster-24843.174510	472.793	93.7706	2.334	6.51e-05	0.01776	2564	Molybdenum cofactor sulfurase OS=Caenorhabditis elegans GN=mocs-1 PE=3 SV=2
Cluster-24843.56139	126.542	18.2456	2.794	6.52e-05	0.01776	1288	Copper transport protein ATX1 OS=Arabidopsis thaliana GN=ATX1 PE=1 SV=1
Cluster-24843.78381	38.3213	218.736	-2.513	6.52e-05	0.01776	1358	Putative receptor-like protein kinase At1g72540 OS=Arabidopsis thaliana GN=At1g72540 PE=2 SV=1
Cluster-24843.90700	8.89019	78.6638	-3.1454	6.52e-05	0.01776	383	Probable disease resistance protein At5g66900 OS=Arabidopsis thaliana GN=At5g66900 PE=3 SV=1
Cluster-24843.139465	11.1741	89.6961	-3.0049	6.54e-05	0.017782	1680	--
Cluster-24843.177665	44.5947	2.74474	4.0221	6.57e-05	0.017844	632	Benzaldehyde dehydrogenase (NAD(+)) OS=Arabidopsis thaliana GN=AAO4 PE=1 SV=2
Cluster-24843.60325	122.895	17.5006	2.812	6.67e-05	0.018087	954	Probable LRR receptor-like serine/threonine-protein kinase At4g08850 OS=Arabidopsis thaliana GN=At4g08850 PE=2 SV=3
Cluster-24843.119204	32.1388	189.848	-2.5625	6.7e-05	0.018145	2880	Retrovirus-related Pol polyprotein from transposon TNT 1-94 OS=Nicotiana tabacum PE=2 SV=1
Cluster-24843.140298	29.2426	175.68	-2.5868	6.71e-05	0.018162	947	Ethylene-responsive transcription factor ERF023 OS=Arabidopsis thaliana GN=ERF023 PE=2 SV=1
Cluster-24843.169706	36.9967	218.712	-2.5636	6.76e-05	0.018278	869	Putative receptor-like protein kinase At1g72540 OS=Arabidopsis thaliana GN=At1g72540 PE=2 SV=1
Cluster-24843.111274	107.38	1212.57	-3.4973	6.79e-05	0.018323	540	--
Cluster-24843.60320	73.3354	7.82441	3.2285	6.82e-05	0.018391	503	--
Cluster-24843.134131	0	21.1631	#NAME?	6.86e-05	0.018466	587	Chorismate mutase 1, chloroplastic OS=Arabidopsis thaliana GN=CM1 PE=1 SV=3
Cluster-24843.115415	845.145	178.736	2.2414	6.89e-05	0.018522	741	40S ribosomal protein S19-3 OS=Arabidopsis thaliana GN=RPS19C PE=2 SV=1
Cluster-24843.40673	27.5076	769.481	-4.806	6.93e-05	0.018633	512	Inhibitor of trypsin and hageman factor OS=Cucurbita maxima PE=1 SV=1
Cluster-24843.73304	33.0933	0	Inf	7.06e-05	0.018956	1418	Eukaryotic translation initiation factor 5B OS=Schizosaccharomyces pombe (strain 972 / ATCC 24843) GN=SPAC56F8.03 PE=1 SV=1
Cluster-24843.113782	208.438	24.8199	3.0701	7.13e-05	0.019123	1175	Acidic endochitinase OS=Vitis vinifera GN=CHIT3 PE=2 SV=1
Cluster-24843.112853	0	42.2024	#NAME?	7.2e-05	0.01919	3648	Geraniol 8-hydroxylase OS=Catharanthus roseus GN=CYP76B6 PE=1 SV=1
Cluster-24843.125129	62.8921	327.189	-2.3792	7.18e-05	0.01919	1777	--
Cluster-24843.142089	87.0226	10.4166	3.0625	7.17e-05	0.01919	2075	Beta-glucosidase BoGH3B OS=Bacteroides ovatus (strain ATCC 8483 / DSM 1896 / JCM 5824 / NCTC 11153) GN=BACOVA_02659 PE=1 SV=1
Cluster-24843.36953	0	24.0177	#NAME?	7.2e-05	0.01919	1777	Probable carboxylesterase 15 OS=Arabidopsis thaliana GN=CXE15 PE=2 SV=1
Cluster-24843.46189	832.615	175.149	2.2491	7.18e-05	0.01919	1559	Mannan endo-1,4-beta-mannosidase 7 OS=Arabidopsis thaliana GN=MAN7 PE=2 SV=1
Cluster-24843.115479	53.8231	3.72843	3.8516	7.22e-05	0.019212	4831	CHD3-type chromatin-remodeling factor PICKLE OS=Arabidopsis thaliana GN=PKL PE=1 SV=1
Cluster-24843.125523	9.87327	83.9136	-3.0873	7.22e-05	0.019212	1261	--
Cluster-24843.137491	231.706	42.0221	2.4631	7.27e-05	0.019316	1765	Glucan endo-1,3-beta-glucosidase 12 OS=Arabidopsis thaliana GN=At4g29360 PE=1 SV=1
Cluster-24843.161241	28.7571	171.384	-2.5752	7.33e-05	0.019414	1022	--
Cluster-24843.30484	39.9479	2.04198	4.2901	7.32e-05	0.019414	1317	F-box/FBD/LRR-repeat protein At3g26920 OS=Arabidopsis thaliana GN=At3g26920 PE=2 SV=3
Cluster-24843.179610	0	21.0388	#NAME?	7.35e-05	0.019434	2039	--
Cluster-24843.47484	24.8301	155.708	-2.6487	7.35e-05	0.019434	1785	Sugar transporter ERD6-like 6 OS=Arabidopsis thaliana GN=At1g75220 PE=1 SV=1
Cluster-27451.0	35.0874	1.3388	4.7119	7.36e-05	0.019434	718	--
Cluster-24843.37782	1817.42	397.247	2.1938	7.43e-05	0.019587	2695	Adenine/guanine permease AZG1 OS=Arabidopsis thaliana GN=AZG1 PE=2 SV=1
Cluster-24843.110049	37.0238	213.88	-2.5303	7.44e-05	0.019591	1741	WAT1-related protein At4g30420 OS=Arabidopsis thaliana GN=At4g30420 PE=3 SV=1
Cluster-24843.185484	148.743	23.2138	2.6798	7.44e-05	0.019591	2431	--
Cluster-24843.153274	21.5254	138.913	-2.6901	7.52e-05	0.019772	1468	Serine carboxypeptidase-like 34 OS=Arabidopsis thaliana GN=SCPL34 PE=2 SV=2
Cluster-24843.182699	528.471	107.821	2.2932	7.68e-05	0.020158	796	Two-component response regulator ARR9 OS=Arabidopsis thaliana GN=ARR9 PE=1 SV=1
Cluster-24843.109202	0.619623	28.0647	-5.5012	7.72e-05	0.020225	1370	Protein indeterminate-domain 9 OS=Arabidopsis thaliana GN=IDD9 PE=2 SV=1
Cluster-24843.129446	322.138	61.2261	2.3955	7.73e-05	0.020225	2127	--
Cluster-24843.136358	306.652	1397	-2.1877	7.73e-05	0.020225	2431	Protein BPS1, chloroplastic OS=Arabidopsis thaliana GN=BPS1 PE=2 SV=1
Cluster-24843.161084	11.0191	107.333	-3.284	7.82e-05	0.02044	444	--
Cluster-24843.150647	37.0762	1.69889	4.4478	7.86e-05	0.020532	874	--
Cluster-24843.133296	4.11419	51.8118	-3.6546	7.89e-05	0.020572	745	--
Cluster-24843.104448	12.504	95.5838	-2.9344	7.9e-05	0.020589	1358	Probable xyloglucan endotransglucosylase/hydrolase protein 25 OS=Arabidopsis thaliana GN=XTH25 PE=2 SV=2
Cluster-24843.117492	40.8092	227.691	-2.4801	7.93e-05	0.020637	1808	Putative RING-H2 finger protein ATL12 OS=Arabidopsis thaliana GN=ATL12 PE=3 SV=1
Cluster-24843.121393	419.969	1922.91	-2.1949	7.94e-05	0.020647	1396	Inorganic phosphate transporter 1-4 OS=Arabidopsis thaliana GN=PHT1-4 PE=1 SV=1
Cluster-24843.117053	219.763	39.277	2.4842	8.03e-05	0.020853	1791	Guanine deaminase OS=Bacillus subtilis (strain 168) GN=guaD PE=1 SV=1
Cluster-24843.138423	9.25951	172.274	-4.2176	8.08e-05	0.020943	1264	Protein trichome birefringence-like 38 OS=Arabidopsis thaliana GN=TBL38 PE=2 SV=1
Cluster-24843.72905	2.45137	58.7267	-4.5824	8.14e-05	0.021079	1005	Codeine O-demethylase OS=Papaver somniferum GN=CODM PE=1 SV=1
Cluster-24843.145780	235.879	43.4715	2.4399	8.21e-05	0.021228	2088	Thiamine biosynthetic bifunctional enzyme TH1, chloroplastic OS=Arabidopsis thaliana GN=TH1 PE=1 SV=1
Cluster-24843.172602	21.5026	0	Inf	8.21e-05	0.021228	1816	E3 ubiquitin-protein ligase At1g12760 OS=Arabidopsis thaliana GN=At1g12760 PE=1 SV=1
Cluster-24843.139419	31.6444	1.01685	4.9598	8.31e-05	0.021438	462	Ribonuclease H2 subunit A OS=Arabidopsis thaliana GN=At2g25100 PE=2 SV=2
Cluster-24843.75125	20.2428	790.305	-5.2869	8.31e-05	0.021438	597	Defensin-like protein OS=Vigna unguiculata PE=3 SV=1
Cluster-24843.77361	112.726	15.829	2.8322	8.39e-05	0.021612	833	AP2-like ethylene-responsive transcription factor ANT OS=Arabidopsis thaliana GN=ANT PE=1 SV=2
Cluster-24843.2001	31.819	1.0098	4.9777	8.46e-05	0.021781	1037	--
Cluster-24843.4300	50.0292	3.70025	3.7571	8.54e-05	0.021944	515	--
Cluster-24843.94167	21.3173	0	Inf	8.56e-05	0.021986	2410	--
Cluster-24843.97959	35.5143	200.879	-2.4999	8.6e-05	0.022055	2200	Probable esterase KAI2 OS=Arabidopsis thaliana GN=KAI2 PE=1 SV=1
Cluster-24843.131839	305.787	36.6064	3.0624	8.65e-05	0.022144	2815	Alpha-L-arabinofuranosidase 1 OS=Arabidopsis thaliana GN=ASD1 PE=1 SV=1
Cluster-24843.17316	167.229	3.70564	5.496	8.65e-05	0.022144	448	--
Cluster-24843.120092	14.7563	122.798	-3.0569	8.7e-05	0.022203	548	Xyloglucan endotransglucosylase/hydrolase 2 OS=Glycine max PE=2 SV=1
Cluster-24843.124161	181.975	2956.69	-4.0222	8.73e-05	0.022203	1500	Fasciclin-like arabinogalactan protein 9 OS=Arabidopsis thaliana GN=FLA9 PE=1 SV=1
Cluster-24843.126766	189.607	0	Inf	8.73e-05	0.022203	5470	U3 small nucleolar RNA-associated protein 25 OS=Botryotinia fuckeliana (strain B05.10) GN=UTP25 PE=3 SV=1
Cluster-24843.150148	18.6416	174.768	-3.2288	8.71e-05	0.022203	1221	Peroxidase 21 OS=Arabidopsis thaliana GN=PER21 PE=1 SV=1
Cluster-24843.57453	7.02998	68.3706	-3.2818	8.71e-05	0.022203	691	--
Cluster-24843.90464	34.8785	295.197	-3.0813	8.72e-05	0.022203	1892	2-oxoisovalerate dehydrogenase subunit beta 1, mitochondrial OS=Arabidopsis thaliana GN=BCDH BETA1 PE=2 SV=1
Cluster-24843.121599	65.7645	369.992	-2.4921	8.77e-05	0.022257	2677	Protein LURP-one-related 2 OS=Arabidopsis thaliana GN=At1g53870 PE=2 SV=2
Cluster-24843.203244	119.886	17.8785	2.7454	8.77e-05	0.022257	2459	--
Cluster-24843.89209	0	34.5395	#NAME?	8.78e-05	0.022257	1173	--
Cluster-24843.64035	110.785	4.42954	4.6445	8.86e-05	0.022415	809	--
Cluster-24843.122818	58.454	349.326	-2.5792	9.05e-05	0.022885	2480	U-box domain-containing protein 43 OS=Arabidopsis thaliana GN=PUB43 PE=2 SV=1
Cluster-24843.114757	1639.22	364.534	2.1689	9.09e-05	0.022955	2171	Granule-bound starch synthase 1, chloroplastic/amyloplastic OS=Pisum sativum PE=1 SV=1
Cluster-24843.143425	19.4	165.482	-3.0925	9.18e-05	0.02316	1323	--
Cluster-24843.201190	0	22.9739	#NAME?	9.21e-05	0.023213	1162	Pentatricopeptide repeat-containing protein At4g33990 OS=Arabidopsis thaliana GN=EMB2758 PE=3 SV=2
Cluster-24843.77132	6.83844	66.2511	-3.2762	9.23e-05	0.023224	1571	--
Cluster-24843.155072	225.97	1186.87	-2.393	9.45e-05	0.02375	671	--
Cluster-24843.3990	31.2704	0.995709	4.9729	9.6e-05	0.024114	965	--
Cluster-24843.135844	25.4887	152.154	-2.5776	9.68e-05	0.024296	4383	Retrovirus-related Pol polyprotein from transposon TNT 1-94 OS=Nicotiana tabacum PE=2 SV=1
Cluster-24843.101849	589.905	107.329	2.4584	9.76e-05	0.02445	2044	11-oxo-beta-amyrin 30-oxidase OS=Glycyrrhiza uralensis GN=CYP72A154 PE=1 SV=1
Cluster-24843.113471	2709.83	615.993	2.1372	9.8e-05	0.024511	2108	Auxin efflux carrier component 1 OS=Arabidopsis thaliana GN=PIN1 PE=1 SV=1
Cluster-24843.37277	0	20.2772	#NAME?	9.8e-05	0.024511	663	Proton pump-interactor 1 OS=Arabidopsis thaliana GN=PPI1 PE=1 SV=2
Cluster-24843.63643	161.051	27.069	2.5728	9.84e-05	0.024571	1698	Monocopper oxidase-like protein SKU5 OS=Arabidopsis thaliana GN=SKU5 PE=1 SV=1
Cluster-24843.190186	97.2169	13.2351	2.8768	0.00010007	0.024969	2548	Ent-copalyl diphosphate synthase, chloroplastic OS=Pisum sativum PE=2 SV=1
Cluster-24843.177054	157.784	26.3157	2.584	0.00010076	0.025115	733	--
Cluster-26519.0	33.9085	1.35579	4.6444	0.00010146	0.025263	1954	Ethylene-responsive transcription factor RAP2-7 OS=Arabidopsis thaliana GN=RAP2-7 PE=2 SV=2
Cluster-24843.53209	148.038	20.2362	2.871	0.00010187	0.025336	1143	Protein NSP-INTERACTING KINASE 2 OS=Arabidopsis thaliana GN=NIK2 PE=1 SV=1
Cluster-24843.123727	59.7052	304.786	-2.3519	0.00010207	0.02536	469	--
Cluster-24843.11537	28.1527	0.686185	5.3585	0.00010309	0.025586	1254	Uncharacterized mitochondrial protein AtMg00310 OS=Arabidopsis thaliana GN=AtMg00310 PE=4 SV=1
Cluster-24843.32330	2.71824	98.9094	-5.1854	0.00010383	0.025713	1029	Chaperone protein DnaJ OS=Thermotoga maritima (strain ATCC 43589 / MSB8 / DSM 3109 / JCM 10099) GN=dnaJ PE=3 SV=1
Cluster-24843.74043	308.447	61.0206	2.3377	0.00010374	0.025713	1232	Protein argonaute 10 OS=Arabidopsis thaliana GN=AGO10 PE=2 SV=1
Cluster-24843.94189	16.032	111.98	-2.8042	0.00010582	0.026179	1516	PTI1-like tyrosine-protein kinase 3 OS=Arabidopsis thaliana GN=PTI13 PE=1 SV=1
Cluster-24843.138323	201.343	911.311	-2.1783	0.00010633	0.026275	770	Pyruvate decarboxylase 4 OS=Arabidopsis thaliana GN=PDC4 PE=2 SV=1
Cluster-24843.144918	154.635	25.9751	2.5737	0.00010668	0.026336	2065	--
Cluster-24843.160712	3.71774	48.4481	-3.7039	0.00010682	0.02634	2916	--
Cluster-24843.124177	1.27239	39.1348	-4.9428	0.00010715	0.026395	1587	Gibberellin 2-beta-dioxygenase 1 OS=Pisum sativum GN=GA2OX1 PE=1 SV=1
Cluster-24843.98419	56.2885	283.493	-2.3324	0.00010796	0.026566	3258	ABC transporter B family member 4 OS=Arabidopsis thaliana GN=ABCB4 PE=1 SV=1
Cluster-24843.132421	0.584967	39.429	-6.0748	0.0001084	0.026619	505	Albumin-2 OS=Pisum sativum PE=2 SV=1
Cluster-24843.82106	30.1559	0	Inf	0.00010841	0.026619	759	Probable disease resistance protein RPP1 OS=Arabidopsis thaliana GN=RPP1 PE=2 SV=1
Cluster-24843.119744	475.206	2050.63	-2.1094	0.00010872	0.026662	1692	Protein translation factor SUI1 homolog 1 OS=Arabidopsis thaliana GN=At4g27130 PE=1 SV=2
Cluster-24843.165547	16.9049	115.6	-2.7736	0.00010881	0.026662	1868	--
Cluster-24843.114706	33.0548	350.104	-3.4049	0.00010993	0.026906	619	Pathogenesis-related protein 1B OS=Nicotiana tabacum PE=2 SV=1
Cluster-24843.99500	93.0515	12.2804	2.9217	0.00011073	0.027075	2786	Xyloglucan galactosyltransferase KATAMARI1 OS=Arabidopsis thaliana GN=KAM1 PE=1 SV=1
Cluster-24843.123954	46.7456	3.3613	3.7977	0.00011181	0.027281	1903	Putative ribonuclease H protein At1g65750 OS=Arabidopsis thaliana GN=At1g65750 PE=3 SV=1
Cluster-24843.178870	59.4067	5.73767	3.3721	0.00011175	0.027281	2354	AP2-like ethylene-responsive transcription factor ANT OS=Arabidopsis thaliana GN=ANT PE=1 SV=2
Cluster-24843.79888	3.38005	46.3377	-3.7771	0.00011219	0.027345	1439	ACT domain-containing protein ACR1 OS=Arabidopsis thaliana GN=ACR1 PE=2 SV=1
Cluster-24843.21028	20.559	0	Inf	0.0001124	0.027366	805	Peptidyl-prolyl cis-trans isomerase FKBP65 OS=Arabidopsis thaliana GN=FKBP65 PE=1 SV=1
Cluster-24843.132250	198.351	36.0756	2.459	0.0001129	0.027458	1751	F-actin-capping protein subunit alpha OS=Arabidopsis thaliana GN=At3g05520 PE=2 SV=2
Cluster-24843.36691	68.3359	7.48546	3.1905	0.00011309	0.027477	1386	Senescence-specific cysteine protease SAG39 OS=Oryza sativa subsp. japonica GN=SAG39 PE=2 SV=2
Cluster-24843.170928	16.1582	107.906	-2.7394	0.00011351	0.027529	1448	Early nodulin-93 OS=Glycine max PE=2 SV=1
Cluster-24843.55953	192.967	34.9883	2.4634	0.00011355	0.027529	820	Auxin response factor 4 OS=Arabidopsis thaliana GN=ARF4 PE=1 SV=1
Cluster-24843.117524	83.4387	10.4825	2.9927	0.00011536	0.02794	1374	Dof zinc finger protein DOF5.6 OS=Arabidopsis thaliana GN=DOF5.6 PE=2 SV=2
Cluster-24843.61170	2.18601	38.3794	-4.134	0.00011557	0.027962	1545	--
Cluster-24843.128318	16.5927	130.424	-2.9746	0.00011588	0.028008	747	CASP-like protein 1D2 OS=Glycine max PE=2 SV=1
Cluster-24843.96724	363.578	74.7932	2.2813	0.00011601	0.02801	1682	F-box/kelch-repeat protein At1g23390 OS=Arabidopsis thaliana GN=At1g23390 PE=2 SV=1
Cluster-24843.17388	37.9475	2.03203	4.223	0.00011622	0.02803	995	--
Cluster-24843.123934	3690.89	854.074	2.1115	0.00011699	0.028186	2817	--
Cluster-24843.129246	26.4731	0	Inf	0.00011787	0.028369	418	Protein MODIFIER OF SNC1 11 OS=Arabidopsis thaliana GN=MOS11 PE=1 SV=1
Cluster-24843.108940	327.845	65.053	2.3333	0.00011838	0.028461	4701	Phosphoglycerate mutase-like protein 1 OS=Arabidopsis thaliana GN=At5g64460 PE=2 SV=1
Cluster-24843.36478	370.692	67.1454	2.4649	0.00011856	0.028476	549	--
Cluster-24843.47732	0	36.2852	#NAME?	0.00011921	0.028602	1296	Desiccation-related protein PCC13-62 OS=Craterostigma plantagineum PE=2 SV=1
Cluster-24843.118881	4.37202	51.1281	-3.5477	0.00011962	0.028671	2941	Probable polygalacturonase OS=Vitis vinifera GN=GSVIVT00026920001 PE=1 SV=1
Cluster-24843.192902	48.0092	3.6932	3.7004	0.00011988	0.028704	1204	--
Cluster-24843.161245	2.13327	49.353	-4.532	0.0001205	0.028793	1363	ABC transporter G family member 20 OS=Arabidopsis thaliana GN=ABCG20 PE=2 SV=1
Cluster-24843.172554	75.945	9.05836	3.0676	0.00012042	0.028793	1215	Zinc finger protein WIP4 OS=Arabidopsis thaliana GN=WIP4 PE=2 SV=1
Cluster-24843.147303	120.393	554.235	-2.2027	0.00012122	0.028935	1307	Plastid-lipid-associated protein, chloroplastic OS=Citrus unshiu GN=PAP PE=2 SV=1
Cluster-24843.57976	51.7194	4.34831	3.5722	0.0001215	0.028942	1652	Copper transport protein CCH OS=Arabidopsis thaliana GN=CCH PE=1 SV=1
Cluster-24843.63061	229.389	43.5959	2.3955	0.00012143	0.028942	1259	Probable galacturonosyltransferase-like 1 OS=Arabidopsis thaliana GN=GATL1 PE=2 SV=1
Cluster-24843.198462	35.6168	1.02928	5.1129	0.00012206	0.029043	1308	Kinesin-related protein 11 OS=Dictyostelium discoideum GN=kif11 PE=3 SV=1
Cluster-24843.61980	7.20175	65.869	-3.1932	0.0001225	0.029119	651	--
Cluster-24843.112364	178.095	31.8922	2.4814	0.00012272	0.029142	869	Heavy metal-associated isoprenylated plant protein 26 OS=Arabidopsis thaliana GN=HIPP26 PE=1 SV=1
Cluster-24843.151259	310.81	22.7746	3.7705	0.00012292	0.029158	964	Protein WALLS ARE THIN 1 OS=Arabidopsis thaliana GN=WAT1 PE=1 SV=1
Cluster-24843.50019	123.786	19.4444	2.6704	0.00012348	0.029261	1317	Transcription factor bHLH30 OS=Arabidopsis thaliana GN=BHLH30 PE=1 SV=1
Cluster-24843.143156	69.5572	339.966	-2.2891	0.0001237	0.029266	6641	Nucleobase-ascorbate transporter 11 OS=Arabidopsis thaliana GN=NAT11 PE=2 SV=1
Cluster-24843.69868	202.478	37.116	2.4476	0.00012375	0.029266	904	Dirigent protein 20 OS=Arabidopsis thaliana GN=DIR20 PE=2 SV=1
Cluster-24843.93189	20.3012	0	Inf	0.00012534	0.029612	1870	--
Cluster-24843.133148	24.2617	0.343093	6.1439	0.00012553	0.029626	1753	--
Cluster-24843.7096	61.6375	0	Inf	0.00012604	0.029717	940	--
Cluster-24843.139171	20.2681	0	Inf	0.00012631	0.029748	1469	SKP1-interacting partner 15 OS=Arabidopsis thaliana GN=SKIP15 PE=1 SV=1
Cluster-24843.122943	29.9182	168.773	-2.496	0.00012781	0.02989	885	Linoleate 13S-lipoxygenase 2-1, chloroplastic OS=Solanum tuberosum GN=LOX2.1 PE=1 SV=1
Cluster-24843.171545	465.254	97.8266	2.2497	0.00012781	0.02989	1498	WAT1-related protein At5g07050 OS=Arabidopsis thaliana GN=At5g07050 PE=2 SV=1
Cluster-24843.185064	0.327139	40.9096	-6.9664	0.00012732	0.02989	960	--
Cluster-24843.66832	50.0576	4.08396	3.6155	0.00012714	0.02989	560	--
Cluster-24843.67411	89.0063	11.6166	2.9377	0.00012744	0.02989	1532	Microtubule-associated protein RP/EB family member 1C OS=Arabidopsis thaliana GN=EB1C PE=1 SV=1
Cluster-24843.83974	52.2357	0.343093	7.2503	0.00012759	0.02989	995	Lysine--tRNA ligase OS=Oryza sativa subsp. japonica GN=Os03g0586800 PE=2 SV=1
Cluster-24843.90083	11.7698	88.2678	-2.9068	0.00012752	0.02989	856	--
Cluster-24843.128581	55.4867	903.479	-4.0253	0.00012872	0.030071	1371	--
Cluster-24843.102081	502.899	107.82	2.2216	0.00012965	0.030258	503	--
Cluster-24843.159680	36.9651	2.0138	4.1982	0.0001304	0.030401	3185	Leucine-rich repeat receptor-like serine/threonine-protein kinase BAM3 OS=Arabidopsis thaliana GN=BAM3 PE=2 SV=3
Cluster-24843.124310	0	19.5218	#NAME?	0.00013086	0.030449	2271	Hypersensitive-induced response protein 1 OS=Arabidopsis thaliana GN=HIR1 PE=1 SV=1
Cluster-24843.134913	0	111.426	#NAME?	0.00013087	0.030449	1098	--
Cluster-24843.105679	312.425	63.8371	2.291	0.00013127	0.030512	1129	Auxin response factor 3 OS=Arabidopsis thaliana GN=ARF3 PE=1 SV=2
Cluster-24843.128152	18.331	118.796	-2.6961	0.00013146	0.030527	812	Transcription factor bHLH94 OS=Arabidopsis thaliana GN=BHLH94 PE=2 SV=2
Cluster-24843.138176	0.636195	26.4007	-5.375	0.00013206	0.030635	536	Sugar transporter ERD6-like 16 OS=Arabidopsis thaliana GN=At5g18840 PE=2 SV=2
Cluster-24843.152429	6.75105	63.6215	-3.2363	0.00013294	0.030791	775	--
Cluster-24843.167720	100.547	14.6233	2.7815	0.000133	0.030791	4402	Filament-like plant protein 7 OS=Arabidopsis thaliana GN=FPP7 PE=3 SV=2
Cluster-24843.165495	8.19372	69.8805	-3.0923	0.00013317	0.0308	2456	Secretory carrier-associated membrane protein OS=Pisum sativum GN=PSAM2 PE=2 SV=1
Cluster-24843.187176	110.993	17.1546	2.6938	0.0001342	0.031005	945	Probable membrane-associated kinase regulator 6 OS=Arabidopsis thaliana GN=MAKR6 PE=2 SV=1
Cluster-24843.124069	273.739	32.5058	3.074	0.00013466	0.031053	2613	ATP synthase subunit beta, mitochondrial OS=Oryza sativa subsp. japonica GN=ATPB PE=1 SV=2
Cluster-24843.76372	4.32832	50.5944	-3.5471	0.00013467	0.031053	1049	--
Cluster-24843.103036	19.9697	0	Inf	0.00013539	0.031094	2025	ARM REPEAT PROTEIN INTERACTING WITH ABF2 OS=Arabidopsis thaliana GN=ARIA PE=1 SV=2
Cluster-24843.165315	32.3814	177.341	-2.4533	0.0001351	0.031094	1470	Probable inactive leucine-rich repeat receptor-like protein kinase At3g03770 OS=Arabidopsis thaliana GN=At3g03770 PE=2 SV=1
Cluster-24843.175371	128.01	20.7458	2.6254	0.00013537	0.031094	2316	AarF domain-containing protein kinase 4 OS=Danio rerio GN=adck4 PE=3 SV=2
Cluster-24843.93092	88.5295	410.015	-2.2114	0.00013515	0.031094	913	Potassium channel SKOR OS=Arabidopsis thaliana GN=SKOR PE=1 SV=1
Cluster-24843.76647	0	28.5856	#NAME?	0.00013591	0.031183	3803	Sucrose synthase 5 OS=Arabidopsis thaliana GN=SUS5 PE=2 SV=1
Cluster-24843.75131	17.0903	131.951	-2.9488	0.00013639	0.031261	1365	MLP-like protein 43 OS=Arabidopsis thaliana GN=MLP43 PE=1 SV=1
Cluster-24843.128671	3.19304	58.1301	-4.1863	0.00013683	0.031331	722	Protein NRT1/ PTR FAMILY 3.1 OS=Arabidopsis thaliana GN=NPF3.1 PE=2 SV=1
Cluster-24843.142151	1209.25	275.478	2.1341	0.00013714	0.031371	1451	Monodehydroascorbate reductase OS=Pisum sativum PE=1 SV=1
Cluster-24843.51779	361.638	75.5895	2.2583	0.0001377	0.031467	1130	Probable membrane-associated kinase regulator 6 OS=Arabidopsis thaliana GN=MAKR6 PE=2 SV=1
Cluster-24843.115337	4550.8	1075.9	2.0806	0.00013848	0.031614	2374	Homeobox-leucine zipper protein ATHB-14 OS=Arabidopsis thaliana GN=ATHB-14 PE=1 SV=1
Cluster-24843.53987	38.3528	1.0069	5.2513	0.00013908	0.03172	867	--
Cluster-24843.117727	11.5451	86.0067	-2.8972	0.00014048	0.032007	1071	--
Cluster-24843.163190	3.59853	261.334	-6.1823	0.00014115	0.03213	3181	Copia protein OS=Drosophila melanogaster GN=GIP PE=1 SV=3
Cluster-24843.203461	50.7175	1.70427	4.8953	0.00014155	0.03219	573	--
Cluster-24843.119306	84.0818	398.398	-2.2443	0.00014202	0.032265	732	Cytochrome P450 81E8 OS=Medicago truncatula GN=CYP81E8 PE=2 SV=1
Cluster-24843.165498	330.448	68.1215	2.2782	0.00014291	0.032434	2016	Ethylene-responsive transcription factor ERF060 OS=Arabidopsis thaliana GN=ERF060 PE=2 SV=1
Cluster-24843.136250	1159.76	267.494	2.1162	0.00014315	0.032458	2809	Serine/threonine-protein kinase D6PKL2 OS=Arabidopsis thaliana GN=D6PKL2 PE=1 SV=1
Cluster-24843.116475	18.4407	115.123	-2.6422	0.00014417	0.032515	574	--
Cluster-24843.120896	0	19.3607	#NAME?	0.00014439	0.032515	1684	Polygalacturonase inhibitor 2 OS=Phaseolus vulgaris GN=PGIP2 PE=1 SV=1
Cluster-24843.128248	14.4082	99.7916	-2.792	0.00014382	0.032515	1073	Receptor-like serine/threonine-protein kinase SD1-7 OS=Arabidopsis thaliana GN=SD17 PE=1 SV=1
Cluster-24843.144274	35.6913	450.036	-3.6564	0.00014404	0.032515	2158	--
Cluster-24843.168778	63.9676	5.97425	3.4205	0.00014439	0.032515	1496	--
Cluster-24843.80439	34.4774	1.6877	4.3525	0.00014396	0.032515	622	--
Cluster-24843.86273	11.5242	87.1954	-2.9196	0.00014363	0.032515	2301	Polyamine oxidase 1 OS=Arabidopsis thaliana GN=PAO1 PE=1 SV=1
Cluster-24843.122569	30.5649	332.57	-3.4437	0.00014501	0.03259	1043	--
Cluster-24843.134082	2.28998	37.4355	-4.031	0.00014489	0.03259	924	--
Cluster-24843.110048	102.28	473.446	-2.2107	0.00014528	0.032616	3939	WAT1-related protein At4g28040 OS=Arabidopsis thaliana GN=At4g28040 PE=2 SV=1
Cluster-24843.149608	151.596	16.2695	3.22	0.00014549	0.032616	2252	T-complex protein 1 subunit alpha OS=Arabidopsis thaliana GN=CCT1 PE=1 SV=1
Cluster-24843.150625	159.349	27.9997	2.5087	0.00014555	0.032616	2635	SNF2 domain-containing protein CLASSY 3 OS=Arabidopsis thaliana GN=CLSY3 PE=1 SV=1
Cluster-24843.107728	195.676	36.5173	2.4218	0.00014694	0.032879	1878	Potassium transporter 2 OS=Arabidopsis thaliana GN=POT2 PE=1 SV=2
Cluster-24843.18916	206.776	39.3201	2.3947	0.00014701	0.032879	1046	Probable receptor-like serine/threonine-protein kinase At4g34500 OS=Arabidopsis thaliana GN=At4g34500 PE=2 SV=1
Cluster-24843.187192	0.877451	28.6622	-5.0297	0.00014752	0.032931	989	Probable glycerol-3-phosphate acyltransferase 3 OS=Arabidopsis thaliana GN=GPAT3 PE=2 SV=1
Cluster-24843.79912	70.0995	398.098	-2.5056	0.00014745	0.032931	1616	BTB/POZ and TAZ domain-containing protein 4 OS=Arabidopsis thaliana GN=BT4 PE=1 SV=1
Cluster-24843.111468	41.2051	211.909	-2.3626	0.000148	0.033004	2644	Cytochrome b561 domain-containing protein At4g18260 OS=Arabidopsis thaliana GN=At4g18260 PE=2 SV=1
Cluster-24843.76566	14.9808	118.199	-2.98	0.00014822	0.033022	435	Probable disease resistance protein At5g66900 OS=Arabidopsis thaliana GN=At5g66900 PE=3 SV=1
Cluster-24843.22230	0	19.2102	#NAME?	0.00014922	0.033213	2504	Replication factor C subunit 3 OS=Arabidopsis thaliana GN=RFC3 PE=2 SV=1
Cluster-24843.128893	464.052	100.984	2.2002	0.00015	0.033288	2225	WEB family protein At2g40480 OS=Arabidopsis thaliana GN=At2g40480 PE=2 SV=1
Cluster-24843.136765	62.8785	6.86185	3.1959	0.0001501	0.033288	1664	Probable LRR receptor-like serine/threonine-protein kinase At2g23950 OS=Arabidopsis thaliana GN=At2g23950 PE=2 SV=1
Cluster-24843.202950	66.1847	7.45603	3.15	0.00014983	0.033288	2407	Phosphatidylinositol 4-kinase gamma 4 OS=Arabidopsis thaliana GN=PI4KG4 PE=1 SV=1
Cluster-45145.1	0	19.1825	#NAME?	0.00015013	0.033288	674	--
Cluster-24843.6967	109.68	16.8666	2.7011	0.00015103	0.033455	1692	Stem-specific protein TSJT1 OS=Nicotiana tabacum GN=TSJT1 PE=2 SV=1
Cluster-24843.135321	198.445	3204.07	-4.0131	0.00015157	0.033541	1004	Thaumatin-like pathogenesis-related protein 4 OS=Avena sativa GN=RASTL-4 PE=2 SV=1
Cluster-24843.121433	38.9289	2.32332	4.0666	0.00015532	0.034338	1719	Splicing factor U2af large subunit A OS=Nicotiana plumbaginifolia GN=U2AF65A PE=2 SV=1
Cluster-24843.58044	1.56639	33.0557	-4.3994	0.00015585	0.034424	1222	--
Cluster-24843.168210	78.1173	3.72843	4.389	0.00015623	0.034475	2444	--
Cluster-24843.106459	80.3913	421.959	-2.392	0.0001567	0.034544	1544	--
Cluster-24843.126244	1.96284	53.1419	-4.7588	0.00015705	0.034589	2719	Hydroquinone glucosyltransferase OS=Rauvolfia serpentina GN=AS PE=1 SV=1
Cluster-24843.167066	193.051	36.0768	2.4198	0.00015745	0.034642	2147	AP2-like ethylene-responsive transcription factor ANT OS=Arabidopsis thaliana GN=ANT PE=1 SV=2
Cluster-24843.53510	23.8197	0.343093	6.1174	0.00015759	0.034642	4319	ATP-dependent DNA helicase pif1 OS=Campylobacter jejuni subsp. jejuni serotype O:2 (strain NCTC 11168) GN=pif1 PE=3 SV=1
Cluster-24843.184294	94.0964	434.291	-2.2065	0.00015808	0.034716	895	Zinc finger protein ZAT11 OS=Arabidopsis thaliana GN=ZAT11 PE=2 SV=1
Cluster-24843.39007	1.85736	35.1325	-4.2415	0.00015855	0.034786	816	--
Cluster-24843.76241	20.4234	124.893	-2.6124	0.00015942	0.034943	739	Tobamovirus multiplication protein 3 OS=Nicotiana tabacum GN=TOM3 PE=1 SV=1
Cluster-24843.59102	101.567	464.792	-2.1942	0.00015983	0.035001	876	--
Cluster-24843.134239	32.5518	0	Inf	0.00016132	0.035293	3129	Phosphatidylinositol 4-phosphate 5-kinase 9 OS=Arabidopsis thaliana GN=PIP5K9 PE=1 SV=2
Cluster-24843.58786	90.9679	12.8925	2.8188	0.00016238	0.035491	573	Serine incorporator 3 OS=Homo sapiens GN=SERINC3 PE=2 SV=2
Cluster-24843.178899	80.6658	0	Inf	0.00016276	0.035508	637	--
Cluster-24843.44281	23.4115	0.343093	6.0925	0.00016267	0.035508	673	--
Cluster-24843.110165	52.8116	264.741	-2.3257	0.00016334	0.035575	3718	--
Cluster-24843.117807	166.481	30.5426	2.4465	0.00016338	0.035575	3575	Kinesin-like protein NACK1 OS=Nicotiana tabacum GN=NACK1 PE=1 SV=1
Cluster-24843.131583	23.3555	149.729	-2.6805	0.00016371	0.035613	1101	--
Cluster-24843.142678	19.5731	0	Inf	0.00016403	0.035616	6531	U-box domain-containing protein 4 OS=Arabidopsis thaliana GN=PUB4 PE=1 SV=3
Cluster-24843.41291	51.9831	4.79501	3.4384	0.00016399	0.035616	1656	Cyclin-A2-2 OS=Arabidopsis thaliana GN=CYCA2-2 PE=2 SV=1
Cluster-24843.93886	0	19.0325	#NAME?	0.00016532	0.035863	682	--
Cluster-24843.119139	152.432	19.0064	3.0036	0.00016558	0.035885	1064	Short-chain type dehydrogenase/reductase OS=Picea abies PE=2 SV=1
Cluster-24843.114226	67.7173	317.887	-2.2309	0.00016656	0.03603	2799	Polygalacturonase At1g48100 OS=Arabidopsis thaliana GN=At1g48100 PE=2 SV=1
Cluster-24843.143673	93.781	470.811	-2.3278	0.00016644	0.03603	1102	CASP-like protein 3A1 OS=Vitis vinifera GN=VIT_09s0002g03780 PE=2 SV=1
Cluster-24843.200921	90.3915	0	Inf	0.00016716	0.036126	1954	Importin subunit alpha-1a OS=Oryza sativa subsp. japonica GN=Os01g0253300 PE=1 SV=2
Cluster-24843.10189	19.4736	0	Inf	0.00016791	0.036253	673	--
Cluster-24843.124932	14.5559	98.1947	-2.754	0.0001688	0.036344	3277	Protein TOM THREE HOMOLOG 1 OS=Arabidopsis thaliana GN=THH1 PE=2 SV=1
Cluster-24843.146070	248.293	49.9314	2.314	0.00016853	0.036344	2456	Ent-kaurenoic acid oxidase 1 OS=Arabidopsis thaliana GN=KAO1 PE=2 SV=1
Cluster-24843.68646	0.292484	22.7128	-6.279	0.00016878	0.036344	290	--
Cluster-24843.101850	65.5378	7.41956	3.1429	0.0001691	0.036374	1174	11-oxo-beta-amyrin 30-oxidase OS=Medicago truncatula GN=CYP72A63 PE=1 SV=1
Cluster-24843.160775	44.409	3.37498	3.7179	0.00016988	0.036476	1176	Structural maintenance of chromosomes protein 3 OS=Arabidopsis thaliana GN=SMC3 PE=2 SV=1
Cluster-24843.169359	19.6422	0	Inf	0.00016974	0.036476	1310	Telomere repeat-binding factor 4 OS=Arabidopsis thaliana GN=At1g17520 PE=2 SV=2
Cluster-24843.147461	24.3086	141.57	-2.542	0.0001704	0.036511	2239	Beta-glucosidase 13 OS=Oryza sativa subsp. japonica GN=BGLU13 PE=2 SV=2
Cluster-24843.160526	155.563	27.9064	2.4788	0.00017052	0.036511	549	ABA-responsive protein ABR18 OS=Pisum sativum PE=2 SV=1
Cluster-24843.85635	369.874	79.4767	2.2184	0.00017034	0.036511	1038	LIM domain-containing protein WLIM1 OS=Arabidopsis thaliana GN=WLIM1 PE=1 SV=1
Cluster-24843.104047	31.2872	170.425	-2.4455	0.00017084	0.036544	442	--
Cluster-24843.62597	56.6149	5.66349	3.3214	0.00017109	0.036564	1632	CTP synthase 1 OS=Mus musculus GN=Ctps1 PE=1 SV=2
Cluster-24843.115984	0.292484	22.9673	-6.2951	0.0001716	0.036639	591	Cationic peroxidase 1 OS=Arachis hypogaea GN=PNC1 PE=1 SV=2
Cluster-24843.164143	243.905	49.2295	2.3087	0.00017215	0.036701	914	--
Cluster-24843.179111	38.6694	2.3457	4.0431	0.0001722	0.036701	5585	Transposon TX1 uncharacterized 149 kDa protein OS=Xenopus laevis PE=3 SV=1
Cluster-24843.79053	29.3526	1.01685	4.8513	0.0001728	0.036795	2308	Pentatricopeptide repeat-containing protein At2g26790, mitochondrial OS=Arabidopsis thaliana GN=At2g26790 PE=3 SV=1
Cluster-24843.55487	1.2739	35.873	-4.8156	0.00017298	0.036798	1355	F-box protein CPR30 OS=Arabidopsis thaliana GN=CPR30 PE=1 SV=2
Cluster-24843.121510	32.246	175.296	-2.4426	0.00017321	0.036814	1217	Protein LURP-one-related 12 OS=Arabidopsis thaliana GN=At3g15810 PE=2 SV=1
Cluster-24843.92278	4.84246	61.4043	-3.6645	0.00017357	0.036856	1112	--
Cluster-24843.122778	1577.12	6421.49	-2.0256	0.00017394	0.036901	600	--
Cluster-24843.41543	5900.2	1441.39	2.0333	0.00017519	0.037132	1645	Endoglucanase 8 OS=Arabidopsis thaliana GN=CEL1 PE=2 SV=1
Cluster-24843.97929	195.416	994.074	-2.3468	0.00017623	0.037316	1645	Suppressor of disruption of TFIIS OS=Saccharomyces cerevisiae (strain ATCC 204508 / S288c) GN=SDT1 PE=1 SV=1
Cluster-24843.167118	593.944	132.142	2.1682	0.00017724	0.037467	3543	125 kDa kinesin-related protein OS=Nicotiana tabacum GN=TKRP125 PE=1 SV=1
Cluster-24843.98132	0.981418	28.0312	-4.836	0.00017726	0.037467	1281	Methionine gamma-lyase OS=Arabidopsis thaliana GN=MGL PE=1 SV=1
Cluster-24843.166517	1859.62	444.547	2.0646	0.00017791	0.037536	1810	Thermospermine synthase ACAULIS5 OS=Arabidopsis thaliana GN=ACL5 PE=1 SV=1
Cluster-24843.168895	2.86288	65.2077	-4.5095	0.00017783	0.037536	1295	--
Cluster-24843.92997	23.7444	135.139	-2.5088	0.00017918	0.037769	1058	Oligopeptide transporter 4 OS=Arabidopsis thaliana GN=OPT4 PE=1 SV=1
Cluster-24843.126760	243.496	48.5599	2.3261	0.00018036	0.037983	1414	--
Cluster-24843.82618	37.874	2.32332	4.0269	0.0001808	0.038041	820	Eukaryotic peptide chain release factor GTP-binding subunit OS=Saccharomyces cerevisiae (strain ATCC 204508 / S288c) GN=SUP35 PE=1 SV=1
Cluster-24843.159990	159.328	29.089	2.4535	0.00018112	0.038074	2589	Mitogen-activated protein kinase kinase kinase NPK1 OS=Nicotiana tabacum GN=NPK1 PE=1 SV=1
Cluster-24843.1904	23.3268	0.331903	6.1351	0.00018222	0.03827	699	FRIGIDA-like protein 3 OS=Arabidopsis thaliana GN=FRL3 PE=1 SV=1
Cluster-24843.121312	43.9719	3.38948	3.6974	0.00018282	0.038362	1775	Probable FAD synthase OS=Schizosaccharomyces pombe (strain 972 / ATCC 24843) GN=SPCC1235.04c PE=3 SV=1
Cluster-24843.117881	32.2761	172.81	-2.4206	0.00018335	0.038402	864	LOB domain-containing protein 15 OS=Arabidopsis thaliana GN=LBD15 PE=2 SV=2
Cluster-24843.155921	54.9922	5.40577	3.3467	0.0001832	0.038402	1915	Short-chain type dehydrogenase/reductase OS=Picea abies PE=2 SV=1
Cluster-24843.137786	104.805	16.294	2.6853	0.00018372	0.038444	979	--
Cluster-24843.50028	28.9307	1.02513	4.8187	0.00018392	0.038452	1627	--
Cluster-24843.115951	134.234	22.8044	2.5574	0.00018455	0.038479	2926	Leucine-rich repeat receptor-like tyrosine-protein kinase PXC3 OS=Arabidopsis thaliana GN=PXC3 PE=2 SV=1
Cluster-24843.117441	55.9615	269.161	-2.266	0.00018426	0.038479	784	--
Cluster-24843.199984	91.2695	13.202	2.7894	0.00018446	0.038479	2192	Mechanosensitive ion channel protein 10 OS=Arabidopsis thaliana GN=MSL10 PE=1 SV=1
Cluster-24843.114921	266.579	54.6436	2.2864	0.00018513	0.038564	660	Protein trichome birefringence-like 36 OS=Arabidopsis thaliana GN=TBL36 PE=2 SV=1
Cluster-24843.101866	76.3033	9.88752	2.9481	0.00018573	0.038656	2615	--
Cluster-24843.96839	2.52972	43.0294	-4.0883	0.00018615	0.038707	345	--
Cluster-24843.50139	99.1372	14.9058	2.7335	0.00018651	0.038748	1456	GDSL esterase/lipase At5g03610 OS=Arabidopsis thaliana GN=At5g03610 PE=2 SV=1
Cluster-24843.110400	100.982	15.4051	2.7126	0.00018698	0.038811	952	Histone-lysine N-methyltransferase SUVR4 OS=Arabidopsis thaliana GN=SUVR4 PE=1 SV=2
Cluster-24843.10359	23.0733	0	Inf	0.00018749	0.038819	596	Acyl-CoA-binding domain-containing protein 4 OS=Arabidopsis thaliana GN=ACBP4 PE=1 SV=1
Cluster-24843.128969	45.4993	3.77402	3.5917	0.00018753	0.038819	1941	Putative disease resistance RPP13-like protein 1 OS=Arabidopsis thaliana GN=RPPL1 PE=3 SV=1
Cluster-24843.131374	87.8453	547.01	-2.6385	0.00018735	0.038819	2537	Plant cysteine oxidase 1 OS=Arabidopsis thaliana GN=PCO1 PE=1 SV=1
Cluster-24843.206421	19.4176	0	Inf	0.00018818	0.038884	1886	Replication protein A 70 kDa DNA-binding subunit E OS=Arabidopsis thaliana GN=RPA1E PE=2 SV=1
Cluster-24843.94660	23.5155	136.098	-2.533	0.00018809	0.038884	2866	Probable WRKY transcription factor 48 OS=Arabidopsis thaliana GN=WRKY48 PE=2 SV=1
Cluster-24843.146279	19.1767	0	Inf	0.00018928	0.039005	2465	--
Cluster-24843.169110	338.325	73.1436	2.2096	0.00018961	0.039005	3832	Protein QUIRKY OS=Arabidopsis thaliana GN=QKY PE=2 SV=1
Cluster-24843.169376	148.527	26.6994	2.4758	0.00018938	0.039005	1643	GTPase Der OS=Ruegeria sp. (strain TM1040) GN=der PE=3 SV=1
Cluster-24843.191598	155.626	27.8882	2.4804	0.00018957	0.039005	1499	Coronatine-insensitive protein 1 OS=Arabidopsis thaliana GN=COI1 PE=1 SV=1
Cluster-24843.67739	355.581	41.0065	3.1163	0.00018932	0.039005	1092	MATE efflux family protein 5 OS=Arabidopsis thaliana GN=DTXL1 PE=3 SV=1
Cluster-24843.84968	394.443	22.6399	4.1229	0.00019006	0.039064	1061	--
Cluster-24843.163996	59.6036	4.06738	3.8732	0.00019026	0.039069	2716	Zinc finger CCCH domain-containing protein 13 OS=Oryza sativa subsp. japonica GN=Os02g0161200 PE=2 SV=1
Cluster-24843.134552	0.318098	22.3354	-6.1337	0.00019111	0.039139	1180	Zinc finger protein JACKDAW OS=Arabidopsis thaliana GN=JKD PE=1 SV=1
Cluster-24843.174017	109.98	17.433	2.6574	0.00019096	0.039139	552	--
Cluster-24843.203266	156.778	28.6676	2.4512	0.00019093	0.039139	1894	--
Cluster-24843.36334	586.848	133.321	2.1381	0.00019186	0.039259	924	Protein FANTASTIC FOUR 3 OS=Arabidopsis thaliana GN=FAF3 PE=2 SV=1
Cluster-24843.88366	0	73.9994	#NAME?	0.00019239	0.039332	4705	Respiratory burst oxidase homolog protein A OS=Solanum tuberosum GN=RBOHA PE=1 SV=1
Cluster-24843.127198	54.5944	263.841	-2.2728	0.00019299	0.039419	2935	Retrovirus-related Pol polyprotein from transposon TNT 1-94 OS=Nicotiana tabacum PE=2 SV=1
Cluster-24843.118327	358.573	2054.1	-2.5182	0.00019522	0.039616	1346	--
Cluster-24843.137047	0.318098	29.0008	-6.5105	0.00019436	0.039616	586	Disease resistance protein RPM1 OS=Arabidopsis thaliana GN=RPM1 PE=1 SV=1
Cluster-24843.163914	48.9245	405.738	-3.0519	0.000195	0.039616	2314	Scarecrow-like protein 32 OS=Arabidopsis thaliana GN=SCL32 PE=2 SV=1
Cluster-24843.60322	119.417	19.9615	2.5807	0.00019532	0.039616	1430	Probable leucine-rich repeat receptor-like protein kinase At1g35710 OS=Arabidopsis thaliana GN=At1g35710 PE=2 SV=1
Cluster-24843.61296	591.063	134.558	2.1351	0.00019457	0.039616	542	1-aminocyclopropane-1-carboxylate synthase 3 OS=Solanum lycopersicum GN=ACS3 PE=1 SV=1
Cluster-24843.79887	2.5478	38.1482	-3.9043	0.00019508	0.039616	1689	ACT domain-containing protein ACR1 OS=Arabidopsis thaliana GN=ACR1 PE=2 SV=1
Cluster-24843.83478	202.937	39.9893	2.3433	0.00019423	0.039616	970	--
Cluster-46010.2	0	18.5663	#NAME?	0.00019529	0.039616	573	Manganese-dependent ADP-ribose/CDP-alcohol diphosphatase OS=Arabidopsis thaliana GN=At4g24730 PE=2 SV=1
Cluster-24843.15414	19.2383	0	Inf	0.0001962	0.039758	987	DNA mismatch repair protein MSH4 OS=Arabidopsis thaliana GN=MSH4 PE=2 SV=1
Cluster-24843.123401	17.2048	209.547	-3.6064	0.00019741	0.039934	421	Peroxidase 73 OS=Arabidopsis thaliana GN=PER73 PE=1 SV=1
Cluster-24843.172700	107.302	17.1956	2.6416	0.00019729	0.039934	1062	Protein CMSS1 OS=Xenopus laevis GN=cmss1 PE=2 SV=1
Cluster-24843.126854	653.655	106.313	2.6202	0.00019873	0.040165	496	--
Cluster-24843.122999	15.545	193.064	-3.6346	0.00019997	0.040381	1204	--
Cluster-24843.90104	86.0004	389.747	-2.1801	0.00020149	0.040653	4133	LRR receptor-like serine/threonine-protein kinase FLS2 OS=Arabidopsis thaliana GN=FLS2 PE=1 SV=1
Cluster-24843.167728	39.6828	2.71407	3.87	0.00020191	0.040701	575	--
Cluster-24843.123693	38.3257	2.35565	4.0241	0.0002024	0.040764	402	--
Cluster-24843.135749	122.462	20.537	2.576	0.00020323	0.040896	5618	Calcium-transporting ATPase 2, plasma membrane-type OS=Arabidopsis thaliana GN=ACA2 PE=1 SV=1
Cluster-24843.126951	0.292484	35.2079	-6.9114	0.00020348	0.040911	665	--
Cluster-24843.127973	52.8361	5.08423	3.3774	0.00020413	0.041006	6406	Myosin-17 OS=Arabidopsis thaliana GN=XI-K PE=1 SV=2
Cluster-24843.122344	32.3784	170.615	-2.3976	0.0002045	0.041044	1358	Polygalacturonase At1g48100 OS=Arabidopsis thaliana GN=At1g48100 PE=2 SV=1
Cluster-24843.196762	127.89	22.02	2.538	0.00020509	0.04109	1598	Protein IQ-DOMAIN 1 OS=Arabidopsis thaliana GN=IQD1 PE=1 SV=1
Cluster-24843.62432	511.27	117.006	2.1275	0.00020493	0.04109	1539	Geraniol 8-hydroxylase OS=Catharanthus roseus GN=CYP76B6 PE=1 SV=1
Cluster-24843.83780	55.6031	267.175	-2.2645	0.00020558	0.041154	668	--
Cluster-24843.90557	62.0592	359.688	-2.535	0.00020731	0.041465	1333	F-box protein At1g67340 OS=Arabidopsis thaliana GN=At1g67340 PE=1 SV=1
Cluster-24843.76829	33.5391	1.65951	4.337	0.0002078	0.041525	1096	Elongation factor P OS=Synechococcus sp. (strain ATCC 27144 / PCC 6301 / SAUG 1402/1) GN=efp PE=3 SV=1
Cluster-24843.138093	4965.31	1223.99	2.0203	0.00020895	0.041719	1636	Auxin-responsive protein IAA27 OS=Arabidopsis thaliana GN=IAA27 PE=1 SV=1
Cluster-24843.153336	45.0228	3.77402	3.5765	0.00020948	0.041789	3505	High mobility group B protein 15 OS=Arabidopsis thaliana GN=HMGB15 PE=2 SV=1
Cluster-25681.0	18.9294	0	Inf	0.000211	0.042056	1420	Uncharacterized protein At4g00950 OS=Arabidopsis thaliana GN=At4g00950 PE=2 SV=1
Cluster-24843.203246	28.626	0.995709	4.8455	0.00021128	0.042076	947	--
Cluster-24843.43215	121.834	20.5843	2.5653	0.0002132	0.042423	1930	Guanine nucleotide exchange factor VAV3 OS=Mus musculus GN=Vav3 PE=1 SV=2
Cluster-24843.129189	5.92785	55.9529	-3.2386	0.00021399	0.042505	1779	--
Cluster-24843.72532	18.8721	0	Inf	0.00021388	0.042505	902	Protein ZINC INDUCED FACILITATOR-LIKE 1 OS=Arabidopsis thaliana GN=ZIFL1 PE=2 SV=1
Cluster-24843.104251	1918.19	470.611	2.0271	0.00021564	0.042796	1008	--
Cluster-24843.115114	93.2395	423.952	-2.1849	0.00021723	0.043033	2403	--
Cluster-24843.134621	30.4308	162.902	-2.4204	0.00021739	0.043033	3034	Isoamylase 3, chloroplastic OS=Arabidopsis thaliana GN=ISA3 PE=2 SV=2
Cluster-24843.135968	131.397	0	Inf	0.00021723	0.043033	4113	Retrovirus-related Pol polyprotein from transposon 17.6 OS=Drosophila melanogaster GN=pol PE=3 SV=1
Cluster-24843.140126	0.972376	27.3529	-4.814	0.00021802	0.043056	852	Wall-associated receptor kinase-like 1 OS=Arabidopsis thaliana GN=WAKL1 PE=2 SV=1
Cluster-24843.31475	0.963335	27.3603	-4.8279	0.00021807	0.043056	711	--
Cluster-24843.84884	7.27575	63.4624	-3.1247	0.00021787	0.043056	789	--
Cluster-24843.127287	16.5324	105.255	-2.6705	0.00021844	0.043093	1038	Probable glucuronoxylan glucuronosyltransferase IRX7 OS=Arabidopsis thaliana GN=IRX7 PE=2 SV=1
Cluster-24843.100867	280.51	59.4783	2.2376	0.00021887	0.043141	3823	Protein QUIRKY OS=Arabidopsis thaliana GN=QKY PE=2 SV=1
Cluster-24843.101870	30.7022	1.34999	4.5073	0.00021997	0.04332	3000	--
Cluster-24843.129781	208.043	41.5244	2.3248	0.00022054	0.043397	1395	--
Cluster-17295.0	0	18.2966	#NAME?	0.00022104	0.043421	655	Copia protein OS=Drosophila melanogaster GN=GIP PE=1 SV=3
Cluster-24843.153571	0.981418	27.2468	-4.7951	0.00022099	0.043421	1122	Expansin-A2 OS=Oryza sativa subsp. japonica GN=EXPA2 PE=2 SV=2
Cluster-24843.61173	167.627	32.261	2.3774	0.00022193	0.043558	1304	Copper transport protein ATX1 OS=Arabidopsis thaliana GN=ATX1 PE=1 SV=1
Cluster-24843.142285	113.999	18.9873	2.5859	0.00022458	0.04404	1317	Alpha-dioxygenase 1 OS=Arabidopsis thaliana GN=DOX1 PE=1 SV=1
Cluster-24843.146711	65.387	300.475	-2.2002	0.0002257	0.044204	1230	Probable glutathione S-transferase OS=Nicotiana tabacum PE=2 SV=1
Cluster-24843.59720	7.36314	63.3862	-3.1058	0.0002258	0.044204	1115	Wall-associated receptor kinase-like 10 OS=Arabidopsis thaliana GN=WAKL10 PE=2 SV=1
Cluster-24843.126858	105.487	16.894	2.6425	0.00022621	0.044247	2067	Beta-galactosidase 8 OS=Arabidopsis thaliana GN=BGAL8 PE=2 SV=2
Cluster-24843.72600	131.146	23.2614	2.4952	0.00022641	0.044249	834	Probable leucine-rich repeat receptor-like protein kinase At1g68400 OS=Arabidopsis thaliana GN=At1g68400 PE=2 SV=1
Cluster-24843.83787	88.278	12.8436	2.781	0.00022859	0.044637	523	Two-component response regulator ARR3 OS=Arabidopsis thaliana GN=ARR3 PE=2 SV=1
Cluster-24843.115052	287.861	60.9193	2.2404	0.00022952	0.044744	1687	Probable protein phosphatase 2C 76 OS=Arabidopsis thaliana GN=At5g53140 PE=2 SV=1
Cluster-24843.132927	1353.81	327.056	2.0494	0.00022939	0.044744	3895	BTB/POZ domain-containing protein At5g47800 OS=Arabidopsis thaliana GN=At5g47800 PE=2 SV=1
Cluster-24843.130318	6.92282	329.825	-5.5742	0.00023023	0.044844	1511	Thaumatin-like protein OS=Oryza sativa subsp. japonica GN=Os12g0628600 PE=1 SV=1
Cluster-24843.20620	6.79324	60.0564	-3.1441	0.00023084	0.044925	3341	Transcription factor bHLH30 OS=Arabidopsis thaliana GN=BHLH30 PE=1 SV=1
Cluster-24843.126849	1.26486	29.5685	-4.547	0.00023119	0.044955	627	--
Cluster-24843.61063	169.116	722.917	-2.0958	0.0002327	0.04521	1559	Zinc finger protein ZAT10 OS=Arabidopsis thaliana GN=ZAT10 PE=2 SV=1
Cluster-24843.177036	96.5021	14.8478	2.7003	0.00023374	0.045374	728	--
Cluster-24843.115806	0	100.352	#NAME?	0.00023626	0.045693	3083	Protein S-acyltransferase 10 OS=Arabidopsis thaliana GN=PAT10 PE=1 SV=1
Cluster-24843.116021	0.292484	47.1237	-7.332	0.00023697	0.045693	780	--
Cluster-24843.121285	2563.63	10141.7	-1.984	0.00023642	0.045693	909	--
Cluster-24843.129624	304.929	1269.2	-2.0574	0.00023695	0.045693	1130	Pathogenesis-related protein STH-2 OS=Solanum tuberosum GN=STH-2 PE=2 SV=1
Cluster-24843.134767	181.679	35.1864	2.3683	0.0002363	0.045693	636	Protein argonaute 10 OS=Arabidopsis thaliana GN=AGO10 PE=2 SV=1
Cluster-24843.142118	759.462	171.211	2.1492	0.00023693	0.045693	1275	Ribosome biogenesis protein NSA2 homolog OS=Dictyostelium discoideum GN=nsa2 PE=3 SV=1
Cluster-24843.182547	1.30856	30.9163	-4.5623	0.00023561	0.045693	966	--
Cluster-24843.19649	73.6399	9.77521	2.9133	0.00023685	0.045693	893	Probable calcium-binding protein CML11 OS=Oryza sativa subsp. japonica GN=CML11 PE=2 SV=1
Cluster-24843.60734	84.3075	12.2452	2.7834	0.00023838	0.045928	1316	Protein NSP-INTERACTING KINASE 2 OS=Arabidopsis thaliana GN=NIK2 PE=1 SV=1
Cluster-46362.0	3.33786	42.71	-3.6776	0.00023952	0.046108	2096	COMPASS-like H3K4 histone methylase component WDR5A OS=Arabidopsis thaliana GN=WDR5A PE=1 SV=1
Cluster-24843.80243	58.1824	6.42676	3.1784	0.00023982	0.046127	500	ATPase 5, plasma membrane-type OS=Arabidopsis thaliana GN=AHA5 PE=3 SV=3
Cluster-24843.39886	49.9644	4.73616	3.3991	0.00024031	0.046146	779	--
Cluster-25430.0	40.6945	3.03644	3.7444	0.00024018	0.046146	1659	Mitochondrial phosphate carrier protein 1, mitochondrial OS=Arabidopsis thaliana GN=MPT1 PE=2 SV=1
Cluster-24843.183970	35.0799	2.04612	4.0997	0.00024055	0.046153	3010	Probable serine/threonine-protein kinase At1g54610 OS=Arabidopsis thaliana GN=At1g54610 PE=1 SV=1
Cluster-24843.139447	101.073	15.9894	2.6602	0.00024143	0.046206	356	--
Cluster-24843.189011	40.3988	325.352	-3.0096	0.0002414	0.046206	1559	F-box protein PP2-B15 OS=Arabidopsis thaliana GN=PP2B15 PE=2 SV=2
Cluster-24843.59100	53.806	254.871	-2.2439	0.00024113	0.046206	883	--
Cluster-24843.117598	82.8208	380.196	-2.1987	0.0002418	0.046238	1604	--
Cluster-24843.185564	18.3851	110.531	-2.5878	0.00024233	0.046302	1234	Protein ABIL1 OS=Arabidopsis thaliana GN=ABIL1 PE=1 SV=1
Cluster-24843.201956	83.7952	12.1611	2.7846	0.00024317	0.046423	1713	Aspartic proteinase-like protein 1 OS=Arabidopsis thaliana GN=At5g10080 PE=1 SV=1
Cluster-24843.148657	133.496	568.593	-2.0906	0.00024398	0.046502	1178	Probable LRR receptor-like serine/threonine-protein kinase At3g47570 OS=Arabidopsis thaliana GN=At3g47570 PE=2 SV=1
Cluster-24843.172525	36.5488	2.32332	3.9756	0.00024379	0.046502	2288	Glycerol-3-phosphate dehydrogenase [NAD(+)] GPDHC1, cytosolic OS=Arabidopsis thaliana GN=GPDHC1 PE=2 SV=1
Cluster-24843.88459	36.844	2.37264	3.9569	0.00024419	0.046503	1643	--
Cluster-24843.69389	282.777	60.8051	2.2174	0.00024454	0.046532	1427	Demethylmenaquinone methyltransferase OS=Lactococcus lactis subsp. lactis (strain IL1403) GN=menG PE=3 SV=1
Cluster-24843.151387	81.9904	367.246	-2.1632	0.00024537	0.046651	1076	E3 ubiquitin-protein ligase RHA2A OS=Arabidopsis thaliana GN=RHA2A PE=1 SV=1
Cluster-24843.11665	0.327139	21.616	-6.0461	0.00024567	0.046669	627	Beta-glucosidase 11 OS=Arabidopsis thaliana GN=BGLU11 PE=2 SV=2
Cluster-24843.80719	8.0792	65.3966	-3.0169	0.00024626	0.046743	527	--
Cluster-24843.124047	2.54478	37.1484	-3.8677	0.00024668	0.046784	2065	Ubiquitin-conjugating enzyme E2-17 kDa OS=Solanum lycopersicum PE=2 SV=1
Cluster-24843.148726	18.4802	0	Inf	0.00024692	0.046792	2714	PHD finger protein ING2 OS=Arabidopsis thaliana GN=ING2 PE=1 SV=1
Cluster-24843.117724	435.436	1746.22	-2.0037	0.00024885	0.046985	1607	--
Cluster-24843.119304	880.405	3508.28	-1.9945	0.00024916	0.046985	1687	Basic 7S globulin OS=Glycine max GN=BG PE=1 SV=2
Cluster-24843.142323	51.3605	5.10163	3.3316	0.00024884	0.046985	2032	Patellin-5 OS=Arabidopsis thaliana GN=PATL5 PE=1 SV=2
Cluster-24843.153727	684.541	161.27	2.0857	0.00024897	0.046985	583	Expansin-A10 OS=Arabidopsis thaliana GN=EXPA10 PE=2 SV=1
Cluster-24843.70038	10.4251	76.8696	-2.8824	0.00024877	0.046985	1634	--
Cluster-24843.85614	1271.11	311.788	2.0275	0.00024835	0.046985	2125	Lysine histidine transporter-like 8 OS=Arabidopsis thaliana GN=AATL1 PE=1 SV=1
Cluster-24843.127399	1523.54	6087.57	-1.9984	0.00025024	0.04715	1120	Rhicadhesin receptor OS=Pisum sativum GN=GER1 PE=1 SV=2
Cluster-24843.187922	13.591	90.3707	-2.7332	0.0002514	0.047329	1488	Cytochrome P450 94A1 OS=Vicia sativa GN=CYP94A1 PE=2 SV=2
Cluster-24843.105628	18.6126	0	Inf	0.00025169	0.047346	2486	--
Cluster-24843.121317	4.45657	131.073	-4.8783	0.00025208	0.04738	1173	--
Cluster-24843.82647	69.6611	314.361	-2.174	0.00025247	0.047414	2091	BTB/POZ domain-containing protein At1g50280 OS=Arabidopsis thaliana GN=At1g50280 PE=2 SV=1
Cluster-24843.122064	1269.96	7271.51	-2.5175	0.00025267	0.047415	970	--
Cluster-24843.119696	207.854	41.1052	2.3382	0.00025314	0.047463	1996	Leucine-rich repeat receptor-like protein kinase PXC1 OS=Arabidopsis thaliana GN=PXC1 PE=2 SV=1
Cluster-24843.2701	18.3596	0	Inf	0.00025419	0.047621	1277	--
Cluster-24843.104581	2.25381	35.147	-3.963	0.00025589	0.047786	1162	Heavy metal-associated isoprenylated plant protein 26 OS=Arabidopsis thaliana GN=HIPP26 PE=1 SV=1
Cluster-24843.146738	36.4281	2.37512	3.939	0.00025539	0.047786	547	--
Cluster-24843.83808	34.2107	2.05441	4.0576	0.00025548	0.047786	1036	--
Cluster-24843.83950	462.402	106.474	2.1186	0.00025569	0.047786	1258	--
Cluster-24843.125053	230.608	939.899	-2.0271	0.00025735	0.048018	619	--
Cluster-21297.0	0.903065	36.0744	-5.32	0.00025796	0.04805	564	--
Cluster-24843.178456	660.221	73.6077	3.165	0.00025848	0.04805	1418	--
Cluster-24843.199431	18.5026	0	Inf	0.00025833	0.04805	938	--
Cluster-24843.96044	0	76.4162	#NAME?	0.00025856	0.04805	1848	Splicing factor 3A subunit 3 OS=Mus musculus GN=Sf3a3 PE=2 SV=2
Cluster-24843.96109	0	17.8959	#NAME?	0.00025778	0.04805	2124	Sugar transporter ERD6-like 5 OS=Arabidopsis thaliana GN=At1g54730 PE=2 SV=2
Cluster-24843.82758	158.035	30.1672	2.3892	0.00025901	0.048095	616	Protein argonaute 10 OS=Arabidopsis thaliana GN=AGO10 PE=2 SV=1
Cluster-24843.114474	0	17.8652	#NAME?	0.00025956	0.04815	1157	D-2-hydroxyglutarate dehydrogenase, mitochondrial OS=Arabidopsis thaliana GN=D2HGDH PE=1 SV=3
Cluster-24843.142304	84.065	0	Inf	0.00025972	0.04815	2354	Protein PLASTID TRANSCRIPTIONALLY ACTIVE 7 OS=Arabidopsis thaliana GN=PTAC7 PE=1 SV=1
Cluster-24843.175267	250.686	53.1502	2.2377	0.00026017	0.048195	565	Protein argonaute 10 OS=Arabidopsis thaliana GN=AGO10 PE=2 SV=1
Cluster-24843.168329	1030.77	251.702	2.0339	0.00026243	0.048575	1642	GDSL esterase/lipase At5g14450 OS=Arabidopsis thaliana GN=At5g14450 PE=2 SV=1
Cluster-24843.8122	18.4228	0	Inf	0.00026329	0.048694	1033	--
Cluster-24843.109829	9280.97	2354.7	1.9787	0.00026464	0.048905	2671	Endoglucanase 6 OS=Arabidopsis thaliana GN=At1g64390 PE=2 SV=2
Cluster-24843.101330	1.24678	28.9055	-4.5351	0.00026586	0.04898	420	Homeobox-leucine zipper protein ATHB-40 OS=Arabidopsis thaliana GN=ATHB-40 PE=2 SV=3
Cluster-24843.135527	96.1829	15.1143	2.6699	0.00026581	0.04898	1200	--
Cluster-24843.54141	18.3851	0	Inf	0.00026566	0.04898	1963	Subtilisin-like protease SBT3.3 OS=Arabidopsis thaliana GN=SBT3.3 PE=2 SV=1
Cluster-24843.56221	5.17713	51.782	-3.3222	0.00026589	0.04898	1230	--
Cluster-24843.116534	22.3678	0.331903	6.0745	0.00026656	0.049064	1091	--
Cluster-24843.121731	0	60.2477	#NAME?	0.00026944	0.049541	1843	Type IV inositol polyphosphate 5-phosphatase 9 OS=Arabidopsis thaliana GN=IP5P9 PE=1 SV=1
[truncated: 13 more rows]

## Sheet: maturation
DEGs of EC to CE in Medicago sativa
[truncated: 1,257 more rows]
