# Supplementary material for: Uncovering a Phenomenon of Active Hormone Transcriptional Regulation during Early Somatic Embryogenesis in Medicago sativa
Source: Int J Mol Sci. 2022 Aug 3;23(15):8633. doi: 10.3390/ijms23158633 (PMC9368939; doi:10.3390/ijms23158633)
Supplement: Supplementary file 1 [file ijms-23-08633-s001.zip › Supplementary Material/Table S5 DEGs in embryonic induction, embryonic and maturation.xlsx]

## Sheet: embryonic induction
Table S5 DEGs in embryonic induction, embryonic and maturation
embryonic induction
GeneID	ICE readcount	NEC readcount	log2FoldChange	pval	padj	Gene Length	Gene name	Predicted Function
Cluster-24843.34639	0.425412	475.774	Inf	6.13e-18	2.13e-14	807	LBD16	Auxin response/lateral root formation (Arabidopsis)
Cluster-24843.19042	300.04	0.561157	Inf	2.06e-16	3.25e-13	855	LBD21	unknow
Cluster-24843.71383	8.59838	544.089	10.432	4.32e-12	1.61e-09	1292	LBD18	Regulates Lateral Root Formation (Arabidopsis)
Cluster-24843.77512	12.6959	436.198	9.0625	1.14e-09	1.91e-07	1430	LBD41	the morphogenesis and development (Arabidopsis)
Cluster-24843.163865	51.7976	367.445	7.1356	0.00017277	0.0049059	1606	LBD25	unknow
Cluster-24843.24481	0.786154	20.1039	6.8216	0.001142	0.022292	1072	LBD15	shoot apical meristem development (Arabidopsis)
Cluster-24843.161134	8.64768	62.8678	5.2694	0.0015475	0.028234	924	LBD12	unknow
Cluster-24843.67498	4.90076	71.775	5.1106	2.67e-05	0.0010574	1798	SERK1	Enhances embryogenic competence during dedifferentiation (Arabidopsis)
Cluster-24843.120415	1769.06	374.015	4.4064	0.0010682	0.021126	2296	SERK5	unknow
Cluster-24843.169604	9.63133	2621.43	4.3713	5.27e-19	2.96e-15	1216	WOX6	unknow
Cluster-24843.41498	5.69881	645.336	3.3863	2.44e-14	1.84e-11	1770	WOX5	Maintains Root Columella Stem Cells (Arabidopsis)
Cluster-24843.194586	0.850823	214.135	3.3712	2.35e-13	1.31e-10	1098	WOX11	Activate Shoot-Borne Crown Root Development (rice)
Cluster-24843.124245	62.9641	929.199	3.1053	2.67e-07	2.14e-05	1140	WOX8	Zygote Polarity to Embryo Development (Arabidopsis)
Cluster-24843.167698	92.4211	460.267	2.2418	0.0014041	0.026198	1173	WOX4	Promotes procambial development (Arabidopsis)
Cluster-25652.0	19.3884	0.561157	-2.0499	0.0022917	0.038228	1119	LEC2	induces embryo development (Arabidopsis)
Cluster-24843.30062	464.082	3.3003	-2.3162	1.07e-14	9e-12	2187	CLV1	Regulates nodule number and root length (Medicago truncatula)
Cluster-24843.75097	33.1106	1.56139	-2.5628	0.0014446	0.02677	296	CLV2	Control root meristem growth (Arabidopsis)
Cluster-24843.143808	240.504	2927.87	-2.5861	7.81e-07	5.32e-05	1115	LEA5	encode atypical late embryogenesis-abundant proteins(Arabidopsis)
Cluster-24843.128864	24.3878	364.506	-2.8266	7.95e-07	5.4e-05	2479	AGO16	unknow
Cluster-24843.74043	17.663	267.56	-2.8619	8.45e-07	5.7e-05	1232	AGO10	maintains shoot meristem stem cells (Arabidopsis)
Cluster-24843.68523	10.6097	167.032	-2.8759	2.27e-06	0.00013291	1779	AGO4A	unknow
Cluster-24843.123254	7513.79	5.43734	-3.4508	7.42e-26		4198	AGO1	leaf development
Cluster-24843.95403	133.524	12.7697	-3.6057	3.35e-05	0.0012745	2608	AGO5	unknow
Cluster-24843.137111	89.8401	659.46	-3.6283	5.77e-05	0.0020002	3451	AGO7	Control Leaf Morphology(Arabidopsis)
Cluster-24843.75638	5.22408	64.6025	-3.7489	9.63e-05	0.0030352	1646	AGO16	unknow
Cluster-24843.138275	287.84	1700.69	-3.8724	0.00025874	0.0068053	1524	AGO9	unknow
Cluster-24843.128940	1845.6	7642.38	-3.8834	0.002721	0.043531	3361	AGO4	unknow
Cluster-24843.67389	0.360743	214.885	-3.9017	4.2e-14	2.94e-11	2575	BBM1	unknow
Cluster-24843.27327	8.4299	260.168	-3.9211	7.01e-09	9.1e-07	1513	AGL15	developing embryos (Arabidopsis)
Cluster-24843.76387	27.975	376.088	-3.9767	1.32e-06	8.34e-05	967	AGL80	central cell development (Arabidopsis)
Cluster-24843.205385	1.56041	47.4128	-4.2586	1.19e-05	0.00053567	1152	AGL8	expressed in inflorescence meristems (Arabidopsis)
Cluster-24843.61113	0.786154	21.3292	-4.6765	0.00083254	0.017329	1084	AGL11	triggers seedlessness (fleshy fruits)
Cluster-24843.182699	15.5258	458.968	-4.7501	1.84e-09	2.89e-07	796	ARR9	the cytokinin-induced type-A response regulator (Arabidopsis)
Cluster-24843.65641	8.41975	238.464	-4.7619	2.93e-07	2.31e-05	1632	ARR18	Induces Cytokinin Response (Arabidopsis)
Cluster-24843.6598	2.77198	99.5675	-4.8238	1.8e-06	0.00010895	1120	ARR8	the shoot and in callus formationalters cytokinin responses (Arabidopsis)
Cluster-24843.84002	5.10494	97.7114	-4.8857	1.76e-06	0.0001071	1495	RKD5	unknow
Cluster-24843.108381	3.28583	191.672	-4.9253	5.54e-10	1.04e-07	1606	WUS	essential for embryonic stem cell renewal during somatic embryogenesis (Arabidopsis)
Cluster-24843.55070	19.3119	115.964	-4.9478	0.0011279	0.022065	1062	KRP4	response to auxin and cytokinin (Arabidopsis)
Cluster-24843.127537	7211.19	696.898	-5.1026	2.93e-05	0.00114	2784	fusA2	unknow
Cluster-24843.166825	1.08223	29.1234	-5.1667	0.0002282	0.0061493	1578	AIL5	unknow
Cluster-24843.41641	2.87579	507.721	-5.7	3.96e-15	3.82e-12	1046	PLT2	unknow
Cluster-24843.133165	949.054	45.8555	-5.8662	1.73e-07	1.47e-05	1927	PLT5	unknow
Cluster-24843.16543	35.4146	0	-5.9836	1.68e-07	1.44e-05	1088	YUC2	unknow
Cluster-24843.88012	1649.49	191.667	-6.8232	0.0001129	0.0034617	761	YUC10	unknow
Cluster-24843.41681	0.399889	20.788	-7.4639	0.00034343	0.0085648	910	YUC3	unknow
Cluster-24843.16542	32.3686	0.286176	-7.9754	0.00041207	0.0098972	1142	YUC6	auxin biosynthesis (Arabidopsis)
Cluster-24843.199054	21.2058	0	-8.0884	0.00077154	0.016304	471	YUC8	unknow
Cluster-24843.78324	3.40327	37.2117	-9.2184	0.001085	0.021395	678	YUC5	unknow
Cluster-24843.14632	73.4067	1.90327	-10.127	0.002536	0.041291	902	YUC9	unknow

## Sheet:   embryonic 
embryonic
Gene ID	NEC readcount	EC readcount	log2FoldChange	pval	padj	Gene Length	Gene name	Predicted Function
Cluster-24843.115479	53.8231	3.72843	3.8516	7.22e-05	0.019212	4831	PKL	derepression of embryonic traits (Arabidopsis)
Cluster-24843.190426	103.121	10.6209	3.2794	2.95e-05	0.0096951	1320	LBD4	unknow
Cluster-24843.161134	72.4034	376.689	-2.3792	5.87e-05	0.016386	924	LBD12	unknow
Cluster-24843.117881	32.2761	172.81	-2.4206	0.00018335	0.038402	864	LBD15	shoot apical meristem development (Arabidopsis)
Cluster-24843.160083	2.14984	129.554	-5.9132	1.56e-11	9.46e-08	1026	LBD29	regulates the cell cycle progression in response to auxin during lateral root formation (Arabidopsis)
Cluster-24843.74043	308.447	61.0206	2.3377	0.00010374	0.025713	1232	AGO10	maintains shoot meristem (Arabidopsis)
Cluster-24843.76387	433.202	2051.65	-2.2437	5.02e-05	0.014567	967	AGL80	Central Cell Development (Arabidopsis)
Cluster-24843.182699	528.471	107.821	2.2932	7.68e-05	0.020158	796	ARR9	the cytokinin-induced type-A response regulator (Arabidopsis)
Cluster-24843.83787	88.278	12.8436	2.781	0.00022859	0.044637	523	ARR3	the Control of Circadian Period (Arabidopsis)

## Sheet: maturation
maturation
Gene ID	EC readcount	CE readcount	log2FoldChange	pval	padj	Gene Length	Gene name	Predicted Function
Cluster-24843.169604	1741.75	149.597	3.5414	9.04e-05	0.024967	1216	WOX6	unknow
Cluster-24843.41641	462.458	19.9454	4.5352	4.14e-06	0.0030781	1046	PLT2	unknow
Cluster-24843.40528	134.302	4.50514	4.8978	1.01e-05	0.0059065	891	PLT1	unknow
