# Supplementary material for: Uncovering a Phenomenon of Active Hormone Transcriptional Regulation during Early Somatic Embryogenesis in Medicago sativa
Source: Int J Mol Sci. 2022 Aug 3;23(15):8633. doi: 10.3390/ijms23158633 (PMC9368939; doi:10.3390/ijms23158633)
Supplement: Supplementary file 1 [file ijms-23-08633-s001.zip › Supplementary Material/Table S6 Plant hormone signal transduction genes in SE.xlsx]

## Sheet: embryonic induction
Table S6 Plant hormone signal transduction genes in SE
Gene name	gene ID	log2FoldChange	pval	padj	Gene Length	NR Description
IAA3	Cluster-24843.121453	-4.4044	4.14e-08	4.32e-06	432	Auxin-responsive protein IAA5 [Medicago truncatula]>gi|355516725|gb|AES98348.1| auxin response factor [Medicago truncatula]
SAUR71	Cluster-24843.54455	-3.441	6.21e-06	0.00031042	791	Auxin-induced protein 6B [Medicago truncatula]>gi|355508145|gb|AES89287.1| SAUR-like auxin-responsive family protein [Medicago truncatula]
IAA31	Cluster-24843.38282	-4.5858	9.75e-06	0.00045491	1316	Auxin-responsive protein IAA4 [Medicago truncatula]
NPR1	Cluster-24843.45832	-5.6136	1.67e-09	2.65e-07	2183	regulatory protein NPR1 [Medicago truncatula]
SERK5	Cluster-24843.120415	2.2418	0.0010682	0.021126	2296	PREDICTED: BRASSINOSTEROID INSENSITIVE 1-associated receptor kinase 1-like isoform X1 [Populus euphratica]
ERF1B	Cluster-24843.160665	3.8858	0.0030495	0.047482	375	ethylene-responsive transcription factor 1B [Medicago truncatula]
AUX28	Cluster-24843.87788	2.5489	0.00028373	0.0073478	1313	unknown [Medicago truncatula]>gi|388520905|gb|AFK48514.1| unknown [Medicago truncatula]>gi|657403779|gb|KEH42620.1| auxin-responsive AUX/IAA family protein [Medicago truncatula]
ERF1B	Cluster-24843.160662	3.0974	0.0026372	0.04254	504	unknown [Medicago truncatula]
TGA7	Cluster-24843.202130	Inf	2.69e-06	0.00015351	767	Transcription factor PERIANTHIA [Medicago truncatula]
TGA4	Cluster-24843.202131	Inf	5.8e-07	4.15e-05	560	Transcription factor PERIANTHIA [Medicago truncatula]
SAUR32	Cluster-24843.17005	5.1297	8.17e-07	5.53e-05	734	SAUR-like auxin-responsive family protein [Medicago truncatula]
PAN	Cluster-24843.179418	-3.7865	7.33e-05	0.0024302	1847	BZIP family transcription factor [Medicago truncatula]
MYC2	Cluster-24843.163203	3.8516	0.0011699	0.022738	2330	basic helix loop helix (bHLH) family transcription factor [Medicago truncatula]
JAR1	Cluster-24843.112758	3.3067	0.0028489	0.045065	1947	indole-3-acetic acid-amido synthetase [Medicago truncatula]
ARR9	Cluster-24843.182700	-3.9243	9.62e-06	0.00044939	1963	Two-component response regulator ARR9 [Medicago truncatula]>gi|355487605|gb|AES68808.1| two-component response regulator ARR3-like protein [Medicago truncatula]>gi|357595944|gb|AET86869.1| cytokinin resposne regulator 9 [Medicago truncatula]
ARF3	Cluster-24843.126914	-2.1042	0.0025927	0.041993	1572	Auxin response factor [Medicago truncatula]>gi|124360755|gb|ABN08732.1| Transcriptional factor B3; Auxin response factor [Medicago truncatula]>gi|355482712|gb|AES63915.1| auxin response factor 3 [Medicago truncatula]
SAUR	Cluster-24843.8741	5.1689	4.87e-05	0.0017372	679	SAUR-like auxin-responsive family protein [Medicago truncatula]
GH3.5	Cluster-24843.86757	-3.1195	1.79e-05	0.00075853	1567	hypothetical protein PHAVU_011G153400g [Phaseolus vulgaris]>gi|561006123|gb|ESW05117.1| hypothetical protein PHAVU_011G153400g [Phaseolus vulgaris]
JAR1	Cluster-24843.148150	3.7847	3.56e-06	0.00019329	2080	indole-3-acetic acid-amido synthetase [Medicago truncatula]
ERF094	Cluster-24843.102942	6.1139	6.22e-06	0.00031096	1221	ethylene response factor 5 [Medicago sativa]
CYCD3-1	Cluster-24843.140101	-6.2743	2.92e-13	1.58e-10	1836	cyclin [Medicago sativa]
ETR2	Cluster-24843.89000	#NAME?	2.46e-06	0.00014204	941	ethylene receptor [Medicago truncatula]
SAPK2	Cluster-24843.103166	Inf	3.97e-16	5.78e-13	795	Serine/Threonine-kinase SAPK1-like protein [Medicago truncatula]
GH3.1	Cluster-24843.115210	-4.2586	2.55e-05	0.001015	2096	Indole-3-acetic acid-amido synthetase GH3.3 [Medicago truncatula]>gi|355512988|gb|AES94611.1| indole-3-acetic acid-amido synthetase [Medicago truncatula]
SRK2F	Cluster-24843.103164	7.5256	9.61e-14	6.08e-11	1062	Serine/Threonine-kinase SAPK1-like protein [Medicago truncatula]
ARG7	Cluster-24843.96570	4.2904	4.82e-07	3.54e-05	1295	Auxin-induced SAUR-like protein [Medicago truncatula]>gi|355493066|gb|AES74269.1| SAUR-like auxin-responsive family protein [Medicago truncatula]
PYL2	Cluster-24843.46184	4.7837	1.18e-07	1.07e-05	922	abscisic acid receptor [Medicago truncatula]
LAX2	Cluster-24843.145996	-4.0695	0.00045504	0.010715	1500	hypothetical protein CISIN_1g011392mg [Citrus sinensis]
IAA29	Cluster-24843.41034	-9.4808	4.86e-18	1.74e-14	1225	auxin-responsive AUX/IAA family protein [Medicago truncatula]
IAA20	Cluster-24843.58220	-5.3062	5.84e-11	1.48e-08	1019	auxin-responsive AUX/IAA family protein [Medicago truncatula]
IAA30	Cluster-24843.58221	-6.1962	3.68e-08	3.89e-06	1135	auxin-responsive AUX/IAA family protein [Medicago truncatula]
NPR3	Cluster-24843.121808	2.2037	0.0015465	0.028222	2485	NPR1-1 protein [Medicago truncatula]>gi|355518697|gb|AET00321.1| NPR1/NIM1-like regulatory protein, putative [Medicago truncatula]
GH3.6	Cluster-24843.155336	-2.8666	0.00046195	0.010844	667	Indole-3-acetic acid-amido synthetase GH3.6 [Medicago truncatula]>gi|124361087|gb|ABN09059.1| GH3 auxin-responsive promoter [Medicago truncatula]>gi|355485594|gb|AES66797.1| indole-3-acetic acid-amido synthetase [Medicago truncatula]
PIF4	Cluster-24843.168599	3.9687	3.59e-07	2.75e-05	2215	transcription factor [Medicago truncatula]
BKI1	Cluster-24843.171794	3.2445	3.24e-05	0.0012396	1392	BRI1-KD interacting protein [Medicago truncatula]>gi|355478266|gb|AES59469.1| BRI1 kinase inhibitor 1, putative [Medicago truncatula]
TGA7	Cluster-24843.202126	Inf	0.00062505	0.013816	620	Transcription factor PERIANTHIA [Medicago truncatula]
GH3.5	Cluster-24843.194694	6.2656	2.82e-06	0.00015929	2006	indole-3-acetic acid-amido synthetase [Medicago truncatula]
ABF2	Cluster-24843.161624	3.5019	3.93e-06	0.00021031	4459	ABSCISIC ACID-INSENSITIVE 5-like protein [Medicago truncatula]>gi|355492097|gb|AES73300.1| ABA response element-binding factor [Medicago truncatula]
COI1	Cluster-24843.191598	-2.9608	0.00018257	0.0051302	1499	Coronatine-insensitive 1-like protein [Medicago truncatula]
IAA9	Cluster-24843.79496	-4.2954	1.49e-06	9.29e-05	324	PREDICTED: auxin-responsive protein IAA8-like [Cicer arietinum]
ARF3	Cluster-24843.105679	-3.9972	4.53e-07	3.35e-05	1129	auxin response factor 3 [Medicago truncatula]
IAA30	Cluster-24843.58217	-7.255	2.23e-15	2.45e-12	510	auxin-responsive AUX/IAA family protein [Medicago truncatula]
Auxin-induced protein-like protein	Cluster-24843.127412	5.8626	0.0010329	0.020586	617	Auxin-induced SAUR-like protein [Medicago truncatula]>gi|355508203|gb|AES89345.1| SAUR-like auxin-responsive family protein [Medicago truncatula]>gi|388495764|gb|AFK35948.1| unknown [Medicago truncatula]
GH3.6	Cluster-24843.135880	-3.2446	8.52e-06	0.00040603	2326	PREDICTED: indole-3-acetic acid-amido synthetase GH3.6-like [Cicer arietinum]
SYP121	Cluster-24843.168095	4.9824	1.24e-08	1.51e-06	2089	Syntaxin-121 [Medicago truncatula]>gi|217072078|gb|ACJ84399.1| unknown [Medicago truncatula]>gi|355479376|gb|AES60579.1| syntaxin of plants 122 protein [Medicago truncatula]
CAT2	Cluster-24843.149660	5.6363	6.48e-11	1.62e-08	582	cationic amino acid transporter 2, vacuolar protein [Medicago truncatula]
JAR1	Cluster-24843.106758	4.0999	2.76e-06	0.00015668	1682	indole-3-acetic acid-amido synthetase [Medicago truncatula]
Auxin-induced protein-like protein	Cluster-24843.198667	Inf	0.00067745	0.014727	636	Auxin-induced protein-like protein [Medicago truncatula]>gi|355508214|gb|AES89356.1| SAUR-like auxin-responsive family protein [Medicago truncatula]
threonine-protein kinase	Cluster-24843.58027	-2.1791	0.0026339	0.042489	1959	Putative serine/threonine-protein kinase [Glycine soja]
ARG7	Cluster-24843.179500	-2.5583	0.001734	0.03081	1151	SAUR-like auxin-responsive family protein [Medicago truncatula]
LRR receptor-like kinase	Cluster-24843.181066	-3.3027	0.00096191	0.019436	1647	LRR receptor-like kinase [Medicago truncatula]
ABF2	Cluster-24843.161630	2.2642	0.0015764	0.028603	3241	ABSCISIC ACID-INSENSITIVE 5-like protein [Medicago truncatula]>gi|355492097|gb|AES73300.1| ABA response element-binding factor [Medicago truncatula]
LAX4	Cluster-24843.97839	3.8257	1.64e-05	0.00070394	867	RecName: Full=Auxin transporter-like protein 4; AltName: Full=AUX1-like protein 4; AltName: Full=MtLAX4 [Medicago truncatula]>gi|21586468|gb|AAM55305.1| auxin influx carrier protein [Medicago truncatula]>gi|657386569|gb|KEH28865.1| auxin influx transporter [Medicago truncatula]
MYC4	Cluster-24843.196747	6.6666	0.0018936	0.032951	1122	Transcription factor MYC2 [Medicago truncatula]>gi|355514243|gb|AES95866.1| basic helix loop helix (BHLH) family transcription factor [Medicago truncatula]
SAPK2	Cluster-24843.147305	5.4943	4.03e-07	3.03e-05	1469	unknown [Medicago truncatula]
ARG7	Cluster-24843.29731	-2.6378	0.0032268	0.049615	715	Auxin-induced protein 6B [Medicago truncatula]>gi|355513483|gb|AES95106.1| SAUR-like auxin-responsive family protein [Medicago truncatula]>gi|388510904|gb|AFK43518.1| unknown [Medicago truncatula]
ARR8	Cluster-24843.39906	-4.0731	0.00090789	0.018557	819	Two-component response regulator ARR8 [Medicago truncatula]>gi|92885116|gb|ABE87636.1| Response regulator receiver [Medicago truncatula]>gi|355521836|gb|AET02290.1| two-component response regulator ARR3-like protein [Medicago truncatula]>gi|388516389|gb|AFK46256.1| unknown [Medicago truncatula]
MTR_1g048060	Cluster-24843.177624	-2.8615	0.0019189	0.033303	744	hypothetical protein MTR_1g048060 [Medicago truncatula]
SAPK2	Cluster-24843.147305	5.4943	4.03e-07	3.03e-05	1469	unknown [Medicago truncatula]
ARG7	Cluster-24843.29731	-2.6378	0.0032268	0.049615	715	Auxin-induced protein 6B [Medicago truncatula]>gi|355513483|gb|AES95106.1| SAUR-like auxin-responsive family protein [Medicago truncatula]>gi|388510904|gb|AFK43518.1| unknown [Medicago truncatula]
ARR8	Cluster-24843.39906	-4.0731	0.00090789	0.018557	819	Two-component response regulator ARR8 [Medicago truncatula]>gi|92885116|gb|ABE87636.1| Response regulator receiver [Medicago truncatula]>gi|355521836|gb|AET02290.1| two-component response regulator ARR3-like protein [Medicago truncatula]>gi|388516389|gb|AFK46256.1| unknown [Medicago truncatula]
DPBF3	Cluster-24843.106696	-2.2403	0.001638	0.029483	2452	ABSCISIC ACID-INSENSITIVE 5-like protein [Medicago truncatula]>gi|87162867|gb|ABD28662.1| cAMP response element binding (CREB) protein [Medicago truncatula]>gi|355499847|gb|AES81050.1| bZIP transcription factor [Medicago truncatula]
ETR2	Cluster-24843.125249	-3.9296	1.6e-05	0.00069253	3239	ethylene receptor ETR2 [Medicago truncatula]
MYC2	Cluster-24843.93990	2.8925	0.0011754	0.022814	2162	basic helix loop helix (bHLH) family transcription factor [Medicago truncatula]
SAPK2	Cluster-24843.120851	3.3132	1.03e-05	0.00047878	1728	unknown [Medicago truncatula]
TGA1	Cluster-24843.169657	6.6486	1.01e-05	0.0004708	675	transcription factor TGA7, putative [Medicago truncatula]
COI1	Cluster-24843.188168	-3.0072	0.0003199	0.0080904	1325	Coronatine-insensitive 1-like protein [Medicago truncatula]
PIF4	Cluster-24843.170932	4.6476	3.52e-09	5.03e-07	2475	transcription factor [Medicago truncatula]
PRB1	Cluster-24843.131238	4.7686	0.0001057	0.0032747	1549	unknown [Medicago truncatula]
SAUR	Cluster-24843.199933	4.241	0.00038833	0.0094498	424	SAUR-like auxin-responsive family protein [Medicago truncatula]
GH3.1	Cluster-24843.82374	-5.2996	9.55e-07	6.32e-05	612	Indole-3-acetic acid-amido synthetase GH3.3 [Medicago truncatula]>gi|355512988|gb|AES94611.1| indole-3-acetic acid-amido synthetase [Medicago truncatula]
CYCD3-2	Cluster-24843.85588	-3.6478	2.19e-06	0.00012911	1262	Cyclin D3-1 [Medicago truncatula]>gi|355492139|gb|AES73342.1| carboxy-terminal domain cyclin [Medicago truncatula]>gi|388511523|gb|AFK43823.1| unknown [Medicago truncatula]
MYC2	Cluster-24843.103852	7.3597	1.43e-06	8.96e-05	1031	BHLH transcription factor [Medicago truncatula]>gi|355514244|gb|AES95867.1| basic helix loop helix (bHLH) family transcription factor [Medicago truncatula]
SERK5	Cluster-24843.134673	2.0795	0.0030437	0.047417	1920	PREDICTED: BRASSINOSTEROID INSENSITIVE 1-associated receptor kinase 1-like isoform X1 [Populus euphratica]
IAA6	Cluster-24843.101138	-2.2019	0.0023187	0.038548	1122	unknown [Medicago truncatula]>gi|657386428|gb|KEH28764.1| auxin-responsive AUX/IAA family protein [Medicago truncatula]
AHP1	Cluster-24843.32743	-5.8558	6.5e-11	1.63e-08	765	Histidine phosphotransfer protein [Medicago truncatula]>gi|355480098|gb|AES61301.1| histidine phosphotransfer protein [Medicago truncatula]
IAA27	Cluster-24843.138093	-2.7665	7.83e-05	0.0025651	1636	Auxin-responsive protein (Aux/IAA) [Medicago truncatula]>gi|355524783|gb|AET05237.1| auxin-responsive AUX/IAA family protein [Medicago truncatula]
ABCG15	Cluster-24843.164099	-3.6611	1.47e-06	9.17e-05	1123	auxin response factor 3 [Medicago truncatula]
PYL8	Cluster-24843.65166	-3.8192	0.00073114	0.015629	1205	abscisic acid receptor PYL9-like protein [Medicago truncatula]
ARR8	Cluster-24843.6598	-5.1667	1.8e-06	0.00010895	1120	Two-component response regulator ARR8 [Medicago truncatula]>gi|92885116|gb|ABE87636.1| Response regulator receiver [Medicago truncatula]>gi|355521836|gb|AET02290.1| two-component response regulator ARR3-like protein [Medicago truncatula]>gi|388516389|gb|AFK46256.1| unknown [Medicago truncatula]
ARG7	Cluster-24843.113896	-3.474	8.48e-05	0.0027361	1301	SAUR-like auxin-responsive family protein [Medicago truncatula]
IAA27	Cluster-24843.51726	4.373	0.00051788	0.011907	704	Auxin-responsive aux/iaa gene family member [Medicago truncatula]
CDC42	Cluster-24843.118429	-4.0772	0.00012936	0.0038697	1950	Response regulator [Medicago truncatula]>gi|358348887|ref|XP_003638473.1| Response regulator [Medicago truncatula]>gi|657395497|gb|KEH35771.1| two-component response regulator [Medicago truncatula]
threonine-protein kinase	Cluster-24843.181059	-2.9278	0.00016563	0.0047455	1289	Putative serine/threonine-protein kinase [Glycine soja]
SAUR36	Cluster-24843.182571	5.2247	2.59e-10	5.35e-08	679	Auxin-induced SAUR-like protein [Medicago truncatula]>gi|357458913|ref|XP_003599737.1| Auxin-induced SAUR-like protein [Medicago truncatula]>gi|657369637|gb|KEH16004.1| SAUR-like auxin-responsive family protein [Medicago truncatula]
ETR2	Cluster-24843.83864	-3.9654	1.47e-05	0.00064463	1130	ethylene receptor [Medicago truncatula]
ETR2	Cluster-24843.129444	-2.8064	0.00018411	0.0051654	3048	ethylene receptor ETR2 [Medicago truncatula]
CYCD3-1	Cluster-24843.107690	-4.9323	3.3e-10	6.58e-08	1861	cyclin [Medicago sativa]
OFP17	Cluster-24843.171038	-3.0422	0.00017538	0.004968	2830	hypothetical protein MTR_5g075180 [Medicago truncatula]>gi|355517350|gb|AES98973.1| DUF641 family protein [Medicago truncatula]
TGA3	Cluster-24843.52550	5.0906	1.98e-05	0.00082391	852	transcription factor TGA7, putative [Medicago truncatula]
SRK2E	Cluster-24843.99402	-2.5474	0.0007532	0.016005	1657	sucrose nonfermenting 1(SNF1)-related kinase [Medicago truncatula]
Cluster-24843.96565	Cluster-24843.96565	4.0996	0.00011818	0.0035915	1006	Auxin-induced protein 6B [Medicago truncatula]>gi|355490725|gb|AES71928.1| SAUR-like auxin-responsive family protein [Medicago truncatula]
EIN3	Cluster-24843.189192	-3.0751	0.0031623	0.048826	866	ethylene insensitive protein, partial [Medicago truncatula]
Cluster-24843.173393	Cluster-24843.173393	3.4935	0.00014827	0.0043315	648	SAUR-like auxin-responsive family protein [Medicago truncatula]
ARF3	Cluster-24843.107985	-3.5251	1.11e-05	0.00050614	648	auxin response factor 3 [Medicago truncatula]
BHLH28	Cluster-24843.182577	Inf	0.0021785	0.036758	1248	basic helix loop helix (bHLH) family transcription factor [Medicago truncatula]
SAPK2	Cluster-24843.151786	7.9008	2.98e-15	3.09e-12	772	Serine/Threonine-kinase SAPK1-like protein [Medicago truncatula]
SAPK8	Cluster-24843.49587	Inf	0.003234	0.049692	489	sucrose nonfermenting 1(SNF1)-related kinase [Medicago truncatula]
ERF1B	Cluster-24843.20212	7.2708	8.57e-12	2.92e-09	1035	AP2 domain class transcription factor [Medicago truncatula]
IAA15	Cluster-24843.35465	-3.404	0.0016694	0.029886	1175	Auxin-responsive protein IAA16 [Medicago truncatula]>gi|355486850|gb|AES68053.1| auxin-responsive AUX/IAA family protein [Medicago truncatula]
PYL4	Cluster-24843.115927	4.805	0.0017819	0.031479	1328	Abscisic acid receptor PYL4 [Medicago truncatula]>gi|355505610|gb|AES86752.1| abscisic acid receptor [Medicago truncatula]>gi|388511335|gb|AFK43729.1| unknown [Medicago truncatula]
GA2OX1	Cluster-24843.170491	-2.0855	0.0031405	0.048589	1186	plant gibberellin 2-oxidase [Medicago truncatula]
LEC2	Cluster-25652.0	5.1106	0.0022917	0.038228	858	LEAFY COTYLEDON [Medicago truncatula]
GA2OX2	Cluster-24843.181367	-3.6307	0.00068196	0.014806	1185	Gibberellin 2-beta-dioxygenase 2

## Sheet: embryonic 
Gene name	gene ID	log2FoldChange	pval	padj	Gene Length	NR Description
ARF3	Cluster-24843.105679	2.291	0.00013127	0.030512	1129	auxin response factor 3 [Medicago truncatula]
PRB1	Cluster-24843.123082	-5.0583	1.1488e-14	2.9463e-10	930	Pathogenesis-related protein 1a [Medicago truncatula]>gi|355482406|gb|AES63609.1| CAP, cysteine-rich secretory protein, antigen 5 [Medicago truncatula]
IAA27	Cluster-24843.138093	2.0203	0.00020895	0.041719	1636	Auxin-responsive protein (Aux/IAA) [Medicago truncatula]>gi|355524783|gb|AET05237.1| auxin-responsive AUX/IAA family protein [Medicago truncatula]
Cluster-24843.124632	Cluster-24843.124632	-4.5014	8.3977e-11	3.4612e-07	474	Pathogenesis-related protein 1a [Medicago truncatula]
Cluster-24843.114706	Cluster-24843.114706	-3.4049	0.00010993	0.026906	619	unknown [Medicago truncatula]>gi|657397462|gb|KEH37178.1| CAP, cysteine-rich secretory protein, antigen 5 [Medicago truncatula]
Cluster-24843.124352	Cluster-24843.124352	-3.7896	1.1273e-10	4.3021e-07	589	unknown [Medicago truncatula]>gi|657397462|gb|KEH37178.1| CAP, cysteine-rich secretory protein, antigen 5 [Medicago truncatula]
ARR9	Cluster-24843.182699	2.2932	7.6766e-05	0.020158	796	unknown [Medicago truncatula]
PYL4	Cluster-24843.115927	-2.4638	1.7899e-05	0.0065996	1328	Abscisic acid receptor PYL4 [Medicago truncatula]>gi|355505610|gb|AES86752.1| abscisic acid receptor [Medicago truncatula]>gi|388511335|gb|AFK43729.1| unknown [Medicago truncatula]

## Sheet: maturation
Gene name	gene ID	log2FoldChange	pval	padj	Gene Length	NR Description
PYL1	Cluster-24843.145590	3.5531	0.00012921	0.031477	1393	abscisic acid receptor PYR1-like protein [Medicago truncatula]
IAA30	Cluster-24843.58217	3.9034	3.71e-05	0.014206	510	auxin-responsive AUX/IAA family protein [Medicago truncatula]
ABF2	Cluster-24843.161623	4.3425	3.8467e-05	0.014568	4133	ABSCISIC ACID-INSENSITIVE 5-like protein [Medicago truncatula]>gi|355492097|gb|AES73300.1| ABA response element-binding factor [Medicago truncatula]
Cluster-24843.88188	Cluster-24843.88188	-5.3853	3.0159e-05	0.012307	1444	protein phosphatase 2C-like protein [Medicago truncatula]
SAPK3	Cluster-24843.138257	-8.6295	4.4264e-09	1.8081e-05	846	Serine/threonine protein kinase [Medicago truncatula]>gi|355512733|gb|AES94356.1| sucrose nonfermenting 1(SNF1)-related kinase [Medicago truncatula]
