# Supplementary material for: Uncovering a Phenomenon of Active Hormone Transcriptional Regulation during Early Somatic Embryogenesis in Medicago sativa
Source: Int J Mol Sci. 2022 Aug 3;23(15):8633. doi: 10.3390/ijms23158633 (PMC9368939; doi:10.3390/ijms23158633)
Supplement: Supplementary file 1 [file ijms-23-08633-s001.zip › Supplementary Material/Table S7 known miRNA in Medicago sativa in M. sativa.xlsx]

## Sheet: known miRNA
Table S7 known miRNA in Medicago sativa in M. sativa
miRNA family	miRNA name	hairpin mature sequence	length
miR1507	mtr-miR1507-5p	AGAGUUGUAUGGAACGAAAGAU	22
	mtr-miR1507-3p	CCUCGUUCCAUACAUCAUCUAG	22
miR01509	mtr-miR1509a-5p	UUAAUCUAGGAAAAUACGGUG	21
	mtr-miR1509a-3p	ACCGGAUUUCCUUGAUUAAAG	21
	mtr-miR1509b	UUAAUCUAGGAAAUUACACUCG	22
miR1510	mtr-miR1510a-3p	CGGAGGAUUAGGUAAAACAAC	21
	mtr-miR1510a-5p	UUGUCUUACCCAUUCCUCCCA	21
	mtr-miR1510b-5p	CCAUGGAUCCCUACCAUGUGG	21
	mtr-miR1510b-3p	ACAUGGUCGGUAUCCCUGGAA	21
miR156	mtr-miR156a	UGACAGAAGAGAGAGAGCACA	21
	mtr-miR156b-3p	UGCUCACUCUCUAUCUGUCACC	22
	mtr-miR156b-5p	UGACAGAAGAGAGUGAGCAC	20
	mtr-miR156c-3p	UGCUUACUCUCUAUCUGUCACC	22
	mtr-miR156d-3p	UGCUCACUCAUCUUUCUGUCAAA	23
	mtr-miR156e	UUGACAGAAGAUAGAGAGCAC	21
	mtr-miR156g-3p	GCUCUCUAGACUUCUGUCAUC	21
	mtr-miR156g-5p	UUGACAGAAGAUAGAGGGCAC	21
	mtr-miR156h-3p	GCUCUUUAUUCUUCUGUCAUC	21
	mtr-miR156i-3p	UGCUCACUUCUCUUUCUGUCAUC	23
	mtr-miR156j	UGACAGAAGAGGGUGAGCAC	20
miRNA159	mtr-miR159a	UUUGGAUUGAAGGGAGCUCUA	21
	mtr-miR159b	AUUGGAGUGAAGGGAGCUCCA	21
miR160	mtr-miR160a	UGCCUGGCUCCCUGUAUGCCA	21
	mtr-miR160c	UGCCUGGCUCCCUGAAUGCCA	21
	mtr-miR160f	GCGUGAAGGGAGUCAAGCAGG	21
miR162	mtr-miR162	UCGAUAAACCUCUGCAUCCAG	21
miR164	mtr-miR164a	UGGAGAAGCAGGGCACGUGCA	21
miR166	mtr-miR166a	UCGGACCAGGCUUCAUUCCCC	21
	mtr-miR166b	UCGGACCAGGCUUCAUUCCUA	21
	mtr-miR166c	UCGGACCAGGCUUCAUUCCUC	21
	mtr-miR166e-5p	GGAAUGUUGGCUGGCUCGAGG	21
	mtr-miR166g-5p	GGAAUGUUGUCUGGCUCGAGG	21
miR167	mtr-miR167a	UGAAGCUGCCAGCAUGAUCUA	21
	mtr-miR167b-5p	UGAAGCUGCCAGCAUGAUCUG	21
	mtr-miR167b-3p	GAUCAUGUUGGAGCUUCACC	20
miR168	mtr-miR168b	UCGCUUGGUGCAGGUCGGGAA	21
	mtr-miR168c-3p	CCCGCCUUGCAUCAACUGAAU	21
miR169	mtr-miR169a	CAGCCAAGGAUGACUUGCCGA	21
	mtr-miR169c	CAGCCAAGGGUGAUUUGCCGG	21
	mtr-miR169d-5p	AAGCCAAGGAUGACUUGCCGG	21
	mtr-miR169d-3p	GGCAGGUCAUCCUUCGGCUAUA	22
	mtr-miR169e-5p	GAGCCAAGGAUGACUUGCCGG	21
	mtr-miR169g	CAGCCAAGGAUGACUUGCCGG	21
	mtr-miR169l-3p	GGCAAGUUUUUCCUUGGCUAUA	22
miR171	mtr-miR171a	UGAUUGAGUCGUGCCAAUAUC	21
	mtr-miR171b	UGAUUGAGCCGCGUCAAUAUC	21
	mtr-miR171c	UGAUUGAGCCGUGCCAAUAUU	21
	mtr-miR171d	UGAUUGAGCCGUGCCAAUAUC	21
	mtr-miR171e-5p	CGAUGUUGGUGAGGUUCAAUC	21
	mtr-miR171e-3p	AGAUUGAGCCGCGCCAAUAUC	21
	mtr-miR171f	UUGAGCCGUGCCAAUAUCACG	21
	mtr-miR171h	CGAGCCGAAUCAAUAUCACUC	21
miR172	mtr-miR172a	AGAAUCCUGAUGAUGCUGCAG	21
	mtr-miR172b	AGAAUCUUGAUGAUGCUGCAU	21
	mtr-miR172c-5p	GUAGCAUCAUCAAGAUUCACA	21
	mtr-miR172d-5p	AGUGGAGCAUCAUCAAGAUUCACA	24
	mtr-miR172d-3p	AGAAUCUUGAUGAUGCUGCA	20
miR2086	mtr-miR2086-3p	GACAUGAAUGCAGAACUGGAA	21
	mtr-miR2086-5p	CCAGUUCUGCGUUCAUGUCCC	21
miR2087	mtr-miR2087-3p	CUGCAGUCGGUUUCUUACUUC	21
	mtr-miR2087-5p	GAAGUAAAGAACCGGCUGCAG	21
miR2088	mtr-miR2088-3p	UCCAAUGUAAUCUAGGUCUA	20
	mtr-miR2088-5p	AGGCCUAGAUUACAUUGGAC	20
miR2011	mtr-miR2111a-3p	AGCCUUGGAAUGCAGAUUAUC	21
	mtr-miR2111c	UAAUCUGCAUCCUGAGGUUUA	21
	mtr-miR2111d-3p	AUCCUUAGAAUGCAGAUUAUC	21
	mtr-miR2111e-3p	AGCCUUGGGAUGCUGAUUAUC	21
	mtr-miR2111g-3p	AGCCUCGGAGUGCGGAUUAUC	21
	mtr-miR2111l	AUCCUUGGAAUGCAGAUUAUC	21
	mtr-miR2111m-3p	GUCCUCGGGAUACAGAUUACU	21
miR20118	mtr-miR2118	UUACCGAUUCCACCCAUUCCUA	22
miR20119	mtr-miR2119	UCAAAGGGAGGUGUGGAGUAG	21
miR2199	mtr-miR2199	UGAUACACUAGCACGGAUCAC	21
miR2585	mtr-miR2585a	CAGGAUUAGCGAUUACAGGGAC	22
miR2586	mtr-miR2586a	CGAGGAGUGUCCGUGCUUCAU	21
	mtr-miR2586b	CGGUGUCGUAUCGGUGUUGGAC	22
miR2587	mtr-miR2587a	UUGACCGUUCAUAUGAACCCUG	22
miR2588	mtr-miR2588a	UAACACUGUGCAACUAAGUCC	21
miR2589	mtr-miR2589	GGCAUCCACGUGUGCUUCACCG	22
miR2590	mtr-miR2590a	AUCUAAAGGUGAUUAUUGUGCC	22
	mtr-miR2590h	AGAAUGACAUGGCAGAAUAAUCAC	24
miR2591	mtr-miR2591	GGAACUUCUACGGUACACCUGC	22
miR2592	mtr-miR2592a-5p	CCCGGCAUUCAUGUUUUCCU	20
	mtr-miR2592a-3p	GAAAAACAUGAAUGUCGAGCG	21
	mtr-miR2592ae	CAACAGGACUCAAGCAUUUCG	21
	mtr-miR2592ap	AGGCUGGUUUAGAUGAAGGUA	21
	mtr-miR2592b-5p	ACAACAGGACUCAAGCAUUUC	21
	mtr-miR2592b-3p	AAAUGCUUGAGUCCUGUUGUU	21
	mtr-miR2592bi	UGGAACAUUGGGAAUGCCGGU	21
	mtr-miR2592bl-3p	GAGUAAUUCAAACUUGUUAAA	21
	mtr-miR2592bl-5p	UGGCAAGUUUGAAUUUACCUCA	22
	mtr-miR2592bm-3p	GGAAAACAUGAAUGUCGGGUG	21
	mtr-miR2592bm-5p	CUCGGCAUUCAUGUUUUUCCUU	22
	mtr-miR2592bo-5p	CGGCCAGGACUCAAGCAUUUCG	22
	mtr-miR2592bp-3p	CGGCAGAACUCCAGCAUUCGA	21
	mtr-miR2592bq-5p	CGACCAUGACUCAAGUAUUAA	21
	mtr-miR2592br-5p	GACUAGGACUCAAGUAUUUCG	21
	mtr-miR2592d-5p	CAACAGGACUCAAGCAUUUCGC	22
	mtr-miR2592s-3p	AAAUGCUUGAGUCAUGUUGUU	21
miR2593	mtr-miR2593a	UUAAAUGAAUGAACCUAGAAU	21
	mtr-miR2593e	AUACAUCAUUGAUUGAAUGAACCU	24
miR2598	mtr-miR2598	CUAAGGGUGAUUAUUCUGCCA	21
miR2599	mtr-miR2599	UGGGUACAAGGAAUCUACUUU	21
miR2600	mtr-miR2600a	ACAUUAGCCAAUCACAAUGCC	21
	mtr-miR2600b	AAGCAUUGUGGCAUUGUGAUUGGU	24
	mtr-miR2600e	AAGCAUUGUGGCAUUGUGAUUGGC	24
miR2601	mtr-miR2601	UAUUUGGUAUCGCUUUGGUCCC	22
miR2602	mtr-miR2602a	UGGCAGUGAUUGCCACGUCAU	21
miR2603	mtr-miR2603	UUUGGUAUUGGUCCCUGCACUU	22
miR2604	mtr-miR2604	UAAUUUUUAUGUGGGAGUGUU	21
miR2605	mtr-miR2605	ACUUAGUUUAUAUGACCUAC	20
miR2606	mtr-miR2606a	UACAAUUCCUUAGGUGCUUUU	21
	mtr-miR2606c	AGUUAAGAACCAUACAAAAAACAC	24
miR2608	mtr-miR2608	GUUGUACAUAUAUCACUACUCU	22
miR2609	mtr-miR2609a	UGGAAGUAAUAGGUUCUCACU	21
miR2610	mtr-miR2610a	AGAUUGAGACUUGUAUGGCUU	21
miR2611	mtr-miR2611	UAUUUGUCAGUGUUUGAUGAA	21
miR2612	mtr-miR2612	UGAUAGUGUCAACUAGUACAG	21
miR2614	mtr-miR2614	CGGUUCGACUCGUUAGGUUC	20
miR2616	mtr-miR2616	AUUGGGUUUGGUUCGGGCGGAU	22
miR2619	mtr-miR2619a	ACAUAGGAGGCUGUUUUGUAU	21
	mtr-miR2619b-3p	CCAAAGAAUCAAUACAUAGGG	21
	mtr-miR2619b-5p	AUAUGUUUUGAUUCUUUGGCA	21
miR2620	mtr-miR2620	UUCUGAUAGACACCGGCUCUGC	22
miR2622	mtr-miR2622	UUUGUGUGCCAUCGUGAACUUA	22
miR2624	mtr-miR2624	CGAAAGACGAGGUUGCCGGCU	21
miR2625	mtr-miR2625	CCAUCGUGCCACGUUACGAUCC	22
miR2629	mtr-miR2629a	AGUUUUCCUCGGUAGUUAACU	21
	mtr-miR2629h	GCAGAAGAUCCUCGGCAGUUAACU	24
miR2630	mtr-miR2630a	UGGUUUUGGUCCUUGGUAUUU	21
miR2631	mtr-miR2631	UGACACGCCACGUGGCACACU	21
miR2632	mtr-miR2632a	CCUGAAGUUACUAAUCCUUCCA	22
miR2634	mtr-miR2634	UUUAUUCUCAGUUUGUUGCUC	21
miR2635	mtr-miR2635	AUUAUUGUCAACGUGACUAG	20
miR2636	mtr-miR2636	UUUGGUUAGUGUGCUGAAUAU	21
miR2638	mtr-miR2638a	AUGAUUAAUAUUUGCAGUGGC	21
miR2639	mtr-miR2639	UAGUCGGCUUACGUCACCUUG	21
miR2642	mtr-miR2642	AUGAGUUUCAUCAAAUCAUGU	21
miR2643	mtr-miR2643a	UUUGGGAUCAGAAAUUAGAGA	21
	mtr-miR2643b-5p	UCUAAUCUCUGUUCCCAAUUA	21
miR2645	mtr-miR2645	UUUCUAGAGAUGAGCAUAUAU	21
miR2646	mtr-miR2646a	CAUGACAUUUAGUGAUGAUGU	21
miR2648	mtr-miR2648	UAGCCAAUGGGAAUAACAGAU	21
miR2650	mtr-miR2650	AACUUAAAUAUGUUUUCAGUCC	22
miR2651	mtr-miR2651	UUUGAUUGGUAUGCCUGCAUU	21
miR2652	mtr-miR2652a	UAUGCAGGGUGCAUAAGGAUU	21
miR2654	mtr-miR2654	AUUCAGGGACAAAGUGUGCG	20
miR2655	mtr-miR2655a	CGUUUAGGUCCCUUAACUUUA	21
	mtr-miR2655b	CGUUUUGGUCCCUUAACUUUA	21
miR2658	mtr-miR2658	AUGUGACCUUGUAUAUGAUC	20
miR2661	mtr-miR2661	UAGGUUUGAGAAAAUGGGCAG	21
miR2662	mtr-miR2662	GAGUAAAAAUGUGAACCGAAU	21
miR2663	mtr-miR2663	UUAGAGAGGGCGUUACAAUU	20
miR2664	mtr-miR2664a	AAUUGUGGUGGGUUGACAGUC	21
miR2665	mtr-miR2665	UGAUUUCAGGUCAAGAAUUGA	21
miR2666	mtr-miR2666	CGAAAGUGAGGAUAUCAAGGA	21
miR2668	mtr-miR2668	UUCAUCCUUGCAAUUAGGGGUC	22
miR2669	mtr-miR2669a	AAAGUUCAGUCUUCAUAGUAUC	22
miR2670	mtr-miR2670a	CAAGAAGGUUGCUCACUAUUU	21
	mtr-miR2670e	UCUCAACAGGACGGAUCACUA	21
	mtr-miR2670f	AGUGGUCUGUUAGGUUGGGGA	21
miR2671	mtr-miR2671j	UUAAAAGUUUCGUUUCGGUCC	21
miR2673	mtr-miR2673a	CCUCUUCCUCUUCCUCUUCCAC	22
miR2674	mtr-miR2674	CACUCGCUUUGGAAGUCAUGG	21
miR2675	mtr-miR2675	CGAGGCAUAUUUGCAGGGAUU	21
miR2676	mtr-miR2676a	CAUUGUUUGGAUAAUAAUUUG	21
miR2678	mtr-miR2678	UGAAAUUGUUGCGAGUGUCUU	21
miR2679	mtr-miR2679a	CUUUUCACUUUCGAACGGGUG	21
miR2680	mtr-miR2680a	UCCUCGGUACCUAUGUUGAU	20
miR319	mtr-miR319a-5p	AGAGCUUCCUUCAGUCCACUC	21
	mtr-miR319a-3p	AGAGCUUCCUUCAGUCCACUC	21
	mtr-miR319b-5p	GAGCUUUCUUUAGUCCACUCA	21
	mtr-miR319c-5p	GGAGUUCCUUGCAGCCCAAAG	21
	mtr-miR319d-5p	AGAGCUCUCUUCAGUCCACUC	21
miR390	mtr-miR390	AAGCUCAGGAGGGAUAGCGCC	21
miR393	mtr-miR393a	UCCAAAGGGAUCGCAUUGAUC	21
	mtr-miR393b-3p	UUUGGGAUCAUGCUAUCCCUU	21
miR395	mtr-miR395a	AUGAAGUGUUUGGGGGAACUC	21
	mtr-miR395g	UUGAAGUGUUUGGGGGAACUC	21
	mtr-miR395h	AUGAAGUGUUUGGGGGAACUU	21
miR396	mtr-miR396a-5p	UUCCACAGCUUUCUUGAACUU	21
	mtr-miR396a-3p	GCUCAAGAAAGCUGUGGGAGA	21
	mtr-miR396b-5p	UUCCACAGCUUUCUUGAACUG	21
	mtr-miR396b-3p	GUUCAAUAAAGCUGUGGGAAG	21
	mtr-miR396c	AUUCAAGAAGGUCGUGGAAAA	21
miR397	mtr-miR397-5p	UCAUUGAGUGCAGCGUUGAUG	21
	mtr-miR397-3p	UCUACGCUACACUCAAUUAUG	21
miR398	mtr-miR398a-3p	UGUGUUCUCAGGUCACCCCUU	21
	mtr-miR398a-5p	GGAGUGACACUGAGAACACAAG	22
	mtr-miR398b	UGUGUUCUCAGGUCGCCCCUG	21
miR399	mtr-miR399a	UGCCAAAGGAGAUUUGCCCAG	21
	mtr-miR399b	UGCCAAAGGAGAGCUGCCCUG	21
	mtr-miR399c	UGCCAAAGGAGAUUUGCCCUG	21
	mtr-miR399l	UGCCAAAGGAGAGUUGCCCUG	21
	mtr-miR399r	UGCCAAAGAAGAUUUGCCCCG	21
	mtr-miR399s-5p	GGGUGAGUUCUCCAUUGGCAGG	22
miR408	mtr-miR408-3p	AUGCACUGCCUCUUCCCUGGC	21
	mtr-miR408-5p	ACAGGGAACAUGCAGAGCAUG	21
miR4414	mtr-miR4414b	UGUGAAUGAUGCGGGAGCUAA	21
miR482	mtr-miR482-5p	GGCAUGGGAUAGUAGGGAAGA	21
	mtr-miR482-3p	CUUACCUACACCUCCCAUGCC	21
miR5204	mtr-miR5204	GCUGGAAGGUUUUGUAGGAAC	21
miR5205	mtr-miR5205a	CAUACAAUUUGGGACGGAGGGAG	23
	mtr-miR5205b	CUUAUAAUUAGGGACGGAGGGAGU	24
	mtr-miR5205c	CUUAUAAUUAGGGACGGAGGUAGU	24
miR5207	mtr-miR5207	CAUUAAUGUGGGUUUGGACGGUU	23
miR5208	mtr-miR5208a	AACAUGGAUGUUGUGAGUUUGUU	23
	mtr-miR5208d	CAUAUUAGUCAUAUUUGUAGGCAU	24
miR5211	mtr-miR5211	UCGCAGGAGUGAUGGGACCGGC	22
miR5213	mtr-miR5213-3p	CAGAGUGCAGAUACACGCAUC	21
	mtr-miR5213-5p	UACGUGUGUCUUCACCUCUGAA	22
miR5214	mtr-miR5214-3p	UGAUAGAGCUAGACCAUCGGAG	22
	mtr-miR5214-5p	UAGCUCUAUUAACAAUUAAAU	21
miR5218	mtr-miR5218	UGAGACUUGGUAGUAAGAUGAU	22
miR5222	mtr-miR5222	UUACAGGAGAAGAAUGUAUGGC	22
miR5225	mtr-miR5225a	UCAGUCGCAGGAGAGAUGACAC	22
	mtr-miR5225b	UCGCAGGAGAGAUGACACCUUC	22
miR5227	mtr-miR5227	UGAAGAGAAGAAGAUUGAUGAA	22
miR5228	mtr-miR5228	UCUGGUGUACAACUUGAUGGA	21
miR5230	mtr-miR5230	CAAAUCUUGAAUCGAUUGGCA	21
miR5231	mtr-miR5231	UUAUGCAAGUAGAUAAGCUCA	21
miR5232	mtr-miR5232	UACAUGUCGCUCUCACCUGAA	21
miR5234	mtr-miR5234	UUUUGUUGUGGAUGGCAGAAG	21
miR5235	mtr-miR5235a	AUAAGGUCAAUGAUUGGCGUG	21
miR5236	mtr-miR5236a	UGAAUUUCGGGCAGAUUUGGU	21
miR5237	mtr-miR5237	UUCAAAAGAUUUAGUUGGGAU	21
miR5238	mtr-miR5238	UGUAGAAAAAACAAAGGGCAA	21
miR5239	mtr-miR5239	UGGGAGAAAAGAUAGAAUGUG	21
miR5241	mtr-miR5241a	UGACUGAAUGGAAGAGUGCAU	21
miR5243	mtr-miR5243	UGGGCAGAGAAAUCGUGAGGC	21
miR5244	mtr-miR5244	UAUCUCAUGAAGAUUGUUGGU	21
miR5245	mtr-miR5245	CAUCGUAGAACACAGGCAGUA	21
miR5248	mtr-miR5248	UUUUUAGUUGGCAUGCAUUCA	21
miR5249	mtr-miR5249	ACUUAGGGGGCAGUUUUGUAG	21
miR5252	mtr-miR5252	UGAGAGCUCACUGAAGUCUGC	21
miR5254	mtr-miR5254	AGGAGGUGGAAGCAUUUGUGA	21
miR5255	mtr-miR5255	UGACUUGAUAGAGGACAUGGG	21
miR5256	mtr-miR5256	UAAUGGAUUAUGUAAGAUUAA	21
miR5257	mtr-miR5257	ACAAGUAGAACCUUUUUUCUG	21
miR5258	mtr-miR5258	UCAAGUGACAAGGAAGAUCUU	21
miR5260	mtr-miR5260	UUUGUAUUGUUGACAUGGCUU	21
miR5261	mtr-miR5261	UCAUUGUAGAUGGCUUUGGCU	21
miR5266	mtr-miR5266	CUGGGGGACUGUCUGGGGCG	20
miR5267	mtr-miR5267a	AGGCAUUUGCUAGAAUACACCCAC	24
	mtr-miR5267l	AGGCAUUUGCUAGGAUACACCCAC	24
miR5269	mtr-miR5269a	AAAGUGGUGGAACAUACAUUGAUU	24
	mtr-miR5269b	AAAGUGGUGGGACAUACAUUGAUU	24
miR5271	mtr-miR5271a	CGGAUAAUUGUGGUUACUAACGGU	24
miR5272	mtr-miR5272a	GAAUUGAUUUAUGUUUGGAUACAC	24
	mtr-miR5272f	GAAUUGAUUAUGUUUGGAUACACU	24
miR5273	mtr-miR5273	UAGGGGCUGUAGUUUGAGAAGAGG	24
miR5276	mtr-miR5276	AGGGGGAGCACCUUGCUGGGGCAU	24
miR5277	mtr-miR5277	AGGUUGUUUCUUGAAGUGCAAGGC	24
miR5278	mtr-miR5278	GAAAUUAUCUGCAGGAAAUGUGAA	24
miR5279	mtr-miR5279	CGGAACCACUCGGAUGACUCGGUU	24
miR5280	mtr-miR5280	UAAUUAGAAACGGGCCGUGAUGGG	24
miR5281	mtr-miR5281a	CUCUUGUAAAUAGGAUCGGAGGGA	24
	mtr-miR5281b	UCUUAUAAAUAGGACCGGAGGGAG	24
miR5282	mtr-miR5282	GACGGAAUUAGAGAGGGAUUUCAU	24
miR5284	mtr-miR5284a	GAGGGACCAAAAGUGGAAGAAUCU	24
	mtr-miR5284b	GAGGGAUCAAAAGUGGAAGAAUCU	24
	mtr-miR5284h	GAGGGAUCAAAAGUGGAGGAAUCU	24
miR5285	mtr-miR5285a	UGGGACUUUGGGUAGAAUUAGGCG	24
miR5286	mtr-miR5286a	CAGGACAAACUGGAGGCAAGGGAC	24
	mtr-miR5286b	ACAAACUGGAGGCAAGGGACAGGA	24
miR5287	mtr-miR5287a	UGCUUAUAUUAGUGACCGGAGGAU	24
	mtr-miR5287b	UGCUUAUAAUAGUGAUCGGAGGGU	24
miR5288	mtr-miR5288	CAGCAUUGAAGAACAUAGGGAUUA	24
miR5289	mtr-miR5289a	CGAGGAAAACUGAAAACUUCGGCA	24
miR5290	mtr-miR5290	AAUUUGGAGAGAGAUAGACACAUA	24
miR5291	mtr-miR5291a	GUUUGAUGGAUGGAUUGGAUGGAU	24
miR5292	mtr-miR5292a	AUUCAGAUGAUAGCAACAAAGAGC	24
	mtr-miR5292b	GAUUCAGAUGAUAGCAACAAAGAG	24
miR5294	mtr-miR5294a	GCUAAACGGAAUGAGGGUAGUCAU	24
miR5295	mtr-miR5295a	UCGGCUCUGGGAAUGAAAAGAGGC	24
miR5297	mtr-miR5297	AUCGGGAAGUAUCGGAUAAUUAUU	24
miR5298	mtr-miR5298b	UGAUGGAGAUGAUAUGAAGAUGAA	24
	mtr-miR5298d	UGGAGAUGAUAUGAAGAUGAAAAA	24
miR5299	mtr-miR5299	UUCAUUGGUAUUGUAAAGCGACAU	24
miR530	mtr-miR530	UGCAUUUGCACCUGCACUUUC	21
miR5557	mtr-miR5557-5p	AACAAGUACUAAGGAAGCACA	21
	mtr-miR5557-3p	UGCUUCCUUAGUACUUGUUGA	21
miR5558	mtr-miR5558-3p	UAGAUUUAGAAUUAGAAAAGC	21
	mtr-miR5558-5p	UUUUCCAAUUCUAAGUCUAUC	21
miR5559	mtr-miR5559-3p	UCUAAUUAUUCACCAAGUAAA	21
	mtr-miR5559-5p	UACUUGGUGAAUUGUUGGAUC	21
miR5561	mtr-miR5561-5p	CAUUUGGAGAGACAUAGACAA	21
	mtr-miR5561-3p	GUCUAUCUCUCUCUAAAUGGA	21
miR5562	mtr-miR5562-3p	AUGUGGAGAAGGCUGCAAC	19
	mtr-miR5562-5p	UGUGGAGUCUUUUGCAUGAAG	21
miR5563	mtr-miR5563-5p	UGAUAUCAGGCAACUCGGUCC	21
	mtr-miR5563-3p	ACUGAGUUGCCUAAUGUCGUU	21
miR5743	mtr-miR5743a	UGAGAACUGUUUUCCGCACCUU	22
miR5744	mtr-miR5744	UAGGUAUUUUAAGGAGCACGUU	22
miR5745	mtr-miR5745a	CGUGACAACACAUCAUUGGAUGCA	24
	mtr-miR5745b	UUUAAUUUAUAUACAUCGUCA	21
miR5752	mtr-miR5752a	CAUUGUUUGGUUUAGUACAAA	21
miR5753	mtr-miR5753	AUUUUGAUUGGUGCCAACUAA	21
miR5758	mtr-miR5758	UAAGUUGGAAGAAUGUAUUUG	21
miR7696	mtr-miR7696a-5p	UCAAGUUCUCAUAAUUCAAAA	21
	mtr-miR7696a-3p	UUGAAUUAUGAGAACUUGAAG	21
	mtr-miR7696c-5p	AAGUUCUCAUAAUUCAAAAAG	21
	mtr-miR7696c-3p	UUUUGAAUUAUGAGAACUUGA	21
	mtr-miR7696d-5p	AAGUUCUCAUAAUUCAAAACG	21
miR7699	mtr-miR7699-5p	AUUUAAUGCAUUGAUUACACA	21
	mtr-miR7699-3p	UGUAAUCAAUGCAUUAAAUGC	21
miR7701	mtr-miR7701-3p	UUAGGUUCAUUCAAUUAAUGA	21
	mtr-miR7701-5p	AUUAAAUGAAUGAAUCUAAAA	21
