# Supplementary material for: Uncovering a Phenomenon of Active Hormone Transcriptional Regulation during Early Somatic Embryogenesis in Medicago sativa
Source: Int J Mol Sci. 2022 Aug 3;23(15):8633. doi: 10.3390/ijms23158633 (PMC9368939; doi:10.3390/ijms23158633)
Supplement: Supplementary file 1 [file ijms-23-08633-s001.zip › Supplementary Material/Table S8 Expression of known miRNA in M. sativa.xlsx]

## Sheet: Table S8
Table S8 Expression of known miRNA in M. sativa
miRNA family	miRNA name	ICE.readcount	NEC.readcount	EC.readcount	CE.readcount	ICE.TPM	NEC.TPM	EC.TPM	CE.TPM
miR1507	mtr-miR1507-3p	1113	1502	1288	1516	1348.91	4285.03	4007.03	3034.61
miR1509	mtr-miR1509b	295	1956	1219	672	357.527	5580.23	3792.37	1345.16
miR1510	mtr-miR1510a-3p	4849	1647	660	672	5876.77	4698.69	2053.29	1345.16
	mtr-miR1510a-5p	7217	2025	3131	4023	8746.68	5777.08	9740.69	8052.93
	mtr-miR1510b-3p	734	130	179	563	889.575	370.874	556.878	1126.97
	mtr-miR1510b-5p	1166	206	283	603	1413.14	587.693	880.427	1207.04
miR156	mtr-miR156a	32	2	1	4	38.7826	5.70576	3.11105	8.00689
	mtr-miR156b-3p	123	21	5	14	149.07	59.9105	15.5552	28.0241
	mtr-miR156b-5p	23763	2521	1435	3734	28799.7	7192.11	4464.36	7474.43
	mtr-miR156c-3p	585	271	177	338	708.994	773.13	550.656	676.582
	mtr-miR156d-3p	2	7	5	0	2.42391	19.9702	15.5552	0
	mtr-miR156e	3130	65	28	37	3793.42	185.437	87.1094	74.0637
	mtr-miR156g-3p	7	0	0	0	8.48369	0	0	0
	mtr-miR156g-5p	936	13	4	7	1134.39	37.0874	12.4442	14.0121
	mtr-miR156h-3p	113	6	1	3	136.951	17.1173	3.11105	6.00516
	mtr-miR156i-3p	13	19	24	100	15.7554	54.2047	74.6652	200.172
	mtr-miR156j	118	8	7	23	143.011	22.823	21.7773	46.0396
miR159	mtr-miR159a	83058	31689	66419	39467	100663	90404.9	206633	79001.9
	mtr-miR159b	0	0	3	0	0	0	9.33315	0
miR160	mtr-miR160a	257	400	196	254	311.472	1141.15	609.766	508.437
	mtr-miR160c	65	55	35	138	78.7771	156.908	108.887	276.238
miR162	mtr-miR162	3030	2103	1234	1939	3672.22	5999.61	3839.03	3881.34
miR164	mtr-miR164a	40	3	1	7	48.4782	8.55864	3.11105	14.0121
miR166	mtr-miR166a	74544	2220	11932	25736	90344	6333.39	37121	51516.3
	mtr-miR166b	2335	429	606	2144	2829.92	1223.89	1885.3	4291.69
	mtr-miR166c	1770	404	602	1600	2145.16	1152.56	1872.85	3202.75
	mtr-miR166e-5p	160	22	37	37	193.913	62.7634	115.109	74.0637
	mtr-miR166g-5p	343	75	55	70	415.701	213.966	171.108	140.121
miR167	mtr-miR167a	1048	272	486	1617	1270.13	775.983	1511.97	3236.78
	mtr-miR167b-3p	5	104	56	30	6.05978	296.7	174.219	60.0516
	mtr-miR167b-5p	12544	3299	5440	8650	15202.8	9411.65	16924.1	17314.9
miR168	mtr-miR168b	347	1556	1057	1001	420.548	4439.08	3288.38	2003.72
	mtr-miR168c-3p	47	229	206	204	56.9619	653.309	640.876	408.351
miR169	mtr-miR169a	1	3	2	0	1.21196	8.55864	6.2221	0
	mtr-miR169c	394	2	42	5	477.51	5.70576	130.664	10.0086
	mtr-miR169d-5p	0	1	0	0	0	2.85288	0	0
	mtr-miR169e-5p	0	1	0	0	0	2.85288	0	0
	mtr-miR169g	24	23	15	2	29.0869	65.6162	46.6657	4.00344
	mtr-miR169l-3p	0	6	1	0	0	17.1173	3.11105	0
miR171	mtr-miR171a	1	0	0	1	1.21196	0	0	2.00172
	mtr-miR171b	28	3	22	27	33.9347	8.55864	68.4431	54.0465
	mtr-miR171c	36	9	15	12	43.6304	25.6759	46.6657	24.0207
	mtr-miR171d	24	11	18	15	29.0869	31.3817	55.9989	30.0258
	mtr-miR171e-3p	65	1355	3146	1495	78.7771	3865.65	9787.36	2992.57
	mtr-miR171e-5p	40	355	489	139	48.4782	1012.77	1521.3	278.239
	mtr-miR171f	69	73	251	294	83.6249	208.26	780.873	588.506
	mtr-miR171h	0	7	33	42	0	19.9702	102.665	84.0723
miR172	mtr-miR172a	1	0	36	9	1.21196	0	111.998	18.0155
	mtr-miR172b	6	9	9	55	7.27173	25.6759	27.9994	110.095
	mtr-miR172c-5p	0	1	0	0	0	2.85288	0	0
	mtr-miR172d-3p	19	93	137	688	23.0271	265.318	426.214	1377.18
	mtr-miR172d-5p	0	3	15	36	0	8.55864	46.6657	72.062
miR2111	mtr-miR2111a-3p	39	0	1	0	47.2663	0	3.11105	0
	mtr-miR2111c	66	6	1	0	79.989	17.1173	3.11105	0
	mtr-miR2111g-3p	60	4	0	1	72.7173	11.4115	0	2.00172
	mtr-miR2111l	95	1	0	0	115.136	2.85288	0	0
miR2118	mtr-miR2118	5080	9029	13369	22296	6156.73	25758.7	41591.6	44630.4
miR2119	mtr-miR2119	6	0	3	0	7.27173	0	9.33315	0
	mtr-miR2199	286	5	1	39	346.619	14.2644	3.11105	78.0671
miR2585	mtr-miR2585a	61	91	98	125	73.9293	259.612	304.883	250.215
miR2586	mtr-miR2586a	4	4	4	8	4.84782	11.4115	12.4442	16.0138
miR2587	mtr-miR2587a	8	26	25	34	9.69564	74.1749	77.7762	68.0585
miR2590	mtr-miR2590h	1	3	10	2	1.21196	8.55864	31.1105	4.00344
miR2591	mtr-miR2591	4	4	4	4	4.84782	11.4115	12.4442	8.00689
miR2592	mtr-miR2592ae	24	24	25	66	29.0869	68.4691	77.7762	132.114
	mtr-miR2592ap	0	1	0	0	0	2.85288	0	0
	mtr-miR2592b-3p	29	28	30	71	35.1467	79.8806	93.3315	142.122
	mtr-miR2592b-5p	28	30	36	71	33.9347	85.5864	111.998	142.122
	mtr-miR2592bl-5p	7	0	0	1	8.48369	0	0	2.00172
	mtr-miR2592bm-5p	2	0	0	0	2.42391	0	0	0
	mtr-miR2592bo-5p	1	1	1	0	1.21196	2.85288	3.11105	0
	mtr-miR2592d-5p	26	26	29	70	31.5108	74.1749	90.2204	140.121
	mtr-miR2592s-3p	0	0	0	1	0	0	0	2.00172
miR2593	mtr-miR2593a	0	0	0	1	0	0	0	2.00172
	mtr-miR2593e	1	0	1	0	1.21196	0	3.11105	0
miR2598	mtr-miR2598	0	1	4	1	0	2.85288	12.4442	2.00172
miR2600	mtr-miR2600b	0	0	0	1	0	0	0	2.00172
	mtr-miR2600e	0	0	1	3	0	0	3.11105	6.00516
miR2601	mtr-miR2601	8	7	3	7	9.69564	19.9702	9.33315	14.0121
miR2603	mtr-miR2603	33	29	28	30	39.9945	82.7335	87.1094	60.0516
miR2604	mtr-miR2604	4	4	5	6	4.84782	11.4115	15.5552	12.0103
miR2606	mtr-miR2606a	1	1	1	3	1.21196	2.85288	3.11105	6.00516
miR2609	mtr-miR2609a	0	0	1	0	0	0	3.11105	0
miR2612	mtr-miR2612	2	0	0	0	2.42391	0	0	0
miR2614	mtr-miR2614	0	0	1	2	0	0	3.11105	4.00344
miR2625	mtr-miR2625	0	1	0	0	0	2.85288	0	0
miR2629	mtr-miR2629a	99	69	90	105	119.984	196.849	279.994	210.181
	mtr-miR2629h	14	5	6	3	16.9674	14.2644	18.6663	6.00516
miR2630	mtr-miR2630a	1	4	5	13	1.21196	11.4115	15.5552	26.0224
miR2632	mtr-miR2632a	0	0	0	1	0	0	0	2.00172
miR2634	mtr-miR2634	3	10	8	6	3.63587	28.5288	24.8884	12.0103
miR2638	mtr-miR2638a	0	0	1	1	0	0	3.11105	2.00172
miR2643	mtr-miR2643a	12652	1401	2421	3212	15333.7	3996.88	7531.85	6429.53
miR2645	mtr-miR2645	0	0	1	3	0	0	3.11105	6.00516
miR2651	mtr-miR2651	68	62	82	108	82.413	176.879	255.106	216.186
miR2655	mtr-miR2655a	1	7	4	6	1.21196	19.9702	12.4442	12.0103
miR2661	mtr-miR2661	110	28	7	44	133.315	79.8806	21.7773	88.0757
miR2664	mtr-miR2664a	2	3	10	6	2.42391	8.55864	31.1105	12.0103
miR2665	mtr-miR2665	0	1	0	0	0	2.85288	0	0
miR2666	mtr-miR2666	10	31	24	79	12.1196	88.4393	74.6652	158.136
miR2669	mtr-miR2669a	1	1	4	6	1.21196	2.85288	12.4442	12.0103
miR2670	mtr-miR2670a	0	0	0	1	0	0	0	2.00172
miR2671	mtr-miR2671j	0	2	0	0	0	5.70576	0	0
miR2673	mtr-miR2673a	0	0	0	1	0	0	0	2.00172
miR2674	mtr-miR2674	3	0	0	2	3.63587	0	0	4.00344
miR2675	mtr-miR2675	0	1	1	1	0	2.85288	3.11105	2.00172
miR2678	mtr-miR2678	4	3	1	2	4.84782	8.55864	3.11105	4.00344
miR319	mtr-miR319a-3p	4065	19282	6267	3577	4926.6	55009.2	19496.9	7160.16
	mtr-miR319a-5p	0	2	2	1	0	5.70576	6.2221	2.00172
	mtr-miR319b-5p	2	265	43	13	2.42391	756.013	133.775	26.0224
	mtr-miR319d-5p	3	24	13	3	3.63587	68.4691	40.4436	6.00516
miR390	mtr-miR390	411	718	1963	1037	498.114	2048.37	6106.99	2075.79
miR393	mtr-miR393a	3	5	3	2	3.63587	14.2644	9.33315	4.00344
	mtr-miR393b-3p	0	2	1	2	0	5.70576	3.11105	4.00344
miR395	mtr-miR395a	7	1	0	0	8.48369	2.85288	0	0
	mtr-miR395g	1	1	0	0	1.21196	2.85288	0	0
	mtr-miR395h	1	1	0	1	1.21196	2.85288	0	2.00172
miR396	mtr-miR396a-3p	553	162	28	16	670.211	462.167	87.1094	32.0275
	mtr-miR396a-5p	19131	10671	9135	6761	23185.9	30443.1	28419.4	13533.6
	mtr-miR396b-3p	352	1087	477	258	426.608	3101.08	1483.97	516.444
	mtr-miR396b-5p	5420	18639	30688	20396	6568.8	53174.8	95471.9	40827.1
miR397	mtr-miR397-5p	3	128	66	133	3.63587	365.169	205.329	266.229
miR398	mtr-miR398a-3p	131	19	52	55	158.766	54.2047	161.775	110.095
	mtr-miR398a-5p	11	2	3	0	13.3315	5.70576	9.33315	0
	mtr-miR398b	983	34512	34514	139917	1191.35	98458.6	107375	280075
miR399	mtr-miR399a	0	2	0	0	0	5.70576	0	0
	mtr-miR399b	0	2	0	0	0	5.70576	0	0
	mtr-miR399c	1	0	0	0	1.21196	0	0	0
	mtr-miR399l	2	13	0	1	2.42391	37.0874	0	2.00172
	mtr-miR399r	0	0	0	1	0	0	0	2.00172
miR408	mtr-miR408-3p	41	21462	12149	23361	49.6902	61228.5	37796.1	46762.2
	mtr-miR408-5p	1	935	503	546	1.21196	2667.44	1564.86	1092.94
miR4414	mtr-miR4414b	4	106	35	54	4.84782	302.405	108.887	108.093
miR482	mtr-miR482-3p	36	25	21	82	43.6304	71.322	65.332	164.141
	mtr-miR482-5p	1	1	1	1	1.21196	2.85288	3.11105	2.00172
miR5205	mtr-miR5205a	2	1	1	0	2.42391	2.85288	3.11105	0
	mtr-miR5205b	9	3	2	5	10.9076	8.55864	6.2221	10.0086
	mtr-miR5205c	36	47	34	68	43.6304	134.085	105.776	136.117
miR5207	mtr-miR5207	7	1	0	4	8.48369	2.85288	0	8.00689
miR5208	mtr-miR5208a	11	19	20	16	13.3315	54.2047	62.221	32.0275
	mtr-miR5208d	4	7	22	8	4.84782	19.9702	68.4431	16.0138
miR5211	mtr-miR5211	750	2684	807	315	908.966	7657.13	2510.62	630.542
miR5213	mtr-miR5213-3p	0	3	2	2	0	8.55864	6.2221	4.00344
	mtr-miR5213-5p	387070	109466	72469	113814	469112	312293	225455	227824
miR5214	mtr-miR5214-3p	714	164	95	103	865.336	467.872	295.55	206.177
miR5225	mtr-miR5225a	18	6	4	1	21.8152	17.1173	12.4442	2.00172
	mtr-miR5225b	16	2	2	0	19.3913	5.70576	6.2221	0
miR5228	mtr-miR5228	3	3	1	5	3.63587	8.55864	3.11105	10.0086
miR5230	mtr-miR5230	1	0	0	0	1.21196	0	0	0
miR5231	mtr-miR5231	11	7	1	10	13.3315	19.9702	3.11105	20.0172
miR5232	mtr-miR5232	3271	190	2054	20854	3964.31	542.047	6390.09	41743.9
miR5234	mtr-miR5234	32	2	2	8	38.7826	5.70576	6.2221	16.0138
miR5235	mtr-miR5235a	1	0	2	0	1.21196	0	6.2221	0
miR5237	mtr-miR5237	0	4	0	0	0	11.4115	0	0
miR5238	mtr-miR5238	0	0	1	0	0	0	3.11105	0
miR5239	mtr-miR5239	24456	4720	2956	3022	29639.6	13465.6	9196.26	6049.2
miR5241	mtr-miR5241a	4	3	6	7	4.84782	8.55864	18.6663	14.0121
miR5243	mtr-miR5243	0	0	1	0	0	0	3.11105	0
miR5244	mtr-miR5244	3	0	0	0	3.63587	0	0	0
miR5245	mtr-miR5245	0	0	1	1	0	0	3.11105	2.00172
miR5248	mtr-miR5248	8	2	1	1	9.69564	5.70576	3.11105	2.00172
miR5249	mtr-miR5249	4	24	18	19	4.84782	68.4691	55.9989	38.0327
miR5252	mtr-miR5252	0	0	0	1	0	0	0	2.00172
miR5254	mtr-miR5254	0	0	4	1	0	0	12.4442	2.00172
miR5255	mtr-miR5255	5	9	6	3	6.05978	25.6759	18.6663	6.00516
miR5256	mtr-miR5256	3	2	10	2	3.63587	5.70576	31.1105	4.00344
miR5261	mtr-miR5261	19	10	9	18	23.0271	28.5288	27.9994	36.031
miR5266	mtr-miR5266	4	11	8	11	4.84782	31.3817	24.8884	22.0189
miR5267	mtr-miR5267a	13	14	3	14	15.7554	39.9403	9.33315	28.0241
	mtr-miR5267l	15	34	26	21	18.1793	96.9979	80.8873	42.0362
miR5269	mtr-miR5269a	0	3	6	8	0	8.55864	18.6663	16.0138
	mtr-miR5269b	13	44	29	34	15.7554	125.527	90.2204	68.0585
miR5272	mtr-miR5272a	11	55	9	11	13.3315	156.908	27.9994	22.0189
	mtr-miR5272f	7	12	1	2	8.48369	34.2346	3.11105	4.00344
miR5273	mtr-miR5273	0	3	8	0	0	8.55864	24.8884	0
miR5277	mtr-miR5277	83	53	41	32	100.592	151.203	127.553	64.0551
miR5279	mtr-miR5279	13	26	44	34	15.7554	74.1749	136.886	68.0585
miR5280	mtr-miR5280	2	4	1	0	2.42391	11.4115	3.11105	0
miR5281	mtr-miR5281a	13	7	7	16	15.7554	19.9702	21.7773	32.0275
	mtr-miR5281b	284	160	146	227	344.195	456.461	454.213	454.391
miR5282	mtr-miR5282	0	4	2	3	0	11.4115	6.2221	6.00516
miR5284	mtr-miR5284a	7	9	9	8	8.48369	25.6759	27.9994	16.0138
	mtr-miR5284b	1	5	0	1	1.21196	14.2644	0	2.00172
	mtr-miR5284h	0	0	1	0	0	0	3.11105	0
miR5285	mtr-miR5285a	4	3	1	1	4.84782	8.55864	3.11105	2.00172
miR5286	mtr-miR5286a	6	9	8	17	7.27173	25.6759	24.8884	34.0293
	mtr-miR5286b	1	3	6	7	1.21196	8.55864	18.6663	14.0121
miR5287	mtr-miR5287a	49	48	25	46	59.3858	136.938	77.7762	92.0792
	mtr-miR5287b	25	38	17	24	30.2989	108.409	52.8878	48.0413
miR5289	mtr-miR5289a	0	1	0	0	0	2.85288	0	0
miR5290	mtr-miR5290	12	26	19	24	14.5435	74.1749	59.1099	48.0413
miR5291	mtr-miR5291a	1	6	2	7	1.21196	17.1173	6.2221	14.0121
miR5292	mtr-miR5292a	67	88	64	89	81.201	251.053	199.107	178.153
	mtr-miR5292b	61	88	57	96	73.9293	251.053	177.33	192.165
miR5294	mtr-miR5294a	0	1	0	0	0	2.85288	0	0
miR5295	mtr-miR5295a	25	19	12	21	30.2989	54.2047	37.3326	42.0362
miR5297	mtr-miR5297	4	26	12	13	4.84782	74.1749	37.3326	26.0224
miR5298	mtr-miR5298b	3	0	1	0	3.63587	0	3.11105	0
	mtr-miR5298d	0	0	1	0	0	0	3.11105	0
miR5299	mtr-miR5299	1	4	3	5	1.21196	11.4115	9.33315	10.0086
miR530	mtr-miR530	6	12	6	18	7.27173	34.2346	18.6663	36.031
miR5558	mtr-miR5558-3p	0	0	1	0	0	0	3.11105	0
	mtr-miR5558-5p	123	263	212	115	149.07	750.307	659.542	230.198
miR5559	mtr-miR5559-5p	29	1	0	2	35.1467	2.85288	0	4.00344
miR5561	mtr-miR5561-3p	2	2	0	1	2.42391	5.70576	0	2.00172
miR5562	mtr-miR5562-5p	0	0	1	0	0	0	3.11105	0
miR5743	mtr-miR5743a	315	6	2	6	381.766	17.1173	6.2221	12.0103
miR5745	mtr-miR5745a	7	73	20	43	8.48369	208.26	62.221	86.074
	mtr-miR5745b	0	1	0	0	0	2.85288	0	0
miR7696	mtr-miR7696a-3p	1579	783	326	414	1913.68	2233.8	1014.2	828.713
	mtr-miR7696a-5p	1577	781	325	414	1911.25	2228.1	1011.09	828.713
	mtr-miR7696c-3p	1579	783	326	414	1913.68	2233.8	1014.2	828.713
	mtr-miR7696c-5p	183	68	20	38	221.788	193.996	62.221	76.0654
	mtr-miR7696d-5p	183	69	20	40	221.788	196.849	62.221	80.0689
miR7710	mtr-miR7701-3p	8	3	0	2	9.69564	8.55864	0	4.00344
	mtr-miR7701-5p	0	1	0	2	0	2.85288	0	4.00344
Note:TPM（transcripts per million reads）=(readCount*1,000,000)/total_ readCount
