# Supplementary material for: Uncovering a Phenomenon of Active Hormone Transcriptional Regulation during Early Somatic Embryogenesis in Medicago sativa
Source: Int J Mol Sci. 2022 Aug 3;23(15):8633. doi: 10.3390/ijms23158633 (PMC9368939; doi:10.3390/ijms23158633)
Supplement: Supplementary file 1 [file ijms-23-08633-s001.zip › Supplementary Material/Table S9 novel miRNA in Medicago sativa in M. sativa .xlsx]

## Sheet: embryonic induction
Table S9 novel miRNA in Medicago sativa in M. sativa
novel miRNA name	ICE	NEC	log2.Fold_change.	p.value	hairpin mature sequence	length
novel_185	504.884	2.04762	7.9459	1.3369e-88	ucuuugguuaucuagcuguauga	23
novel_85	4825.95	36.8572	7.0327	0	gcccucuagacuucugucauc	21
novel_287	125890	1212.19	6.6984	0	uggacugaaggggagcuccuuc	22
novel_221	167.169	2.04762	6.3512	1.5452e-31	uuugaacugcauccuugagagc	22
novel_212	298.878	4.09524	6.1895	9.2308e-55	uuuggccaucaucgugaggag	21
novel_272	797.008	14.3333	5.7971	4.1307e-140	uugacagaagagagagagcac	21
novel_223	23.6401	0	5.5632	1.7025e-05	cggcgacgagacaacggugag	21
novel_231	23.6401	0	5.5632	1.7025e-05	uuauucugacaucaacaugc	20
novel_246	21.9515	0	5.4562	3.7272e-05	uucuguuuugagaaccucagc	21
novel_262	13.5086	0	4.7558	0.0020436	ucccuaccauguggacuccauc	22
novel_45	13581.2	679.81	4.3203	0	guuauucuauuccaccucuuaga	23
novel_278	521.77	26.6191	4.2929	2.6278e-74	caaacuucgggucuuuauugu	21
novel_46	1967.19	122.857	4.0011	2.583e-253	uuguggaacauagaagcacgug	22
novel_94	3927.63	253.905	3.9513	0	ugaagcugccagcaugaucuu	21
novel_173	155.349	10.2381	3.9235	3.9584e-21	uuguugguggagauagcucauu	22
novel_186	287.058	24.5714	3.5463	6.5346e-33	uccaacauccacaauugagucu	22
novel_283	13140.5	1197.86	3.4555	0	ucggaccaggcuucguucccc	21
novel_258	18.5743	2.04762	3.1813	0.0054102	ggucgcauagcggagugga	19
novel_172	204.318	24.5714	3.0558	5.7687e-19	uggaagacuagugauuuuguugu	23
novel_182	440.718	81.9048	2.4278	1.7865e-24	uucauuucuaaaauaggcauug	22
novel_307	124.955	24.5714	2.3464	1.908e-07	ugggaucagagauuagagaau	21
novel_320	354.601	77.8095	2.1882	1.3366e-15	uuucguuccauacaucaucu	20
novel_62	2421.42	581.524	2.0579	2.1135e-81	ugaagcugccagcaugaucuga	22
novel_247	33.7715	8.19048	2.0438	0.025621	uugauuuacuucuucuugcgu	21
novel_28	6274.75	2244.19	1.4834	1.6461e-59	ucuuuaaucuccgaucccaaa	21
novel_178	214.449	79.8572	1.4251	0.006993	ucgacacuccagacucuaacaaa	23
novel_67	1051.98	403.381	1.3829	4.3468e-08	uuuggcauucuguccaccucc	21
novel_83	466.047	194.524	1.2605	0.0079779	ucuaaucucugaucccaaaua	21
novel_43	1536.6	3100.1	-1.0126	0	ucuaaucuccgaucccaauu	20
novel_274	6.75431	14.3333	-1.0855	0.0012551	cuaaagugaacgugucucuaa	21
novel_2	22360.1	50613.1	-1.1786	0	uacgucucugucuuucggguug	22
novel_170	28.7058	69.6191	-1.2781	5.2642e-14	ucccgaagcuugaguuacgcua	22
novel_192	15.1972	43	-1.5005	3.9331e-10	cuuagggcacugguuagcaagacc	24
novel_302	668.676	2021	-1.5957	0	uuuacauaacccauugaucaa	21
novel_250	6.75431	20.4762	-1.6001	1.0076e-05	agacgaagacguacagcuugugac	24
novel_205	3.37715	10.2381	-1.6001	0.0017948	uuagggggccaaaaucgcaac	21
novel_204	32.083	98.2857	-1.6152	2.8465e-22	acgaaaacugagacucagcuuacc	24
novel_305	43.903	139.238	-1.6652	1.7034e-31	aauuucuugguccugguucacaca	24
novel_299	13.5086	43	-1.6705	8.2933e-11	auguuaacuugugcccuaaggaca	24
novel_104	77.6745	260.048	-1.7433	4.2402e-59	cgaaugucggaguccugcuuuu	22
novel_70	459.293	1568.48	-1.7719	0	ucgcgugguagaaaccggcugc	22
novel_298	103.003	368.572	-1.8393	5.1446e-86	ucucuuguuuuugucuaacug	21
novel_95	43.903	157.667	-1.8445	6.853e-38	acugugcauucgugguucaag	21
novel_244	3.37715	12.2857	-1.8631	0.00031335	acgaggaaaauuggaagaaau	21
novel_154	150.283	559	-1.8952	4.5662e-132	ucucaaagacauaaggaaccuc	22
novel_144	59.1002	225.238	-1.9302	5.5897e-55	ucuuucaaacaaucccaaagu	21
novel_52	1930.04	7482	-1.9548	0	uucaucgucgugaugguagcaug	23
novel_133	91.1831	368.572	-2.0151	2.6242e-91	uuucagugggagugacuaacc	21
novel_141	87.806	374.714	-2.0934	4.3744e-95	cauuuggagggacguagacaaaug	24
novel_308	40.5258	180.191	-2.1526	1.7401e-47	caaaauagauucugauuuuucaua	24
novel_171	47.2801	210.905	-2.1573	2.3788e-55	uuucgauggaugauucucuuauu	23
novel_260	8.44288	49.1429	-2.5412	1.8653e-15	agugaauuuugcuuauauuuugaa	24
novel_254	3.37715	20.4762	-2.6001	2.4034e-07	agaucuuugaucuaacggcuacug	24
novel_211	18.5743	131.048	-2.8187	1.1148e-40	uaucggcaaauuuuucuuuggga	23
novel_89	379.93	3141.05	-3.0474	0	agcuuugguuguggaucugguu	22
novel_249	5.06573	45.0476	-3.1526	8.7689e-16	aaaugugugaaguuuguuacu	21
novel_96	303.944	2860.52	-3.2344	0	uucuggaucugaauuucaauu	21
novel_190	20.2629	212.952	-3.3936	1.5484e-70	agcucugauaccaauuguuagauu	24
novel_117	33.7715	366.524	-3.44	1.2243e-120	agaguuguauggaaugagaga	21
novel_189	25.3286	286.667	-3.5005	2.2755e-95	caaaaaccuuguuccucuaucauc	24
novel_266	81.0517	921.429	-3.507	2.6261e-302	uuccaacuugagcuuaucuuu	21
novel_306	62.4773	718.715	-3.524	1.1645e-236	ugcaugaaucuaaaauacaaaguu	24
novel_285	5.06573	106.476	-4.3936	1.5024e-38	cuucugagcuagcuuuagacu	21
novel_74	13.5086	301	-4.4778	7.1431e-106	aucuuuaggacuauuguuugg	21
novel_41	104.692	3716.43	-5.1497	0	cuguguuuuucuugauuaaag	21
novel_180	1.68858	61.4286	-5.185	5.6091e-23	cggagucuccuugaccauuuga	22
novel_147	10.1315	413.619	-5.3514	4.4079e-144	uauaaucacauucaucggcauc	22
novel_81	57.4116	4279.53	-6.22	0	uugauucucaucacaacuugg	21
novel_234	1.68858	135.143	-6.3225	4.6828e-46	ugaaauccaauuaugucugca	21
novel_60	28.7058	2301.52	-6.3251	0	cgacccgaggcuuaugcgauc	21
novel_36	87.806	8802.72	-6.6475	0	ucuucgacgcuacacucaauu	21
novel_263	0	59.381	-6.8919	2.8152e-20	agguuguuauuguuggagauu	21
novel_322	0	108.524	-7.7619	9.7939e-33	agguuguuauuguuggagauu	21
novel_139	0	321.476	-9.3286	6.0922e-76	cauggaguguuuauugagaagu	22

## Sheet:   embryonic 
novel miRNA name	NEC	EC	log2.Fold_change.	p.value	hairpin mature sequence	length
novel_2	60928.1	13481	2.1762	0	uacgucucugucuuucggguug	22
novel_322	130.641	0	8.0295	2.4614e-32	agguuguuauuguuggagauu	21
novel_276	29.5791	0	5.8865	1.0899e-09	guugaucuggauucucugcagucc	24
novel_173	12.3246	0	4.6235	8.9708e-05	uuguugguggagauagcucauu	22
novel_234	162.685	7.20138	4.4977	1.1864e-45	ugaaauccaauuaugucugca	21
novel_249	54.2284	3.60069	3.9127	1.4184e-15	aaaugugugaaguuuguuacu	21
novel_186	29.5791	3.60069	3.0382	4.3266e-08	uccaacauccacaauugagucu	22
novel_242	24.6493	3.60069	2.7752	1.3307e-06	uaacagaaggacugaguugcc	21
novel_250	24.6493	3.60069	2.7752	1.3307e-06	agacgaagacguacagcuugugac	24
novel_254	24.6493	3.60069	2.7752	1.3307e-06	agaucuuugaucuaacggcuacug	24
novel_306	865.19	133.226	2.6991	1.1132e-176	ugcaugaaucuaaaauacaaaguu	24
novel_226	83.8076	14.4028	2.5407	7.6761e-18	ucgcuuggaacaugaaacgug	21
novel_85	44.3687	10.8021	2.0382	1.4148e-08	gcccucuagacuucugucauc	21
novel_244	14.7896	3.60069	2.0382	0.0010586	acgaggaaaauuggaagaaau	21
novel_108	485.591	136.826	1.8274	7.6883e-71	ugggcuguagacggugcuacc	21
novel_287	1459.24	424.882	1.7801	9.934e-204	uggacugaaggggagcuccuuc	22
novel_94	305.651	90.0173	1.7636	9.6619e-44	ugaagcugccagcaugaucuu	21
novel_285	128.176	39.6076	1.6943	1.3504e-18	cuucugagcuagcuuuagacu	21
novel_189	345.09	129.625	1.4126	1.7815e-39	caaaaaccuuguuccucuaucauc	24
novel_52	9006.85	3517.88	1.3563	0	uucaucgucgugaugguagcaug	23
novel_214	44.3687	18.0035	1.3013	6.373e-06	gcugcuacgaagaucucugagagg	24
novel_274	17.2545	7.20138	1.2606	0.0056446	cuaaagugaacgugucucuaa	21
novel_89	3781.2	1674.32	1.1753	0	agcuuugguuguggaucugguu	22
novel_81	5151.7	2297.24	1.1651	0	uugauucucaucacaacuugg	21
novel_263	71.4829	32.4062	1.1413	9.1208e-08	agguuguuauuguuggagauu	21
novel_109	1555.37	738.142	1.0753	5.9994e-129	uauguguccaucuucgucuggg	22
novel_299	51.7635	25.2048	1.0382	1.5345e-05	auguuaacuugugcccuaaggaca	24
novel_193	88.7374	187.236	-1.0772	0.00024514	uuaauccaucuauauucauguuuu	24
novel_122	547.214	1166.62	-1.0922	9.5068e-21	uaagauugguagcguaguuaug	22
novel_62	700.04	1501.49	-1.1009	8.158e-27	ugaagcugccagcaugaucuga	22
novel_280	17.2545	46.809	-1.4398	0.0074882	uguagggauaauuugccuccgg	22
novel_180	73.9479	208.84	-1.4978	3.3964e-09	cggagucuccuugaccauuuga	22
novel_205	12.3246	36.0069	-1.5467	0.010951	uuagggggccaaaaucgcaac	21
novel_42	3771.34	11025.3	-1.5477	0	cccuguugagcuugacucu	19
novel_74	362.345	1112.61	-1.6185	5.6385e-50	aucuuuaggacuauuguuugg	21
novel_70	1888.14	6041.96	-1.6781	2.1587e-284	ucgcgugguagaaaccggcugc	22
novel_283	1441.98	4677.3	-1.6976	8.3987e-226	ucggaccaggcuucguucccc	21
novel_320	93.6673	342.066	-1.8687	1.4349e-21	uuucguuccauacaucaucu	20
novel_230	24.6493	100.819	-2.0322	2.109e-08	cauguuguuguuagauguauca	22
novel_67	485.591	2074	-2.0946	1.8615e-150	uuuggcauucuguccaccucc	21
novel_240	7.39479	32.4062	-2.1317	0.00091612	ucucacagcaguuucaaggacc	22
novel_139	386.994	1764.34	-2.1887	2.3264e-138	cauggaguguuuauugagaagu	22
novel_126	244.028	1238.64	-2.3436	2.6958e-109	ugagguuggugaaucuuugga	21
novel_107	4.92986	25.2048	-2.3541	0.001478	uucgucgucgugaugauggcaug	23
novel_220	12.3246	133.226	-3.4343	3.4113e-21	ucguaccgugaguaauaaugcg	22
novel_235	4.92986	79.2152	-4.0062	4.1095e-15	aacaguaauagaggccgcagcgua	24
novel_172	29.5791	496.895	-4.0703	3.2142e-87	uggaagacuagugauuuuguugu	23
novel_314	12.3246	212.441	-4.1074	1.3691e-38	ucuacgcuaucuaucucucuc	21
novel_101	2.46493	46.809	-4.2472	6.4983e-10	aagcucaggagggauagcgcc	21
novel_46	147.896	3510.67	-4.5691	0	uuguggaacauagaagcacgug	22
novel_231	0	25.2048	-5.6556	1.1789e-06	uuauucugacaucaacaugc	20
novel_185	2.46493	136.826	-5.7947	7.7957e-30	ucuuugguuaucuagcuguauga	23
novel_123	4.92986	334.864	-6.0859	8.3583e-71	uuagcugggagagugacuaug	21
novel_297	0	39.6076	-6.3077	9.4608e-10	uggccaaagcccguguaucgug	22
novel_256	0	50.4097	-6.6556	5.8769e-12	caauuucacacacuucacauc	21
novel_284	0	50.4097	-6.6556	5.8769e-12	caaacaaauuauaaguuaaua	21
novel_177	4.92986	874.968	-7.4715	2.2241e-174	cugccgcggaaaaaugaaacc	21

## Sheet: maturation
novel miRNA name	NEC	EC	log2.Fold_change.	p.value	hairpin mature sequence	length
novel_177	678.41	6.69184	6.6636	2.4696e-174	cugccgcggaaaaaugaaacc	21
novel_256	39.0854	0	6.2886	8.9558e-12	caauuucacacacuucacauc	21
novel_284	39.0854	0	6.2886	8.9558e-12	caaacaaauuauaaguuaaua	21
novel_70	4684.66	64.6878	6.1783	0	ucgcgugguagaaaccggcugc	22
novel_96	2146.9	33.4592	6.0037	0	uucuggaucugaauuucaauu	21
novel_263	25.1263	0	5.6511	3.4096e-08	agguuguuauuguuggagauu	21
novel_171	223.345	4.46123	5.6457	7.702e-61	uuucgauggaugauucucuuauu	23
novel_247	22.3345	0	5.4812	1.928e-07	uugauuuacuucuucuugcgu	21
novel_107	19.5427	0	5.2886	1.1285e-06	uucgucgucgugaugauggcaug	23
novel_231	19.5427	0	5.2886	1.1285e-06	uuauucugacaucaacaugc	20
novel_314	164.717	4.46123	5.2064	2.6749e-45	ucuacgcuaucuaucucucuc	21
novel_230	78.1707	2.23061	5.1311	2.3901e-22	cauguuguuguuagauguauca	22
novel_212	11.1672	0	4.4812	0.00029211	uuuggccaucaucgugaggag	21
novel_95	150.758	8.92245	4.0786	4.7488e-39	acugugcauucgugguucaag	21
novel_273	50.2526	4.46123	3.4937	4.4995e-13	ugaugccuuuucaaucagcccg	22
novel_310	25.1263	2.23061	3.4937	3.0689e-07	ugcaacuguagcaguuuuggccuc	24
novel_262	5.58362	0	3.4812	0.015931	ucccuaccauguggacuccauc	22
novel_238	19.5427	2.23061	3.1311	1.3647e-05	gccuaguucaguuuuaugacc	21
novel_139	1367.99	187.371	2.8681	3.1824e-271	cauggaguguuuauugagaagu	22
novel_42	8548.53	2455.9	1.7994	0	cccuguugagcuugacucu	19
novel_170	44.669	15.6143	1.5164	3.8386e-06	ucccgaagcuugaguuacgcua	22
novel_308	156.341	62.4572	1.3238	1.2912e-15	caaaauagauucugauuuuucaua	24
novel_261	11.1672	4.46123	1.3238	0.032617	uagcugcacuauaacaauguu	21
novel_122	904.547	374.743	1.2713	9.1745e-79	uaagauugguagcguaguuaug	22
novel_190	159.133	66.9184	1.2498	6.1377e-15	agcucugauaccaauuguuagauu	24
novel_280	36.2936	15.6143	1.2168	0.00024469	uguagggauaauuugccuccgg	22
novel_41	2440.04	1068.46	1.1914	3.4354e-194	cuguguuuuucuugauuaaag	21
novel_89	1298.19	568.806	1.1905	4.329e-104	agcuuugguuguggaucugguu	22
novel_157	424.355	187.371	1.1794	7.4749e-35	uaagccaaugggaaugacaga	21
novel_154	591.864	263.212	1.169	1.8627e-47	ucucaaagacauaaggaaccuc	22
novel_302	2065.94	923.474	1.1617	5.9862e-160	uuuacauaacccauugaucaa	21
novel_101	36.2936	17.8449	1.0242	0.00091793	aagcucaggagggauagcgcc	21
novel_307	19.5427	42.3816	-1.1168	0.033895	ugggaucagagauuagagaau	21
novel_131	226.137	490.735	-1.1177	4.9474e-13	uagcuuaucagacugauguugac	23
novel_94	69.7953	156.143	-1.1617	1.9933e-05	ugaagcugccagcaugaucuu	21
novel_141	513.693	1153.23	-1.1667	2.1638e-31	cauuuggagggacguagacaaaug	24
novel_269	19.5427	44.6123	-1.1908	0.018958	uugaggugugacuugauaaa	20
novel_147	301.516	751.717	-1.318	3.9318e-27	uauaaucacauucaucggcauc	22
novel_67	1608.08	4227.01	-1.3943	8.3842e-163	uuuggcauucuguccaccucc	21
novel_241	8.37544	24.5367	-1.5507	0.021182	aagcucggaucuguggugacucac	24
novel_178	100.505	323.439	-1.6862	1.2042e-19	ucgacacuccagacucuaacaaa	23
novel_287	329.434	1144.3	-1.7964	4.4763e-73	uggacugaaggggagcuccuuc	22
novel_46	2722.02	10789.5	-1.9869	0	uuguggaacauagaagcacgug	22
novel_104	399.229	1755.49	-2.1366	1.5561e-148	cgaaugucggaguccugcuuuu	22
novel_130	30.7099	136.067	-2.1475	4.0734e-13	uucaucuucuauaucucuuugg	22
novel_297	30.7099	194.063	-2.6598	3.721e-24	uggccaaagcccguguaucgug	22
novel_249	2.79181	17.8449	-2.6762	0.0020212	aaaugugugaaguuuguuacu	21
novel_83	136.799	1309.37	-3.2587	3.7009e-195	ucuaaucucugaucccaaaua	21
novel_123	259.639	2917.64	-3.4902	0	uuagcugggagagugacuaug	21
novel_108	106.089	1601.58	-3.9162	2.1911e-283	ugggcuguagacggugcuacc	21
novel_272	8.37544	267.674	-4.9982	1.4093e-56	uugacagaagagagagagcac	21
novel_322	0	22.3061	-5.4794	3.4575e-06	agguuguuauuguuggagauu	21
novel_259	0	24.5367	-5.6169	1.0608e-06	ugagggcugaaguuggaaagcuuc	24
novel_186	2.79181	258.751	-6.5342	1.2759e-56	uccaacauccacaauugagucu	22
novel_276	0	64.6878	-7.0154	3.9095e-15	guugaucuggauucucugcagucc	24
novel_223	0	283.288	-9.1461	9.8451e-51	cggcgacgagacaacggugag	21
